# Supplementary material for: Amplicon-based sequencing and co-occurence network analysis reveals notable differences of microbial community structure in healthy and dandruff scalps
Source: BMC Genomics. 2022 Apr 19;23:312. doi: 10.1186/s12864-022-08534-4 (PMC9017024; doi:10.1186/s12864-022-08534-4)
Supplement: Supplementary file 3 — Additional file 3: Table S1. The 95 individual metadata and baseline characteristics. Table S2. The result of Malassezia sp. identified in this study by RDP classifier compared to NCBI ITS fungi database using blast. Table S3. The abundance of fungi and bacteria with at least appeared in 20% samples. Table S4. The Spearman correlation coefficient (CCREPE) of different co-occurrence/co-exclusion networks. Table S5. The markedly different genera between healthy and dandruff groups by Linear discriminant Analysis Effect Size (LEfSe). Table S6. The spearman correlation calculated by SparCC with 1000 bootstraps. Table S7. The nearly 1.6 kb 16S rRNA gene annotation with Lactobacillus and Pediococcus in NCBI nr database via the CLUSTAL_X program. [file 12864_2022_8534_MOESM3_ESM.xlsx]

## Sheet: Table S1
95 individuals metadata									Baseline characteristics
Sample ID	Area	Area range	Batch	Sex	Condition	Filter membranes	Age			level	Dandruff	Normal	p
A28LQf	Shantou	South	Batch2	F	Normal	3	26		n		33	62
A29XYRf	Shantou	South	Batch2	F	Normal	2	25		Area (%)	Dezhou	8 (24.2)	26 (41.9)	0.137
A30LSXf	Shantou	South	Batch2	F	Normal	2	30			Shantou	25 (75.8)	36 (58.1)
A32WLJf	Shantou	South	Batch2	F	Normal	3	31		Sex (%)	F	24 (72.7)	38 (61.3)	0.374
A35KMXf	Shantou	South	Batch2	F	Normal	3	33			M	9 (27.3)	24 (38.7)
A36XYHf	Shantou	South	Batch2	F	Normal	2	34		Age (mean (SD))		32.06 (7.97)	32.98 (6.80)	0.555
A37LJJf	Shantou	South	Batch2	F	Normal	3	37		Filter.membranes (mean (SD))		5.08 (1.74)	3.00 (0.85)	<0.001
A38WLMf	Shantou	South	Batch2	F	Normal	2	22
B31ZRf	Shantou	South	Batch2	F	Dandruff	6	37
B33CJf	Shantou	South	Batch2	F	Dandruff	4.5	36
B34GMNf	Shantou	South	Batch2	F	Dandruff	5	24
B39YXNf	Shantou	South	Batch2	F	Dandruff	6	30
A41CJXf	Shantou	South	Batch2	F	Normal	2	35
A42KLJf	Shantou	South	Batch2	F	Normal	3	34
A45YLMm	Shantou	South	Batch2	M	Normal	4	30
A47HXFf	Shantou	South	Batch2	F	Normal	2	32
A48LJYm	Shantou	South	Batch2	M	Normal	4	25
A49ZZGm	Shantou	South	Batch2	M	Normal	4	33
A50WTZf	Shantou	South	Batch2	F	Normal	2	30
A52XNf	Shantou	South	Batch2	F	Normal	2	32
A53WJMf	Shantou	South	Batch2	F	Normal	2	38
B43LJDm	Shantou	South	Batch2	M	Dandruff	4	27
B51HWHm	Shantou	South	Batch2	M	Dandruff	5	41
A15ZYf	Shantou	South	Batch2	F	Normal	2	39
A16XJFm	Shantou	South	Batch2	M	Normal	3	29
A18HLLf	Shantou	South	Batch2	F	Normal	1	24
A19CCYf	Shantou	South	Batch2	F	Normal	4	25
A22HCHm	Shantou	South	Batch2	M	Normal	3	32
A24PXHf	Shantou	South	Batch2	F	Normal	3	38
A26RSTf	Shantou	South	Batch2	F	Normal	3	24
A27YSMf	Shantou	South	Batch2	F	Normal	3	27
B20CJFf	Shantou	South	Batch2	F	Dandruff	8	32
B21XJf	Shantou	South	Batch2	F	Dandruff	5	41
B23CDJm	Shantou	South	Batch2	M	Dandruff	10	27
A3CJm	Shantou	South	Batch2	M	Normal	2	37
A4HYSm	Shantou	South	Batch2	M	Normal	3	44
A6CWJm	Shantou	South	Batch2	M	Normal	3	34
A7ZXm	Shantou	South	Batch2	M	Normal	2	33
A8LJYf	Shantou	South	Batch2	F	Normal	3	42
A10CYDf	Shantou	South	Batch2	F	Normal	3	43
A12HSJm	Shantou	South	Batch2	M	Normal	3	45
B13LXMm	Shantou	South	Batch2	M	Dandruff	7	29
B14LHBm	Shantou	South	Batch2	M	Dandruff	4	35
ZYY_F_D8	Shantou	South	Batch3	F	Dandruff	4	37
ZYL_F_D14	Shantou	South	Batch3	F	Dandruff	5	23
ZWS_F_D1	Shantou	South	Batch3	F	Dandruff	4	26
ZSM_F_C3	Shantou	South	Batch3	F	Normal	5	19
ZSH_M_D9	Shantou	South	Batch3	M	Dandruff	2	34
ZQM_F_D7	Shantou	South	Batch3	F	Dandruff	2	24
ZLL_F_C2	Shantou	South	Batch3	F	Normal	5	18
YXD_M_D10	Shantou	South	Batch3	M	Dandruff	4	21
YGM_F_D5	Shantou	South	Batch3	F	Dandruff	3	23
WXM_F_D12	Shantou	South	Batch3	F	Dandruff	3	20
WJZ_F_D4	Shantou	South	Batch3	F	Dandruff	3	22
WJH_F_D15	Shantou	South	Batch3	F	Dandruff	5	24
MCB_M_C5	Shantou	South	Batch3	M	Normal	2	41
LSY_F_C4	Shantou	South	Batch3	F	Normal	2	27
LL_F_D11	Shantou	South	Batch3	F	Dandruff	4	41
HW_M_D13	Shantou	South	Batch3	M	Dandruff	6	42
HSY_F_D3	Shantou	South	Batch3	F	Dandruff	6	27
CLM_F_D2	Shantou	South	Batch3	F	Dandruff	5	24
AF001	Dezhou	North	Batch4	F	Normal	4	39
AF002	Dezhou	North	Batch4	F	Normal	3	32
AF003	Dezhou	North	Batch4	F	Normal	4	40
AF006	Dezhou	North	Batch4	F	Normal	4	43
AF008	Dezhou	North	Batch4	F	Normal	3	38
AF009	Dezhou	North	Batch4	F	Normal	3	23
AF011	Dezhou	North	Batch4	F	Normal	3	28
AF017	Dezhou	North	Batch4	F	Normal	4	38
AF020	Dezhou	North	Batch4	F	Normal	4	27
AF030	Dezhou	North	Batch4	F	Normal	4	29
AF031	Dezhou	North	Batch4	F	Normal	3	40
AF032	Dezhou	North	Batch4	F	Normal	3	37
AF033	Dezhou	North	Batch4	F	Normal	2	38
AM021	Dezhou	North	Batch4	M	Normal	4	29
AM022	Dezhou	North	Batch4	M	Normal	4	38
AM023	Dezhou	North	Batch4	M	Normal	3	31
AM024	Dezhou	North	Batch4	M	Normal	3	30
AM026	Dezhou	North	Batch4	M	Normal	3	24
AM029	Dezhou	North	Batch4	M	Normal	3	39
AM034	Dezhou	North	Batch4	M	Normal	2	37
AM038	Dezhou	North	Batch4	M	Normal	3	33
AM040	Dezhou	North	Batch4	M	Normal	4	49
AM041	Dezhou	North	Batch4	M	Normal	3	29
AM042	Dezhou	North	Batch4	M	Normal	4	31
AM043	Dezhou	North	Batch4	M	Normal	2	30
AM047	Dezhou	North	Batch4	M	Normal	4	45
BF004	Dezhou	North	Batch4	F	Dandruff	8	39
BF007	Dezhou	North	Batch4	F	Dandruff	6	45
BF010	Dezhou	North	Batch4	F	Dandruff	4	40
BF012	Dezhou	North	Batch4	F	Dandruff	5	35
BF015	Dezhou	North	Batch4	F	Dandruff	5	50
BF019	Dezhou	North	Batch4	F	Dandruff	7	29
BF044	Dezhou	North	Batch4	F	Dandruff	5	41
BM018	Dezhou	North	Batch4	M	Dandruff	7	32

## Sheet: Table S2
OTU	Domain	Phylum	Class	Order	Family	Genus	Species		Description	Scientific Name	Max Score	Total Score	Query Cover	E value	Per. Ident	Acc. Len	Accession
OTU_1	Fungi	Basidiomycota	Malasseziomycetes	Malasseziales	Malasseziaceae	Malassezia	Malassezia restricta	Select seq NR_103585.1	Malassezia restricta CBS 7877 ITS region; from TYPE material	Malassezia restricta	459	459	0.91	1e-129	1	711	NR_103585.1
OTU_2	Fungi	Basidiomycota	Malasseziomycetes	Malasseziales	Malasseziaceae	Malassezia	Malassezia globosa	Select seq NR_111475.1	Malassezia globosa ATCC MYA-4612 ITS region; from TYPE material	Malassezia globosa	424	424	0.91	5e-119	0.9379	674	NR_111475.1
OTU_3	Fungi	Basidiomycota	Malasseziomycetes	Malasseziales	Malasseziaceae	Malassezia	Malassezia globosa	Select seq NR_111475.1	Malassezia globosa ATCC MYA-4612 ITS region; from TYPE material	Malassezia globosa	440	440	0.91	5e-124	0.9398	674	NR_111475.1
OTU_4	Fungi	Basidiomycota	Malasseziomycetes	Malasseziales	Malasseziaceae	Malassezia	Malassezia globosa	Select seq NR_111475.1	Malassezia globosa ATCC MYA-4612 ITS region; from TYPE material	Malassezia globosa	414	414	0.92	3e-116	0.9216	674	NR_111475.1
OTU_5	Fungi	Basidiomycota	Malasseziomycetes	Malasseziales	Malasseziaceae	Malassezia	Malassezia japonica	Select seq NR_126117.1	Malassezia japonica CBS 9431 ITS region; from TYPE material	Malassezia japonica	420	420	0.84	5e-118	1	594	NR_126117.1
OTU_10	Fungi	Basidiomycota	Malasseziomycetes	Malasseziales	Malasseziaceae	Malassezia	Malassezia furfur	Select seq NR_149347.1	Malassezia furfur CBS 7019 ITS region; from TYPE material	Malassezia furfur	501	501	1	2e-142	1	789	NR_149347.1
OTU_11	Fungi	Basidiomycota	Malasseziomycetes	Malasseziales	Malasseziaceae	Malassezia	Malassezia equina	Select seq NR_126143.1	Malassezia equina CBS 9969 ITS region; from TYPE material	Malassezia equina	255	255	0.89	1e-68	0.8957	619	NR_126143.1
OTU_14	Fungi	Basidiomycota	Malasseziomycetes	Malasseziales	Malasseziaceae	Malassezia	Malassezia slooffiae	Select seq NR_103584.1	Malassezia slooffiae CBS 7956 ITS region; from TYPE material	Malassezia slooffiae	255	255	0.91	2e-68	0.861	737	NR_103584.1
OTU_21	Fungi	Basidiomycota	Malasseziomycetes	Malasseziales	Malasseziaceae	Malassezia	Malassezia restricta	Select seq NR_103585.1	Malassezia restricta CBS 7877 ITS region; from TYPE material	Malassezia restricta	195	373	0.71	4e-50	0.9512	711	NR_103585.1
OTU_23	Fungi	Basidiomycota	Malasseziomycetes	Malasseziales	Malasseziaceae	Malassezia	Malassezia restricta	Select seq NR_155368.1	Malassezia arunalokei NCCPF 127130 ITS region; from TYPE material	Malassezia arunalokei	427	427	0.94	3e-120	0.9654	707	NR_155368.1
OTU_26	Fungi	Basidiomycota	Malasseziomycetes	Malasseziales	Malasseziaceae	Malassezia	Malassezia slooffiae	Select seq NR_103584.1	Malassezia slooffiae CBS 7956 ITS region; from TYPE material	Malassezia slooffiae	411	411	0.9	3e-115	0.983	737	NR_103584.1
OTU_42	Fungi	Basidiomycota	Malasseziomycetes	Malasseziales	Malasseziaceae	Malassezia	Malassezia furfur	Select seq NR_149347.1	Malassezia furfur CBS 7019 ITS region; from TYPE material	Malassezia furfur	449	449	1	7e-127	0.967	789	NR_149347.1
OTU_50	Fungi	Basidiomycota	Malasseziomycetes	Malasseziales	Malasseziaceae	Malassezia	Malassezia globosa	Select seq NR_111475.1	Malassezia globosa ATCC MYA-4612 ITS region; from TYPE material	Malassezia globosa	351	351	0.91	2e-97	0.8966	674	NR_111475.1
OTU_52	Fungi	Basidiomycota	Malasseziomycetes	Malasseziales	Malasseziaceae	Malassezia	Malassezia yamatoensis	Select seq NR_126109.1	Malassezia yamatoensis JCM 12262 ITS region; from TYPE material	Malassezia yamatoensis	316	316	0.9	6e-87	0.9309	649	NR_126109.1
OTU_53	Fungi	Basidiomycota	Malasseziomycetes	Malasseziales	Malasseziaceae	Malassezia	Malassezia sympodialis	Select seq NR_103583.1	Malassezia sympodialis CBS 7222 ITS region; from TYPE material	Malassezia sympodialis	370	370	0.89	5e-103	1	621	NR_103583.1
OTU_65	Fungi	Basidiomycota	Malasseziomycetes	Malasseziales	Malasseziaceae	Malassezia	Malassezia obtusa	Select seq NR_111474.1	Malassezia obtusa ATCC MYA-4610 ITS region; from TYPE material	Malassezia obtusa	468	468	0.92	2e-132	1	739	NR_111474.1
OTU_79	Fungi	Basidiomycota	Malasseziomycetes	Malasseziales	Malasseziaceae	Malassezia	Malassezia globosa	Select seq NR_111475.1	Malassezia globosa ATCC MYA-4612 ITS region; from TYPE material	Malassezia globosa	431	431	0.91	3e-121	0.9333	674	NR_111475.1
OTU_122	Fungi	Basidiomycota	Malasseziomycetes	Malasseziales	Malasseziaceae	Malassezia	Unclassified	Select seq NR_126114.1	Malassezia pachydermatis CBS 1879 ITS region; from TYPE material	Malassezia pachydermatis	147	147	0.9	1e-35	0.7899	755	NR_126114.1
OTU_124	Fungi	Basidiomycota	Malasseziomycetes	Malasseziales	Malasseziaceae	Malassezia	Malassezia dermatis	Select seq NR_126107.1	Malassezia dermatis JCM 11348 ITS region; from TYPE material	Malassezia dermatis	307	307	0.85	4e-84	0.9538	550	NR_126107.1
OTU_134	Fungi	Basidiomycota	Malasseziomycetes	Malasseziales	Malasseziaceae	Malassezia	Malassezia globosa	Select seq NR_111475.1	Malassezia globosa ATCC MYA-4612 ITS region; from TYPE material	Malassezia globosa	532	532	0.91	8e-152	1	674	NR_111475.1
OTU_154	Fungi	Basidiomycota	Malasseziomycetes	Malasseziales	Malasseziaceae	Malassezia	Malassezia slooffiae	Select seq NR_103584.1	Malassezia slooffiae CBS 7956 ITS region; from TYPE material	Malassezia slooffiae	252	252	0.91	2e-67	0.8599	737	NR_103584.1
OTU_201	Fungi	Basidiomycota	Malasseziomycetes	Malasseziales	Malasseziaceae	Malassezia	Malassezia cuniculi	Select seq NR_137752.1	Malassezia cuniculi CBS 11721 ITS region; from TYPE material	Malassezia cuniculi	104	157	0.39	6e-23	0.9091	822	NR_137752.1
OTU_214	Fungi	Basidiomycota	Malasseziomycetes	Malasseziales	Malasseziaceae	Malassezia	Malassezia restricta	Select seq NR_155368.1	Malassezia arunalokei NCCPF 127130 ITS region; from TYPE material	Malassezia arunalokei	187	362	0.69	7e-48	0.9813	707	NR_155368.1
OTU_220	Fungi	Basidiomycota	Malasseziomycetes	Malasseziales	Malasseziaceae	Malassezia	Malassezia dermatis	Select seq NR_126107.1	Malassezia dermatis JCM 11348 ITS region; from TYPE material	Malassezia dermatis	316	316	0.85	6e-87	0.9637	550	NR_126107.1
OTU_254	Fungi	Basidiomycota	Malasseziomycetes	Malasseziales	Malasseziaceae	Malassezia	Malassezia yamatoensis	Select seq NR_126109.1	Malassezia yamatoensis JCM 12262 ITS region; from TYPE material	Malassezia yamatoensis	241	241	0.9	4e-64	0.8756	649	NR_126109.1
OTU_285	Fungi	Basidiomycota	Malasseziomycetes	Malasseziales	Malasseziaceae	Malassezia	Malassezia restricta	Select seq NR_155368.1	Malassezia arunalokei NCCPF 127130 ITS region; from TYPE material	Malassezia arunalokei	449	449	0.94	7e-127	0.9807	707	NR_155368.1
OTU_422	Fungi	Basidiomycota	Malasseziomycetes	Malasseziales	Malasseziaceae	Malassezia	Malassezia globosa	Select seq NR_103585.1	Malassezia restricta CBS 7877 ITS region; from TYPE material	Malassezia restricta	311	311	0.91	4e-85	0.8911	711	NR_103585.1
OTU_539	Fungi	Basidiomycota	Malasseziomycetes	Malasseziales	Malasseziaceae	Malassezia	Malassezia yamatoensis	Select seq NR_126109.1	Malassezia yamatoensis JCM 12262 ITS region; from TYPE material	Malassezia yamatoensis	374	374	0.9	4e-104	0.977	649	NR_126109.1
OTU_706	Fungi	Basidiomycota	Malasseziomycetes	Malasseziales	Malasseziaceae	Malassezia	Malassezia globosa	Select seq NR_111475.1	Malassezia globosa ATCC MYA-4612 ITS region; from TYPE material	Malassezia globosa	438	438	0.91	2e-123	0.945	674	NR_111475.1
OTU_802	Fungi	Basidiomycota	Malasseziomycetes	Malasseziales	Malasseziaceae	Malassezia	Malassezia globosa	Select seq NR_111475.1	Malassezia globosa ATCC MYA-4612 ITS region; from TYPE material	Malassezia globosa	411	411	0.92	4e-115	0.9188	674	NR_111475.1
OTU_1012	Fungi	Basidiomycota	Malasseziomycetes	Malasseziales	Malasseziaceae	Malassezia	Malassezia globosa	Select seq NR_111475.1	Malassezia globosa ATCC MYA-4612 ITS region; from TYPE material	Malassezia globosa	412	412	0.91	1e-115	0.9264	674	NR_111475.1
OTU_1382	Fungi	Basidiomycota	Malasseziomycetes	Malasseziales	Malasseziaceae	Malassezia	Malassezia restricta	Select seq NR_155368.1	Malassezia arunalokei NCCPF 127130 ITS region; from TYPE material	Malassezia arunalokei	424	424	0.94	4e-119	0.9618	707	NR_155368.1
OTU_1659	Fungi	Basidiomycota	Malasseziomycetes	Malasseziales	Malasseziaceae	Malassezia	Malassezia yamatoensis	Select seq NR_126109.1	Malassezia yamatoensis JCM 12262 ITS region; from TYPE material	Malassezia yamatoensis	283	283	0.9	6e-77	0.9037	649	NR_126109.1
OTU_1716	Fungi	Basidiomycota	Malasseziomycetes	Malasseziales	Malasseziaceae	Malassezia	Malassezia yamatoensis	Select seq NR_126109.1	Malassezia yamatoensis JCM 12262 ITS region; from TYPE material	Malassezia yamatoensis	287	287	0.9	5e-78	0.9083	649	NR_126109.1
OTU_2024	Fungi	Basidiomycota	Malasseziomycetes	Malasseziales	Malasseziaceae	Malassezia	Malassezia globosa	Select seq NR_111475.1	Malassezia globosa ATCC MYA-4612 ITS region; from TYPE material	Malassezia globosa	388	388	0.91	2e-108	0.9076	674	NR_111475.1
OTU_2521	Fungi	Basidiomycota	Malasseziomycetes	Malasseziales	Malasseziaceae	Malassezia	Malassezia globosa	Select seq NR_111475.1	Malassezia globosa ATCC MYA-4612 ITS region; from TYPE material	Malassezia globosa	420	420	0.91	7e-118	0.9272	674	NR_111475.1
OTU_2583	Fungi	Basidiomycota	Malasseziomycetes	Malasseziales	Malasseziaceae	Malassezia	Malassezia furfur	Select seq NR_149347.1	Malassezia furfur CBS 7019 ITS region; from TYPE material	Malassezia furfur	446	446	1	9e-126	0.9668	789	NR_149347.1
OTU_2658	Fungi	Basidiomycota	Malasseziomycetes	Malasseziales	Malasseziaceae	Malassezia	Malassezia dermatis	Select seq NR_126107.1	Malassezia dermatis JCM 11348 ITS region; from TYPE material	Malassezia dermatis	287	287	0.86	5e-78	0.9343	550	NR_126107.1
OTU_3026	Fungi	Basidiomycota	Malasseziomycetes	Malasseziales	Malasseziaceae	Malassezia	Malassezia slooffiae	Select seq NR_103584.1	Malassezia slooffiae CBS 7956 ITS region; from TYPE material	Malassezia slooffiae	183	183	0.46	8e-47	0.936	737	NR_103584.1
OTU_3028	Fungi	Basidiomycota	Malasseziomycetes	Malasseziales	Malasseziaceae	Malassezia	Malassezia dermatis	Select seq NR_126107.1	Malassezia dermatis JCM 11348 ITS region; from TYPE material	Malassezia dermatis	285	285	0.85	2e-77	0.9337	550	NR_126107.1

## Sheet: Table S3
OTU_ID	Name	A28LQf	A29XYRf	A30LSXf	A32WLJf	A35KMXf	A36XYHf	A37LJJf	A38WLMf	B31ZRf	B33CJf	B34GMNf	B39YXNf	A41CJXf	A42KLJf	A45YLMm	A47HXFf	A48LJYm	A49ZZGm	A50WTZf	A52XNf	A53WJMf	B43LJDm	B51HWHm	A15ZYf	A16XJFm	A18HLLf	A19CCYf	A22HCHm	A24PXHf	A26RSTf	A27YSMf	B20CJFf	B21XJf	B23CDJm	A3CJm	A4HYSm	A6CWJm	A7ZXm	A8LJYf	A10CYDf	A12HSJm	B13LXMm	B14LHBm	ZYY_F_D8	ZYL_F_D14	ZWS_F_D1	ZSM_F_C3	ZSH_M_D9
OTU_1	Malassezia restricta (OTU1,100%))	9589	13004	16904	19520	18421	10091	19200	10742	17101	19747	19703	18043	15177	17593	19507	7791	19671	18624	10132	16481	16997	18426	20301	15327	16084	8996	3476	10235	15457	18184	17480	19519	13473	12181	18721	17162	19727	11989	17000	10102	18523	18133	19550	12360	8636	11303	15769	19047
OTU_2	Malassezia sp. (OTU2)	7338	4627	220	390	484	484	689	419	589	334	207	988	718	798	596	5377	201	839	373	2086	2000	282	106	3575	2784	9269	5320	1455	373	943	674	645	5609	567	706	383	302	2846	1997	5404	308	1703	268	532	4303	1200	431	203
OTU_3	Malassezia sp. (OTU3)	214	151	514	162	615	539	199	4427	88	163	122	641	100	568	66	571	341	128	54	444	1075	422	46	136	499	156	598	1825	95	303	939	80	761	64	77	295	121	3923	163	266	541	262	129	1717	4145	406	767	550
OTU_4	Malassezia sp. (OTU4)	63	40	29	53	20	199	124	304	15	145	48	78	1241	47	49	2124	69	56	19	167	43	18	27	139	91	609	216	55	39	383	793	71	145	37	61	164	40	43	129	223	38	91	49	4269	726	1313	456	228
OTU_23	Malassezia sp. (OTU23)	103	56	532	12	188	236	18	24	337	28	23	47	28	46	27	41	12	46	52	24	17	867	13	74	155	110	184	306	50	91	152	44	79	56	274	1984	182	185	412	262	173	98	345	44	73	54	65	75
OTU_1382	Malassezia arunalokei (OTU1382, 96.2%)	114	152	90	45	169	1784	77	156	42	62	24	106	114	58	39	321	35	149	67	107	191	99	25	194	132	211	183	4833	79	95	162	63	219	96	231	73	36	399	93	405	92	93	36	282	781	110	108	58
OTU_21	Malassezia sp. (OTU21)	8	2	0	0	103	2	0	2	0	4	0	2	1	0	0	0	0	8	0	0	0	0	1	235	4	5	2	458	34	3	7	3	8	4	8	0	0	0	0	13	1	0	0	0	0	1	0	0
OTU_53	Malassezia sympodialis (OTU53, 100%)	0	0	0	0	2	374	0	0	0	0	1	0	51	83	66	102	49	69	9149	83	52	52	28	0	1	0	1	0	1	1	0	0	0	210	2	0	0	1	0	1	0	0	0	0	0	1	7	0
OTU_285	Malassezia arunalokei (OTU285, 98%)	11	7	12	0	32	512	6	0	2	2	0	7	2	8	2	14	2	86	13	2	6	7	1	12	9	16	19	983	10	5	9	12	12	17	28	1	0	36	1	23	3	1	1	0	59	8	2	1
OTU_5	Malassezia japonica (OTU5)	15	19	24	5	171	64	18	6	11	17	2	48	13	357	9	14	3	123	6	36	13	67	10	12	30	19	17	68	381	5	20	41	11	8	40	170	31	34	79	3163	24	27	128	83	146	217	115	161
OTU_15	Malasseziales (OTU15)	12	13	1	0	1	233	0	2	0	4	1	1	4	3	1	6	1	4	157	21	1	15	0	60	59	60	43	60	33	34	51	50	62	6614	6	1	8	4	179	11	61	3	2	10	62	48	12	4
OTU_2024	Malassezia sp. (OTU2024)	67	12	4	18	3	0	19	36	3	65	3	5	25	23	37	3296	14	17	22	29	28	19	26	3	0	0	15	1	14	2	2	52	3	3	8	14	15	553	139	10	387	7	5	159	8	3	5	0
OTU_706	Malassezia sp. (OTU706)	108	74	174	13	82	91	26	12	10	12	2	21	6	44	6	21	18	14	12	12	10	14	7	71	135	27	88	48	14	16	23	17	45	16	12	65	21	29	204	72	109	9	12	18	200	89	34	12
OTU_1012	Malassezia sp. (OTU1012)	116	8	8	5	39	54	1	34	5	12	1	30	70	23	12	634	2	14	5	23	86	8	5	26	31	82	111	38	9	11	50	21	51	7	20	15	10	201	26	110	9	17	11	141	243	74	30	5
OTU_802	Malassezia sp. (OTU802)	21	3	13	1	4	51	7	79	0	9	6	12	19	5	3	140	4	5	5	11	11	4	1	7	14	4	34	11	6	18	91	8	9	2	5	13	4	34	17	16	11	4	6	391	101	47	61	10
OTU_14	Malassezia sp. (OTU14)	0	0	0	0	6	0	0	0	0	0	0	0	2	1	0	5	1	181	0	0	1	1	0	0	0	0	0	4	0	0	0	0	0	0	0	0	0	0	0	7	2	0	0	15	16	48	15	30
OTU_79	Malassezia sp. (OTU79)	11	15	3	11	13	250	22	27	7	3	2	4	14	3	12	35	1	3	8	6	8	15	0	4	7	6	45	6	4	4	11	4	4	13	16	21	1	31	2	12	35	3	2	29	30	46	22	5
OTU_10	Malassezia furfur (OTU10, 100%)	4	2	22	2	7	24	1	2	39	4	1	1	1	7	2	10	0	0	0	1	5	3	0	147	3	3	7	1	1	6	5	5	0	1	25	3	3	3	3	12	2	0	6	81	132	90	80	74
OTU_26	Malassezia slooffiae (OTU26, 98.3%)	0	0	0	0	2	0	0	0	0	1	0	1	0	1	0	1	0	91	1	3	0	1	0	0	0	0	0	6	0	0	1	0	0	0	0	0	0	0	0	5	1	1	0	3	21	96	5	4
OTU_42	Malassezia furfur (OTU42, 97%)	13	1	4	12	11	3	0	3	9	3	1	1	4	26	3	2	2	3	0	43	1	2	0	4	30	7	334	9	8	11	10	9	7	3	13	11	0	21	10	156	4	1	4	2	1	3	3	0
OTU_50	Malassezia sp. (OTU50)	10	1	0	1	5	1	0	0	1	1	0	3	1	3	0	1	0	2	3	0	18	2	2	10	2	3	13	2	0	0	2	0	1	0	2	36	2	1	13	0	3	3	1	1	4	4	0	1
OTU_52	Malassezia sp. (OTU52)	4	1	0	3	13	0	0	0	6	0	0	0	2	2	1	0	0	1	0	9	2	0	0	2	6	8	250	9	5	12	1	2	1	4	3	4	4	10	3	282	0	1	0	1	0	0	2	1
OTU_2583	Malassezia furfur (OTU2583, 97%)	21	3	8	39	0	17	12	2	13	10	1	6	25	0	0	11	1	2	1	0	3	1	1	3	0	0	1	0	1	7	1	6	7	1	5	0	0	2	3	1	1	0	7	3	8	13	5	2
OTU_53	Malassezia sympodialis (OTU53, 100%)	9	4	9	4	25	2	2	164	1	6	0	97	4	0	0	2	3	3	6	4	2	8	3	48	1	0	9	14	2	3	5	2	3	7	14	1	2	1	1	3	2	3	5	0	0	0	0	0
OTU_2521	Malassezia sp. (OTU2521)	10	1	0	0	12	6	3	6	2	3	1	1	6	4	0	20	0	0	0	0	0	1	1	13	1	5	4	2	1	3	3	2	6	0	0	5	1	1	2	3	12	0	3	29	22	6	2	3
OTU_72	Meyerozyma sp. (OTU72)	15	158	1	1	2	75	0	2	1	5	2	0	20	3	1	1	0	1	0	6	1	0	0	1	4	0	19	2	0	0	0	2	3	25	0	2	2	2	3	4	8	0	2	1	2	0	1	0
OTU_67	Debaryomyces sp. (OTU67)	5	239	6	2	2	4	3	2	0	1	0	0	5	5	0	0	0	0	0	1	0	0	0	0	4	0	0	1	0	0	1	0	0	0	0	6	0	0	1	20	2	0	0	1	0	0	3	1
OTU_57	Ceriporia sp. (OTU57)	9	0	0	0	1	0	0	0	1	1	2	1	0	0	1	0	4	2	2	6	1	1	0	3	0	5	7	0	0	4	2	0	3	0	2	1	2	0	7	0	4	0	0	2	1	52	12	1
OTU_1026	Aspergillus sp. (OTU1026)	0	0	0	1	0	0	0	0	0	0	1	0	1	0	0	0	1	0	0	0	1	0	0	0	0	1	0	0	1	0	1	0	0	0	0	2	0	0	1	0	0	0	0	7	2	14	7	6
OTU_85	Earliella sp. (OTU85)	8	0	3	0	0	2	0	0	0	0	2	2	0	0	0	1	0	0	0	2	0	0	0	1	0	10	0	2	0	1	0	0	0	0	1	0	0	0	0	0	0	0	0	4	1	124	13	0
OTU_58	Curvularia sp. (OTU58)	0	0	0	0	0	0	0	0	0	0	0	0	0	0	0	0	0	0	1	0	0	0	0	0	0	1	1	0	0	1	0	0	0	0	0	0	0	0	0	0	3	0	0	2	13	5	10	1
OTU_97	p_Ascmycota (OTU97)	0	0	0	0	0	1	1	1	0	0	1	0	0	0	0	0	2	0	0	0	0	0	0	0	0	0	0	0	0	0	0	0	0	5	0	0	0	0	1	1	0	0	0	0	0	1	2	1
OTU_101	Sarcinomyces sp. (OTU101)	0	19	0	0	0	0	2	0	0	0	0	0	0	0	2	0	1	0	0	0	0	1	0	0	0	0	4	3	0	1	1	0	1	0	0	0	1	0	0	0	0	0	0	7	2	121	11	0
OTU_114	Coprinopsis sp. (OTU114)	24	7	1	8	1	0	1	0	0	0	26	0	7	10	3	2	9	2	0	1	2	0	0	8	12	1	22	1	0	26	3	0	8	2	0	0	0	4	7	4	7	2	1	0	2	23	6	0
OTU_130	Curvularia sp. (OTU130)	0	0	0	0	0	0	0	0	0	0	0	0	0	0	0	0	0	0	0	0	0	0	0	0	0	0	0	0	0	0	0	0	0	0	0	0	0	0	0	0	0	0	0	0	0	0	0	0
OTU_298	Periconia sp. (OTU298)	0	2	3	0	6	0	0	1	1	1	2	3	2	7	11	0	6	0	0	4	0	1	1	1	6	0	1	2	0	4	1	0	0	0	2	0	0	0	0	0	1	0	3	0	0	3	4	0
OTU_91	Grammothele sp. (OTU91)	0	0	1	2	0	3	1	2	0	1	0	0	2	0	0	1	0	0	1	0	0	0	0	0	0	3	3	0	0	4	0	0	0	0	0	0	0	0	1	0	0	1	0	7	3	39	12	1
OTU_1107	Cladosporium sp. (OTU1107)	0	0	1	0	0	1	0	0	1	0	0	1	0	0	0	1	0	0	0	10	1	0	0	1	0	28	1	1	0	0	0	0	2	0	0	0	0	0	0	0	0	0	3	0	0	0	0	0
OTU_98	f_Ganodermataceae (OTU98)	10	6	4	2	1	0	0	0	1	0	0	4	2	2	1	2	5	0	1	0	4	1	0	1	0	1	1	1	0	2	1	2	3	0	1	0	1	0	2	0	0	1	0	4	3	19	11	1
OTU_1496	Alternaria sp. (OTU1496)	0	1	0	0	0	0	0	0	0	0	0	0	0	0	0	0	0	0	0	0	0	0	0	0	0	0	0	0	0	0	0	0	0	0	0	0	0	0	0	0	0	0	0	0	0	0	0	0
OTU_169	o_Pleosporales (OTU169)	0	0	0	0	0	0	0	0	0	0	0	0	0	0	0	0	0	0	0	0	0	0	0	0	0	0	0	0	0	0	0	0	0	0	0	0	0	0	0	0	0	0	0	0	0	0	0	0
OTU_116	Preussia sp. (OTU116)	0	0	0	1	0	0	1	1	0	0	2	0	0	0	0	0	2	4	0	2	0	1	0	0	7	0	1	0	0	1	0	1	0	0	0	0	1	0	2	0	2	0	1	1	5	32	29	1
OTU_80	f_Polyporaceae (OTU80)	0	0	0	0	0	0	0	0	0	0	0	0	1	0	3	0	3	0	0	0	1	0	0	2	0	0	3	0	0	0	0	0	0	1	0	0	0	0	0	0	0	0	0	3	0	113	8	0
OTU_371	o_Malasseziales (OTU371)	0	0	0	0	1	0	0	0	0	0	0	11	0	0	0	0	0	0	0	1	0	0	0	0	0	1	0	0	0	1	3	0	0	0	0	0	0	0	0	0	0	0	5	0	0	0	0	0
OTU_666	o_Malasseziales (OTU666)	0	0	1	0	5	0	0	4	1	1	0	71	0	0	0	0	0	2	0	3	1	0	1	4	0	5	0	0	5	0	34	0	3	0	2	2	1	2	0	0	0	0	18	0	0	0	0	0
OTU_65	Malassezia obtusa (OTU65, 100%)	12	0	6	15	1	0	0	0	2	1	0	2	0	3	2	1	3	1	1	0	4	1	0	64	5	0	0	1	0	0	2	5	0	1	21	0	1	3	4	1	0	0	0	3	8	1	34	0
OTU_3089	Aspergillus sp. (OTU3089)	0	6	0	0	0	0	0	0	0	0	2	0	0	0	0	0	0	3	0	0	0	0	0	0	1	0	0	0	0	0	0	0	3	0	0	0	1	1	1	0	2	0	0	2	7	11	3	1
OTU_178	Peniophora sp. (OTU178)	0	0	0	1	0	1	1	8	0	0	1	0	1	1	0	0	0	0	0	1	1	0	0	3	0	26	2	0	0	0	1	0	0	0	0	0	0	0	0	0	1	0	0	0	0	56	7	0
OTU_99	Peniophora sp. (OTU99)	16	2	0	1	5	0	0	2	0	0	0	0	0	0	0	1	2	1	0	0	1	0	1	1	1	1	5	0	0	4	0	3	0	0	0	0	1	1	0	0	1	0	0	0	0	34	15	0
OTU_92	Coriolopsis sp. (OTU92)	0	1	0	0	0	0	0	0	0	0	1	0	0	0	0	1	0	0	0	0	0	1	0	0	0	0	0	0	0	4	0	0	0	0	0	1	1	0	0	0	0	0	0	6	3	57	13	0
OTU_94	Pseudopithomyces sp. (OTU94)	5	8	1	0	0	0	0	0	0	1	1	0	0	0	0	0	2	0	0	6	0	12	0	0	0	0	0	0	0	0	0	0	0	0	0	0	0	2	2	1	0	0	0	1	0	3	28	0
OTU_145	Schizopora sp. (OTU145)	6	1	5	1	0	0	0	0	0	0	0	0	0	0	6	0	1	0	0	3	1	0	0	0	0	4	2	2	1	5	1	0	3	0	1	0	0	2	0	0	2	0	0	1	0	53	10	0
OTU_117	Megasporoporia sp. (OTU117)	0	1	2	0	1	3	0	0	0	0	4	3	0	2	0	4	10	0	0	7	1	1	1	2	10	4	2	0	0	16	0	1	7	0	0	0	0	1	9	0	4	0	1	3	2	35	5	1
OTU_75	Phaeophleospora sp. (OTU75)	0	1	0	0	0	0	0	0	1	0	0	0	0	1	35	1	1	0	0	1	0	1	0	0	0	2	0	0	1	0	0	0	1	0	0	0	0	0	1	0	0	1	7	1	10	4	3	0
OTU_134	Malassezia globosa (OTU134)	0	0	0	1	4	0	0	0	1	0	0	0	0	1	0	0	0	0	0	0	0	0	0	0	0	0	3	0	1	0	0	0	3	0	0	0	0	0	0	0	0	0	0	0	0	0	0	0
OTU_248	o_Chaetothyriales (OTU248)	0	6	0	0	0	0	0	0	0	0	0	0	0	0	0	0	0	0	0	0	0	0	0	0	0	0	0	0	0	0	0	0	0	0	0	0	0	0	0	0	0	0	0	1	2	5	7	0
OTU_111	Microascus sp. (OTU111)	1	4	4	1	2	49	6	16	1	1	0	1	3	0	0	7	0	2	1	9	1	1	1	0	0	0	0	0	1	6	0	0	0	0	0	0	0	1	2	0	0	1	0	0	0	0	0	0
OTU_103	Aspergillus sp. (OTU103)	69	0	0	1	0	0	0	0	0	1	0	1	0	0	0	0	0	0	0	0	0	0	0	2	0	0	0	0	0	3	0	0	0	0	0	0	0	0	0	0	0	0	0	0	2	21	13	0
OTU_120	Coprinellus sp. (OTU120)	0	14	1	6	0	0	2	6	0	0	1	2	0	3	1	1	1	0	0	3	1	0	0	3	4	1	3	1	0	0	0	0	2	2	0	1	0	2	0	0	4	0	2	0	0	25	8	0
OTU_47	o_Saccharomycetales (OTU47)	0	0	0	0	0	0	0	0	0	0	0	0	0	0	0	0	0	0	0	0	0	0	0	0	0	0	0	0	0	0	1	0	0	0	1	14	1	1	0	0	0	18	0	1	0	6	2	1
OTU_81	f_Ganodermataceae (OTU81)	0	3	0	4	0	0	1	0	1	0	0	0	1	0	0	0	0	0	0	1	0	0	0	1	0	0	0	0	0	0	0	0	0	0	0	0	1	0	1	0	0	0	0	3	0	17	7	2
OTU_381	Aspergillus sp. (OTU381)	0	0	0	0	0	0	0	0	0	0	0	0	0	0	0	0	0	0	0	0	0	1	0	0	0	0	0	0	0	0	0	0	0	0	0	0	0	1	0	0	0	0	0	1	103	7	1	2
OTU_113	Ophiosphaerella sp. (OTU113)	4	0	0	0	0	0	0	1	0	0	0	0	0	0	0	0	0	0	0	0	0	0	0	1	0	0	1	0	0	0	0	0	0	0	0	0	0	0	1	0	0	0	0	0	2	29	25	0
OTU_614	Alternaria sp. (OTU614)	6	0	0	0	0	0	0	0	0	0	0	0	0	0	0	0	0	0	0	0	0	0	0	0	0	0	0	0	0	0	0	0	0	0	0	0	0	0	0	0	0	0	0	0	0	0	0	0
OTU_685	Sarocladium sp. (OTU685)	0	0	0	0	0	0	0	4	0	0	0	0	0	0	1	0	0	0	0	0	0	0	0	0	0	0	1	0	0	1	0	0	0	0	0	0	0	0	0	0	0	0	0	0	0	1	0	0
OTU_119	p_Ascomycota (OTU119)	0	0	0	0	0	0	0	0	0	0	0	0	0	0	1	0	1	0	1	0	0	0	0	0	0	2	0	0	0	0	0	0	0	8	0	0	1	0	0	0	0	0	0	0	3	36	11	2
OTU_1013	Alternaria sp. (OTU1013)	0	2	1	0	0	1	0	2	0	0	0	0	14	0	0	1	0	0	0	1	0	0	0	0	0	0	0	0	0	0	0	0	0	1	0	0	0	0	0	0	0	0	0	0	0	0	0	0
OTU_217	f_Pleosporaceae (OTU217)	0	0	0	0	0	0	0	0	0	0	0	0	0	0	0	0	0	0	0	0	0	0	0	0	2	0	0	0	0	0	0	0	0	0	0	0	0	0	0	0	0	0	0	0	0	0	0	0
OTU_71	Serpula sp. (OTU71)	0	0	0	0	0	0	0	0	0	0	0	0	1	0	0	1	2	0	0	0	0	0	0	0	0	0	0	0	0	0	1	0	1	1	0	0	0	0	0	0	0	0	0	6	3	6	9	1
OTU_146	f_Aspergillaceae (OTU146)	0	0	0	0	0	0	0	0	0	0	0	0	0	0	0	0	0	0	0	0	0	0	0	0	0	0	0	0	0	1	0	0	0	0	0	0	0	0	0	0	0	0	0	44	3	1	1	1
OTU_1681	Coprinellus sp. (OTU1681)	6	3	2	1	0	0	5	1	1	0	17	0	2	2	2	0	6	2	0	0	0	0	0	0	10	0	2	0	0	2	0	0	1	1	0	0	0	0	0	0	1	0	0	2	0	13	3	0
OTU_143	Phlebia sp. (OTU143)	12	2	1	0	0	0	0	0	0	0	1	0	0	0	2	0	0	0	0	0	0	1	0	0	0	0	0	0	0	0	0	0	0	0	0	0	0	0	0	0	0	0	0	3	0	48	5	0
OTU_183	f_Coriolaceae (OTU183)	6	1	0	0	0	1	0	0	0	0	1	1	0	3	0	0	0	0	0	3	0	0	0	10	1	14	3	0	0	1	0	0	0	0	0	0	0	0	0	0	1	0	0	0	0	42	2	0
OTU_2506	Stachybotrys sp. (OTU2506)	0	0	0	0	0	0	0	0	0	0	0	0	0	0	0	0	0	0	0	0	0	0	0	0	0	0	0	0	0	0	0	0	0	0	0	0	0	0	0	0	0	0	0	0	0	0	0	0
OTU_272	Pleurotus sp. (OTU272)	0	0	0	0	0	0	0	0	3	0	0	0	0	0	0	0	0	0	0	0	0	0	0	0	0	0	0	0	0	0	0	0	0	0	0	0	0	1	0	0	0	0	0	0	0	0	0	0
OTU_257	Phanerochaete sp. (OTU257)	1	1	2	2	0	1	0	0	0	0	3	0	0	0	2	0	1	0	0	0	0	2	0	0	1	0	2	0	0	1	0	0	0	1	1	0	1	1	0	0	1	0	0	3	1	41	6	1
OTU_853	Didymella sp. (OTU853)	0	0	2	0	0	0	0	1	0	0	0	1	0	0	0	0	0	0	0	0	0	0	0	0	0	1	0	0	0	0	0	0	0	0	0	0	0	0	0	0	0	0	0	0	0	0	0	0
OTU_2650	Knufia sp. (OTU2650)	0	3	13	0	0	0	0	0	0	0	0	0	0	9	0	6	0	0	0	2	0	7	1	3	6	3	3	1	2	1	2	1	0	3	0	1	0	2	0	0	6	0	0	1	1	2	2	1
OTU_122	Malassezia sp. (OTU122)	3	0	0	0	0	1	0	0	1	1	1	0	0	1	2	3	0	0	1	18	0	2	1	1	0	2	0	3	1	1	0	0	0	0	1	0	16	0	0	2	0	1	0	3	1	3	10	0
OTU_190	Oxyporus sp. (OTU190)	12	1	4	0	0	1	0	0	0	1	2	0	0	0	1	0	3	0	0	1	0	2	0	2	0	14	12	0	0	1	0	0	1	0	0	0	2	1	0	0	0	0	1	0	0	19	0	0
OTU_137	Auricularia sp. (OTU137)	5	1	0	0	0	0	0	2	0	1	1	0	0	0	1	0	0	0	0	4	1	0	0	0	0	0	12	0	0	2	0	0	1	0	0	0	1	1	0	0	0	1	0	1	0	20	5	0
OTU_148	Letendraea sp. (OTU148)	4	0	0	9	0	0	0	0	0	0	0	0	1	6	0	0	4	0	0	0	0	0	0	3	3	66	0	0	0	2	1	0	2	0	1	1	5	0	5	0	0	0	1	0	0	5	0	0
OTU_144	f_Meruliaceae (OTU144)	0	0	0	0	0	0	1	0	0	0	1	0	0	0	0	0	0	0	0	0	0	0	0	2	0	0	0	0	0	0	0	0	0	0	0	1	0	0	0	0	0	0	1	2	3	38	4	0
OTU_166	Phanerochaete sp. (OTU166)	0	1	2	3	0	0	0	0	0	0	1	0	0	0	0	1	0	0	0	0	1	0	0	1	0	0	3	0	0	3	0	0	2	0	0	0	0	0	0	0	1	0	0	0	0	21	6	1
OTU_179	Thermomyces sp. (OTU179)	0	0	0	0	0	0	0	0	0	0	1	0	5	1	0	0	0	0	0	0	0	0	0	0	0	0	0	0	0	0	0	0	0	0	0	1	0	0	0	0	0	0	0	0	0	0	0	0
OTU_228	Fomitopsis sp. (OTU228)	0	1	1	0	0	0	1	1	0	0	1	0	1	27	0	1	0	0	0	4	1	0	0	3	2	4	0	2	0	1	0	0	0	0	0	0	1	0	0	0	1	0	0	0	0	16	1	0
OTU_104	Gyrodontium sp. (OTU104)	0	0	1	0	0	0	0	0	0	0	0	0	2	0	0	0	0	0	0	0	3	3	0	0	0	0	0	0	0	0	0	1	0	2	0	0	0	0	0	0	0	1	0	1	1	8	0	0
OTU_193	Bipolaris sp. (OTU193)	5	1	0	1	0	0	0	0	0	0	0	1	0	36	0	0	0	0	1	1	0	1	0	0	0	0	0	0	0	0	0	0	0	1	1	0	0	0	0	0	0	0	4	0	0	0	1	0
OTU_196	Trechispora sp. (OTU196)	8	0	0	0	0	0	0	1	0	0	1	0	1	0	0	0	0	0	0	0	0	0	0	0	0	0	0	0	0	0	0	0	0	0	1	1	0	0	0	0	0	0	0	2	1	7	6	1
OTU_118	Pseudopithomyces sp. (OTU118)	0	0	0	2	0	0	0	0	0	0	0	5	2	1	0	1	0	0	3	0	0	4	0	0	0	0	1	2	0	1	0	0	0	0	0	0	0	0	0	0	0	1	0	0	2	6	12	0
OTU_299	Exophiala sp. (OTU299)	0	0	0	0	0	2	0	0	0	0	0	0	0	0	1	0	0	0	0	0	0	0	0	0	0	1	0	0	0	0	0	0	0	0	0	0	0	0	0	0	0	0	0	0	0	0	0	0
OTU_167	Talaromyces sp. (OTU167)	7	0	0	0	0	1	0	0	0	0	0	1	1	0	0	0	0	0	0	0	0	0	0	0	0	0	0	0	0	0	0	0	0	0	0	0	0	0	0	0	1	0	0	0	1	6	7	1
OTU_1053	Peniophorella sp. (OTU1053)	16	0	0	0	1	0	0	0	0	0	1	0	0	0	0	0	0	0	0	0	0	0	0	1	0	0	2	0	0	2	0	0	0	0	0	0	0	0	0	0	0	0	0	0	0	29	3	0
OTU_229	Peniophora sp. (OTU229)	3	0	1	0	0	0	0	0	0	0	0	0	0	0	2	0	2	1	0	0	0	0	0	1	0	2	2	0	0	0	0	0	0	0	0	0	1	1	0	0	0	0	0	0	0	23	4	0
OTU_986	o_Malasseziales (OTU986)	1	0	2	0	3	2	0	1	0	2	0	31	0	0	0	0	0	0	0	3	1	0	1	0	0	0	0	0	1	0	3	0	2	0	0	2	0	1	0	0	0	0	7	0	0	0	0	0
OTU_157	Phlebia sp. (OTU157)	3	2	1	0	0	0	0	0	2	0	3	0	0	0	0	0	1	1	2	0	0	1	0	3	0	0	2	0	0	2	0	0	0	0	0	1	0	0	0	0	0	0	0	0	0	15	4	0
OTU_172	Lodderomyces sp. (OTU172)	0	0	0	0	0	2	1	34	1	1	0	0	0	1	0	1	0	0	0	1	0	0	1	0	1	0	1	1	0	0	0	0	0	16	0	0	0	0	0	1	3	1	0	0	0	0	0	0
OTU_151	f_Coriolaceae (OTU151)	11	0	2	3	0	1	0	0	0	1	0	0	0	0	2	0	0	0	0	1	0	0	0	1	0	0	0	0	0	0	0	0	0	0	0	0	1	0	0	0	0	0	0	0	0	25	9	0
OTU_177	Phlebiopsis sp. (OTU177)	4	0	0	1	0	0	0	0	0	0	0	0	0	0	0	0	2	0	0	3	0	0	0	0	0	0	1	0	0	3	0	0	1	0	0	0	0	0	1	0	0	0	0	0	0	18	3	1
OTU_209	Truncospora sp. (OTU209)	6	10	2	0	0	0	0	6	0	1	1	0	6	1	0	3	0	1	1	0	0	0	0	9	0	0	0	0	1	1	2	1	0	1	0	2	1	0	0	1	5	0	0	1	0	2	0	0
OTU_287	Talaromyces sp. (OTU287)	7	0	0	0	0	0	0	0	0	0	0	0	0	0	0	0	0	0	0	0	0	0	0	0	0	0	0	0	0	0	0	0	0	0	0	0	0	0	0	0	0	0	0	0	0	0	0	0
OTU_820	p_Basidiomycota (OTU820)	0	0	0	0	1	0	0	1	0	0	0	0	0	0	0	1	1	0	0	0	0	1	0	0	0	1	0	0	1	1	1	0	1	0	0	0	0	1	0	0	0	0	0	0	0	0	0	0
OTU_282	Schizopora sp. (OTU282)	4	0	0	0	0	0	0	0	0	0	0	0	0	0	0	0	1	1	0	0	0	0	0	0	0	0	0	0	0	0	0	0	1	0	1	1	1	0	0	0	2	0	0	1	0	12	1	0
OTU_351	Coprinellus sp. (OTU351)	3	1	1	7	1	0	0	1	1	1	0	1	1	3	0	1	0	0	0	11	0	1	0	1	1	13	0	1	0	0	0	0	0	1	0	1	1	2	0	0	5	0	0	0	0	1	1	0
OTU_426	Oxyporus sp. (OTU426)	11	1	2	1	0	0	0	1	0	0	2	0	0	0	1	2	1	0	0	1	0	0	1	2	0	9	10	0	0	2	0	0	1	0	0	0	0	0	0	1	0	0	0	0	0	6	2	0
OTU_432	Mortierella sp. (OTU432)	0	0	0	0	0	0	0	0	0	0	0	0	0	0	0	0	0	0	0	0	0	0	0	0	0	0	0	0	0	0	2	0	0	0	0	0	0	0	0	0	0	2	0	0	0	0	0	0
OTU_1520	Coprinopsis sp. (OTU1520)	4	2	0	0	0	0	0	0	1	0	0	0	0	1	0	0	1	1	0	4	0	0	0	0	10	3	0	1	0	1	0	0	3	1	0	0	0	0	2	0	0	1	0	0	1	2	0	0
OTU_255	Penicillium sp. (OTU255)	3	0	0	0	0	1	0	0	0	0	0	0	0	0	1	0	0	0	0	0	0	0	0	0	0	0	0	0	0	0	0	0	0	1	0	0	0	0	0	1	0	0	0	0	10	0	0	0
OTU_300	Trechispora sp. (OTU300)	5	0	0	0	0	0	0	0	0	0	3	0	3	1	0	0	2	0	0	0	0	0	1	1	0	0	0	0	0	0	0	0	2	0	1	0	0	0	3	0	1	0	0	0	0	3	5	0
OTU_393	Coriolopsis sp. (OTU393)	0	0	0	3	1	1	0	0	1	0	0	0	0	0	1	0	0	0	0	0	0	0	0	0	0	0	1	0	0	1	0	0	0	1	0	0	0	0	0	0	0	4	0	0	0	14	1	0
OTU_243	o_Chaetothyriales (OTU243)	0	2	0	0	0	0	0	0	0	0	3	0	0	0	0	0	1	0	0	0	0	0	0	0	0	0	0	1	0	0	1	0	1	0	1	0	0	0	1	0	0	0	0	0	1	3	1	0
OTU_422	Malassezia globosa (OTU010)	0	0	0	0	0	1	0	1	0	0	0	0	0	0	0	10	0	1	1	0	2	0	0	2	1	0	1	0	0	0	2	0	1	0	1	0	0	4	1	3	0	0	0	5	2	0	0	0
OTU_2375	Verticillium sp. (OTU2375)	0	0	0	0	0	0	0	0	0	0	0	0	0	0	0	0	0	0	0	1	0	0	0	0	0	2	0	0	0	0	1	0	0	0	0	0	0	0	0	0	1	0	0	0	0	0	0	0
OTU_2526	Neosetophoma sp. (OTU2526)	1	0	0	0	0	0	0	0	0	0	0	0	0	0	1	0	0	0	0	0	0	0	0	0	0	0	0	0	0	0	0	0	0	1	0	0	0	4	0	0	0	0	0	0	0	3	1	0
OTU_337	Choanephora sp. (OTU337)	0	0	0	0	1	0	0	0	0	0	0	0	1	0	0	0	0	0	0	0	0	0	0	0	0	1	0	0	0	0	0	0	0	0	0	0	0	0	0	0	0	0	0	1	2	1	10	0
OTU_1412	Aspergillus sp. (OTU1412)	0	0	0	0	0	0	0	0	0	0	0	0	0	0	0	0	0	2	0	0	0	1	0	0	0	0	0	0	0	0	0	0	1	0	0	1	1	0	0	0	1	0	0	0	2	1	0	0
OTU_2675	Cercospora sp. (OTU2675)	0	0	0	0	0	0	0	1	0	0	0	1	0	0	0	0	0	0	0	4	0	0	1	1	0	1	1	0	2	0	0	0	0	0	0	0	0	0	0	0	0	0	0	0	0	0	0	0
OTU_54	Geomyces sp. (OTU54)	0	0	0	1	0	0	0	0	0	0	0	0	0	0	0	0	0	0	0	0	0	0	0	0	0	0	0	0	0	0	0	0	0	0	0	0	0	0	0	0	0	0	0	0	0	0	0	0
OTU_261	Phanerochaete (OTU261)	0	1	0	0	0	0	0	1	0	0	0	0	0	0	0	0	0	0	0	0	0	0	0	0	0	0	0	0	0	1	0	0	0	0	0	0	0	0	0	0	0	0	0	0	1	10	2	0
OTU_563	Psathyrella sp. (OTU563)	0	0	0	2	0	0	0	1	0	0	1	0	0	2	0	0	1	0	0	5	0	0	0	1	2	1	4	0	0	2	0	0	0	1	0	1	0	0	0	0	1	0	0	0	0	6	1	0
OTU_214	Malassezia sp. (OTU214)	0	0	1	0	0	0	0	0	0	0	0	0	0	0	0	1	0	2	0	0	0	0	0	1	1	0	0	0	0	0	0	0	0	0	0	1	2	2	4	0	1	0	0	0	1	1	8	1
OTU_2454	o_Malasseziales (OTU2454)	0	0	0	0	0	1	0	0	0	0	0	0	0	0	0	0	0	0	0	1	0	0	0	0	0	0	0	0	1	0	0	0	0	0	0	0	0	0	0	0	0	0	0	0	0	0	0	0
OTU_264	Gymnopilus sp. (OTU264)	0	0	3	0	0	0	0	0	0	0	1	0	0	0	0	0	1	0	0	0	0	0	0	0	0	0	2	0	0	0	1	0	0	1	1	0	0	0	0	0	1	0	1	0	0	4	0	0
OTU_310	Talaromyces sp. (OTU310)	0	0	0	0	0	0	0	0	0	0	0	0	1	0	0	2	2	0	0	0	0	0	0	0	0	0	0	0	0	1	0	0	0	0	0	0	0	0	0	0	0	1	0	0	0	2	3	0
OTU_1581	Oxyporus sp. (OTU1581)	0	0	2	0	0	0	0	0	0	0	1	0	0	0	0	0	0	0	0	1	0	1	0	1	1	5	2	0	0	2	0	3	0	0	0	1	0	0	1	0	0	1	0	0	0	1	0	0
OTU_1	Staphylococcus	4232	2743	2739	7262	31190	3945	30663	6779	27619	7080	7960	28497	18006	24226	2723	4345	23934	27312	17976	3301	24725	3071	11977	9118	6734	9862	15838	27743	1430	9884	15692	18204	11639	20653	1749	28029	15177	16230	21555	9303	11128	11964	6550	10802	12664	10526	19321	9134
OTU_2	Cutibacterium	22231	29749	33737	23990	3034	8838	2925	4930	3573	21873	26457	6475	3072	11765	32562	21239	12345	8836	17307	23751	5797	32913	24901	24450	26546	19240	15951	7899	35897	1436	2034	2619	696	7427	23096	2239	3921	13529	4045	449	3015	18160	1566	3744	3684	17533	3878	7340
OTU_13	Micrococcus	25	11	14	16	18	34	9	17	22	26	11	36	101	30	24	32	14	20	11	9	66	14	9	29	13	17	13	7	6	14	52	4	49	89	241	71	1279	491	1790	320	448	570	11196	379	1556	531	1523	485
OTU_7	Pseudomonas	5	3	0	3	8	0	3	6	2	1	84	1	6	4	2	4	1	50	29	2372	119	57	39	92	52	1	0	19	1	7	9	6	0	0	0	9	1042	346	463	23833	409	388	767	33	32	23	13	18
OTU_18	Corynebacterium	21	20	28	15	11	40	19	3	20	59	74	147	89	24	29	27	10	34	25	42	71	8	13	8	17	26	35	18	13	29	13	10	117	70	177	28	645	96	674	241	178	99	719	193	764	188	1215	322
OTU_26	Neisseria	5	1	1	15	38	2	19	2	3	2	1	1	4	23	0	4	2	5	0	6	13	8	1	5	8	0	0	0	1	8	103	19	1135	379	27	104	596	18	698	41	23	69	332	54	79	136	53	33
OTU_54	Lautropia	4	0	0	3	4	1	8	3	2	0	1	1	3	2	1	2	0	1	1	1	2	0	1	1	1	0	1	1	1	3	4	4	136	32	14	17	555	21	99	16	19	47	85	35	63	72	32	12
OTU_77	Exiguobacterium	0	0	0	2	0	0	0	0	0	0	1	0	1	0	0	0	0	2	0	0	7	2	1	3	3	1	0	0	2	0	0	0	28	7	3	2	496	9	7	12	10	6	25	7	12	4	2	6
OTU_204	Nesterenkonia	14	23	13	25	24	145	19	17	38	39	19	57	42	49	22	33	22	17	27	21	116	28	19	27	13	13	4	4	8	33	96	9	13	1	4	5	458	131	360	132	198	177	684	62	457	233	914	181
OTU_4	Lawsonella	190	211	201	60	72	257	235	116	182	414	614	362	169	162	845	290	83	302	525	318	60	55	250	123	70	174	214	434	28	72	39	180	21	101	37	16	303	440	553	64	379	401	167	794	229	709	1505	150
OTU_545	Pantoea	8	1	1	33	2	34	1	1	13	2	3	0	2	4	1	1	0	3	1	0	28	3	0	2	1	5	0	0	4	1	7	0	3	1	3	0	290	84	120	914	165	84	82	23	23	69	56	32
OTU_889	Streptococcus	6	6	2	6	9	3	7	4	11	2	8	13	7	12	3	11	7	6	4	3	9	1	7	10	6	30	6	3	10	19	46	21	100	8	37	6	278	11	89	11	8	24	48	66	98	81	51	27
OTU_38	Brachybacterium	3	3	4	7	9	4	2	0	3	12	0	9	36	4	2	5	1	6	7	4	165	6	10	3	1	1	1	1	3	3	13	3	25	23	52	15	174	66	116	58	114	98	1525	76	208	113	199	102
OTU_31	Kytococcus	1	2	0	1	3	0	0	0	1	6	1	1	28	4	2	3	1	0	1	0	0	2	0	2	0	1	0	0	0	3	9	2	1	0	7	1	166	47	92	54	64	81	4563	9	138	18	45	115
OTU_12	Escherichia-Shigella	55	10	6	58	55	7	2	4	11	8	7	4	5	18	5	34	2	11	9	6	36	19	1	7	7	214	19	18	52	36	360	16	0	0	2	1	145	25	168	136	40	23	33	32	1114	1355	61	949
OTU_78	Actinomyces	3	7	3	3	14	4	5	5	4	20	6	2	14	14	11	3	6	1	11	3	19	10	6	4	3	3	8	2	4	10	28	2	42	20	18	8	123	13	110	19	10	38	35	35	45	69	101	13
OTU_60	Lactobacillus	18	8	3	8	13	3	8	11	5	4	1	8	7	9	4	24	9	9	5	2	6	10	7	10	10	5	2	1	1	86	57	32	0	0	0	0	116	15	47	7	42	3	6	70	35	42	10	6
OTU_52	Brevibacterium	0	0	0	0	0	2	0	0	0	1	0	0	0	0	1	0	0	0	0	0	1	0	0	0	0	0	0	0	0	0	0	0	0	2	3	0	109	41	244	36	68	47	1400	18	25	57	70	26
OTU_1630	Paracoccus	4	6	1	4	6	6	3	7	4	3	3	6	8	2	2	3	0	3	2	0	7	2	0	2	1	13	20	1	2	3	5	1	26	49	93	11	96	578	418	40	36	44	67	109	123	61	382	58
OTU_5	Enhydrobacter	386	155	125	462	222	16625	118	790	322	24	393	41	31	14	264	83	49	177	92	6059	735	55	55	125	35	35	101	73	9	6	20	4	630	710	363	1112	94	320	37	30	49	31	52	41	155	73	215	2199
OTU_108	uncultured	0	1	1	0	0	5	0	5	1	0	0	3	0	0	0	3	0	0	0	0	1	0	1	1	0	0	0	0	0	0	0	0	7	5	2	2	91	3	5	15	6	6	102	0	5	3	20	13
OTU_100	Granulicatella	5	7	0	8	11	2	6	4	1	3	3	7	5	6	2	12	2	3	0	1	10	8	7	7	3	4	1	0	2	17	22	22	186	42	11	14	85	8	31	9	9	9	15	13	31	31	16	27
OTU_25	Luteimonas	1	2	0	2	1	0	1	0	0	2	0	2	2	0	0	0	0	1	1	1	1	0	0	0	0	3	2	1	0	2	3	1	0	0	0	2	78	29	45	22	30	38	38	165	239	23	14	56
OTU_109	F0332	0	0	1	0	1	0	0	0	0	0	0	1	2	1	1	0	0	0	0	0	0	3	0	0	0	0	0	0	0	0	0	0	2	0	2	0	76	1	21	2	2	2	4	11	16	5	10	4
OTU_15	Moraxella	0	0	0	1	0	1	0	0	0	0	0	0	0	0	0	0	0	0	0	1	0	0	0	1	0	0	0	0	0	0	0	0	11	8	7	6	54	9	24	437	18	13	36	123	358	7	6	58
OTU_51	Rhodobacter	0	0	0	0	0	1	1	1	1	0	0	0	0	0	1	1	0	2	0	0	0	0	2	0	0	38	2	3	2	1	1	0	192	14	11	3	53	935	530	28	86	49	36	112	43	50	27	48
OTU_182	Eikenella	0	0	1	2	5	0	0	0	1	0	0	0	1	1	1	3	0	2	0	1	3	4	2	12	0	1	0	0	0	1	10	3	39	5	12	2	53	1	19	4	0	1	27	2	7	5	4	3
OTU_130	Abiotrophia	1	1	1	1	5	0	3	1	0	2	0	1	4	1	0	3	2	2	0	1	10	0	2	0	1	0	0	0	5	4	7	5	4	2	2	0	52	3	21	12	9	1	13	10	15	13	11	3
OTU_151	Rothia	3	2	0	1	2	2	3	0	9	8	0	0	0	2	0	1	4	0	1	0	4	4	3	0	2	5	2	1	0	1	19	4	1	11	2	2	34	2	13	4	6	5	8	3	8	0	1	2
OTU_415	Noviherbaspirillum	0	0	0	1	0	0	0	0	0	0	0	0	0	0	0	0	0	0	0	0	3	0	0	0	0	1	0	0	0	0	0	0	3	2	2	0	33	1	3	2	1	1	14	6	3	0	1	5
OTU_20	Brevundimonas	2	0	4	2	5	11	0	1	5	1	1	0	6	11	1	0	3	8	7	2	47	6	9	5	0	3	0	0	3	6	74	1	1721	77	137	1256	33	332	386	26	20	15	46	89	175	60	14	425
OTU_29	Defluviimonas	2	3	132	5	16	3	12	9	13	13	20	31	21	33	8	70	10	1	3	3	12	33	12	10	1	2	4	1	0	23	75	32	147	47	107	42	32	133	189	16	40	32	276	20	40	33	171	14
OTU_118	Unclassified	0	0	0	1	0	0	0	0	0	0	0	0	0	0	0	0	0	0	0	0	0	0	2	0	0	2	0	0	0	1	0	0	0	0	0	0	32	18	13	19	18	22	22	3	44	5	2	18
OTU_197	Aureimonas	0	0	0	0	0	0	0	0	0	0	0	0	1	1	2	0	0	0	0	1	0	0	1	0	1	0	0	0	0	0	1	0	3	1	7	5	30	67	89	6	3	5	27	14	14	22	8	36
OTU_131	Blastococcus	0	2	0	1	0	1	0	0	1	1	0	2	1	2	1	1	1	0	0	0	4	0	0	0	1	0	1	1	1	3	3	1	10	5	5	7	30	3	5	6	0	4	27	7	15	6	15	7
OTU_65	Microbacterium	2	2	1	2	1	6	0	2	1	5	3	6	19	6	3	3	1	3	7	1	4	3	2	1	3	0	6	3	2	0	7	1	27	5	6	0	30	100	4	9	4	6	15	706	51	13	9	32
OTU_98	Haemophilus	4	0	2	2	2	0	3	2	0	0	1	0	1	0	0	2	0	11	0	1	3	1	1	1	1	17	0	3	6	0	2	4	179	70	0	27	29	9	19	11	6	8	32	4	13	23	5	3
OTU_181	Pseudarthrobacter	0	1	1	0	1	1	0	1	0	1	1	0	2	1	1	1	6	0	2	1	4	2	1	0	4	0	0	0	0	1	2	0	3	0	1	1	29	6	12	3	3	5	35	5	36	6	17	5
OTU_21	Kocuria	7	635	14	16	20	116	13	8	100	7368	143	110	894	141	123	139	74	5	451	7	11	13	11	5	8	10	367	5	3	10	60	9	0	7	0	0	28	3	13	8	13	6	31	8	82	7	30	18
OTU_218	Comamonas	0	0	0	0	0	0	0	0	0	0	0	0	1	0	0	1	0	0	0	0	0	0	0	1	0	0	0	0	0	1	1	0	4	1	6	0	25	1	2	3	0	2	0	7	6	2	0	2
OTU_50	Massilia	3	0	1	0	1	0	0	3	2	2	0	0	0	0	3	0	0	2	0	1	0	1	1	0	0	1	0	0	1	0	0	0	89	6	7	19	25	4	12	8	14	39	28	43	82	7	172	29
OTU_216	Weissella	0	0	0	1	0	0	1	1	1	0	2	0	0	0	0	2	1	0	0	0	0	0	0	0	0	0	1	0	0	0	2	0	0	0	7	0	23	6	2	2	1	0	3	12	7	0	2	5
OTU_180	Limnobacter	0	0	0	1	1	0	0	0	1	0	0	1	0	0	2	0	0	1	1	1	1	0	0	1	0	0	0	0	0	1	0	0	15	7	14	12	22	5	7	15	12	7	46	8	22	12	15	9
OTU_564	Cellulomonas	0	0	0	0	0	1	0	0	0	1	2	4	2	0	0	1	0	0	0	0	0	0	0	0	1	1	0	0	0	0	2	0	0	1	3	2	22	2	3	3	7	5	36	12	19	7	26	12
OTU_46	Tetrasphaera	15	17	18	18	17	8	17	17	12	9	6	30	13	18	3	17	2	12	7	2	22	3	5	8	1	54	27	9	9	82	42	5	64	44	37	39	22	6	29	3	8	103	49	29	73	37	62	81
OTU_811	Bacillus	2	2	0	3	4	0	0	0	0	1	0	0	2	0	1	1	2	1	1	2	11	0	0	2	30	1	1	0	0	0	5	1	5	1	6	1	22	3	7	5	3	5	38	4	15	9	13	5
OTU_298	Cardiobacterium	0	0	1	1	1	0	0	0	0	0	0	1	0	1	0	0	0	0	0	1	1	1	0	1	0	0	0	0	0	0	0	0	5	2	2	1	19	0	10	0	2	3	1	1	6	2	1	2
OTU_36	Veillonella	0	0	1	1	0	0	0	1	2	0	1	0	2	0	0	1	1	1	0	0	0	0	0	0	1	0	0	0	1	0	0	0	26	2	19	1	16	0	21	8	8	11	9	9	386	70	9	286
OTU_125	Skermanella	2	3	2	1	10	0	2	1	3	2	1	1	3	3	0	1	0	2	3	2	6	1	1	1	1	2	7	2	0	2	2	0	6	79	6	4	15	2	4	5	2	5	23	7	10	4	10	15
OTU_877	Salinicoccus	0	0	0	1	0	0	2	0	1	1	0	0	0	0	0	0	0	0	0	0	1	0	0	2	0	1	0	0	0	3	0	4	8	4	1	2	15	3	21	7	3	2	16	8	9	10	11	4
OTU_156	Anaerococcus	0	0	1	0	0	0	0	0	0	0	0	2	3	0	0	0	0	0	1	0	0	1	0	0	0	0	0	0	0	0	0	0	12	3	18	0	14	2	3	1	0	0	9	10	39	4	15	94
OTU_106	Gemella	0	0	1	4	2	0	0	1	2	3	1	9	0	4	1	1	2	1	1	0	5	2	0	3	2	13	1	2	0	8	3	2	161	19	12	9	14	8	24	6	4	8	27	11	21	11	28	9
OTU_74	Finegoldia	1	0	0	1	1	0	1	0	0	0	3	1	1	1	0	1	1	1	1	1	1	0	0	2	2	1	4	0	0	4	3	0	16	37	20	6	13	4	11	2	10	0	13	20	108	7	27	24
OTU_2271	Sphingomonas	2	0	6	0	1	3	2	5	2	0	0	4	1	3	1	2	2	4	0	2	8	1	4	1	1	0	1	0	0	2	0	1	94	73	11	72	13	2	4	4	1	18	15	32	461	15	22	61
OTU_2912	Janthinobacterium	4	0	1	1	1	1	2	2	0	0	0	0	1	1	0	0	1	1	0	9	2	0	1	0	1	1	0	1	2	3	2	5	91	15	8	251	13	0	3	5	5	19	18	3	6	5	17	12
OTU_4778	Triticum aestivum (bread wheat)	0	0	0	0	1	0	0	0	0	0	0	0	0	0	0	0	0	0	1	0	1	1	0	0	0	0	0	0	0	0	0	0	0	0	0	0	13	16	17	16	5	141	61	8	71	22	7	6
OTU_87	Methylobacterium	0	3	5	1	0	4	0	1	1	4	4	11	0	1	2	2	0	0	2	1	11	3	8	4	1	3	36	0	1	5	1	0	286	31	55	182	12	6	3	5	2	5	18	9	15	43	66	44
OTU_2608	Rubellimicrobium	0	0	1	0	1	0	1	3	0	0	1	1	1	0	0	0	0	0	1	1	3	0	1	0	0	0	1	0	0	3	0	0	13	9	10	0	12	3	7	4	3	2	49	1	7	2	6	1
OTU_88	Aerococcus	0	1	0	1	0	1	0	0	0	0	0	0	0	0	0	0	0	0	2	0	5	0	0	0	0	0	0	0	0	0	1	1	0	3	0	1	11	4	11	3	51	1	13	40	82	4	16	30
OTU_4549	Acidipropionibacterium	13	2	12	16	6	17	15	57	2	6	4	8	4	8	10	9	20	9	2	6	6	8	1	6	7	34	37	24	2	5	3	53	0	0	0	0	11	1	4	0	5	17	3	11	3	19	2	4
OTU_95	Thermomonas	0	0	0	2	1	1	1	0	1	0	0	4	1	0	1	1	1	0	0	0	0	1	0	0	0	1	0	0	0	4	3	0	6	205	5	1	10	7	7	21	20	8	13	13	38	9	8	25
OTU_442	Macrococcus	0	0	0	0	2	0	0	2	0	1	1	0	7	1	0	1	3	1	1	0	7	2	0	2	2	0	0	0	0	0	4	2	4	2	1	1	10	9	12	4	12	5	15	4	8	6	36	12
OTU_213	Geodermatophilus	0	1	2	0	1	1	2	0	1	0	2	8	0	1	0	0	0	0	4	1	0	0	0	0	0	1	1	0	0	1	4	0	0	1	3	2	10	0	3	2	4	3	23	6	5	5	2	2
OTU_116	Devosia	0	0	0	0	0	0	1	1	0	0	0	1	0	1	0	0	0	0	0	0	4	0	0	0	0	0	0	0	0	0	1	0	9	23	29	6	10	0	0	1	1	4	10	1	10	2	1	3
OTU_34	Serratia	572	265	4	135	113	44	61	127	33	22	14	42	44	52	22	513	41	29	17	26	54	52	36	190	242	37	19	9	11	1012	999	491	0	0	0	0	9	2	15	8	10	5	16	5	6	25	4	12
OTU_629	Lactococcus	0	0	0	2	0	0	0	0	0	0	0	0	1	2	0	4	1	0	0	0	0	0	0	0	2	1	1	0	0	4	2	3	0	0	0	1	9	0	0	0	1	0	2	3	3	1	9	1
OTU_320	Dietzia	0	0	0	0	0	0	0	0	0	2	0	0	0	2	0	0	0	0	0	1	1	0	0	0	0	0	1	0	0	0	0	0	0	0	0	0	9	1	7	4	9	8	19	1	20	2	6	9
OTU_263	Clostridium sensu stricto 1	0	0	2	0	0	0	0	1	2	0	6	1	2	3	0	0	2	0	0	0	2	0	0	0	1	1	1	1	0	2	0	0	0	0	6	2	9	4	3	2	4	2	8	7	0	3	1	3
OTU_243	Streptomyces	19	9	7	2	1	9	1	3	11	8	4	3	4	1	14	1	1	10	8	3	5	1	0	2	3	7	3	2	0	6	4	3	1	0	0	0	9	1	1	0	2	2	6	4	1	1	1	3
OTU_153	Romboutsia	4	1	2	26	1	0	1	1	8	1	3	7	4	2	2	4	1	6	1	1	34	1	1	1	3	71	5	9	24	5	2	1	1	1	3	0	8	1	5	4	1	1	10	13	9	3	1	2
OTU_3261	Cystobacter	0	0	10	1	1	0	0	0	2	1	6	8	3	5	1	4	4	1	0	1	2	0	0	0	0	0	0	0	0	0	0	0	0	0	0	0	8	0	2	0	0	0	0	0	1	0	2	2
OTU_223	Pseudoxanthomonas	0	0	0	1	0	0	0	0	0	0	0	0	4	0	0	0	0	0	0	0	0	0	0	0	0	1	0	0	0	1	0	0	2	0	1	0	8	4	2	4	4	5	1	12	0	3	5	4
OTU_152	Aeromonas	1	1	2	0	1	1	0	0	0	0	0	1	1	0	0	2	0	0	0	1	1	0	0	0	0	1	0	0	1	1	2	1	4	1	0	0	8	5	0	8	3	3	2	12	47	2	7	12
OTU_541	Varibaculum	0	0	0	0	0	1	0	0	0	0	0	0	0	0	0	1	0	0	0	0	0	0	0	0	0	0	0	0	0	0	1	0	5	3	0	0	7	4	9	0	4	1	1	2	1	4	6	2
OTU_68	Dolosigranulum	0	1	1	3	0	0	0	0	1	0	3	0	2	0	2	0	0	0	0	0	3	2	0	0	0	0	0	1	0	2	0	1	1	2	3	2	7	1	4	5	48	2	4	3	6	19	243	27
OTU_257	Bifidobacterium	7	0	1	6	1	0	1	2	3	3	0	2	3	0	2	2	1	10	0	1	11	0	0	1	1	67	11	7	16	0	1	0	0	0	2	0	7	6	2	1	2	3	11	21	11	3	7	5
OTU_519	Marmoricola	0	0	2	3	1	0	16	0	1	1	0	4	1	2	1	2	1	1	1	1	4	0	1	2	0	1	1	0	0	1	2	0	8	1	5	3	7	1	4	3	1	0	15	6	8	2	2	4
OTU_388	Terrisporobacter	0	0	0	1	0	1	1	1	0	3	0	3	1	1	0	0	1	0	0	1	1	0	1	0	0	0	0	0	1	1	1	1	1	2	4	2	7	0	2	1	1	1	2	2	1	0	1	2
OTU_203	Fusobacterium	0	0	0	0	1	0	1	0	0	0	2	0	0	0	0	0	0	0	0	0	1	1	0	1	0	0	0	0	0	0	1	0	15	49	23	12	7	0	5	1	1	2	0	1	6	5	1	0
OTU_200	Agathobacter	7	4	0	9	6	0	6	0	8	3	3	10	1	4	1	12	3	4	1	1	7	3	1	2	3	78	10	3	19	8	4	2	0	0	0	0	7	4	5	5	2	1	11	6	3	2	14	1
OTU_3761	Azohydromonas	0	0	0	0	0	0	0	0	0	0	1	1	0	0	0	0	0	0	0	1	1	0	0	0	0	0	0	2	0	2	0	0	9	3	10	0	7	3	4	0	1	6	30	2	7	3	6	2
OTU_410	Shinella	1	1	2	0	1	0	0	1	0	1	0	0	1	0	2	1	0	2	1	2	0	0	0	1	0	1	1	0	0	1	1	0	43	11	29	4	7	4	4	3	5	0	5	3	25	7	9	147
OTU_222	Turicibacter	0	1	2	3	1	0	0	1	4	0	1	8	1	2	0	1	0	1	0	0	3	0	0	1	0	10	5	2	1	1	2	0	1	0	1	1	7	8	5	4	5	3	13	71	12	6	9	14
OTU_4851	Ornithinimicrobium	0	2	0	0	1	0	0	0	0	2	1	13	2	4	1	2	1	0	0	0	1	1	0	2	1	0	0	0	1	2	1	1	1	1	0	1	7	2	4	3	4	1	14	2	6	0	3	4
OTU_703	Isoptericola	0	0	3	0	0	0	0	0	0	0	0	0	1	0	0	0	0	0	0	0	2	0	0	0	0	0	2	0	0	0	1	0	0	0	1	0	7	1	1	0	0	1	7	0	3	0	6	2
OTU_353	Nocardioides	0	0	1	1	0	2	1	1	0	0	0	0	0	2	1	0	0	1	0	1	2	0	0	1	0	0	0	1	0	0	0	0	10	1	2	1	6	2	5	0	2	3	12	0	8	1	7	3
OTU_323	Leptotrichia	0	0	0	0	0	0	0	0	0	0	0	0	0	0	0	0	0	0	0	0	0	0	0	1	0	0	0	0	0	0	0	0	11	1	4	0	6	0	8	1	0	0	1	1	1	8	12	0
OTU_2772	Pseudoclavibacter	0	1	3	0	0	0	1	0	0	0	0	0	0	0	0	0	0	1	0	0	2	2	0	0	0	1	0	1	0	0	1	0	0	1	0	0	5	2	3	2	23	1	3	12	78	12	18	40
OTU_312	Aeromicrobium	0	0	0	0	0	0	2	0	0	1	0	2	2	1	1	0	0	1	0	0	0	1	2	0	0	0	0	0	0	0	0	0	28	4	1	0	5	1	1	1	2	0	7	5	2	0	3	3
OTU_659	Pseudopropionibacterium	0	0	0	0	2	0	0	0	0	0	0	0	0	2	0	0	0	0	1	0	2	2	0	1	0	0	1	0	0	1	9	0	1	0	0	0	5	1	4	1	5	0	2	2	1	0	1	0
OTU_196	Dermabacter	1	1	1	0	4	0	0	1	0	0	2	1	1	2	2	0	0	0	1	1	0	1	0	0	2	0	1	0	0	0	2	1	4	9	9	1	5	1	4	4	8	2	5	2	1	6	19	3
OTU_389	Halomonas	0	0	1	1	0	0	0	2	1	1	0	1	0	0	1	0	2	0	1	0	0	0	0	0	0	0	0	0	0	0	0	0	2	1	1	2	5	2	0	1	1	3	4	1	2	2	3	0
OTU_194	Geobacillus	2	1	0	0	0	1	1	0	2	2	1	3	0	1	3	3	2	0	0	1	4	1	1	0	1	0	0	0	0	4	0	1	4	5	214	2	5	2	0	1	1	1	9	0	3	2	2	3
OTU_155	Peptoniphilus	0	0	0	0	0	0	0	0	1	0	0	1	2	0	0	0	0	0	0	0	0	0	0	0	0	0	0	1	0	0	0	0	5	8	6	0	5	3	4	0	2	2	3	3	53	4	9	10
OTU_834	Pseudonocardia	0	1	0	0	1	1	0	0	0	0	0	1	1	7	0	0	0	0	0	0	0	1	0	0	0	0	1	0	0	1	5	1	1	0	16	0	5	0	0	0	0	0	7	0	1	1	4	0
OTU_254	Mycobacterium	3	2	2	0	4	11	5	2	5	12	0	5	3	3	2	5	3	1	3	2	2	5	2	1	3	6	16	2	1	3	2	1	15	8	2	0	5	1	2	1	2	2	9	3	2	3	9	12
OTU_146	Variovorax	1	1	0	1	0	1	0	4	1	0	0	0	0	0	1	1	0	0	1	2	1	0	1	0	0	2	0	0	0	2	1	1	135	43	31	14	5	0	3	2	1	3	10	0	12	3	4	1
OTU_111	Thauera	0	0	0	0	0	0	0	1	1	0	0	1	4	0	0	2	0	0	0	0	0	0	0	0	0	0	0	1	1	0	2	0	2	0	3	0	5	1	3	17	40	5	7	15	18	2	4	2
OTU_304	Facklamia	0	0	0	0	0	0	0	0	0	0	0	0	1	0	0	0	0	0	1	0	0	0	0	0	0	0	0	0	0	0	0	0	1	2	0	0	5	3	7	2	14	0	2	13	6	6	4	3
OTU_187	Lysobacter	0	0	0	1	0	0	1	0	1	0	1	0	1	0	0	0	0	0	2	1	1	0	0	0	0	0	1	0	0	0	2	0	83	4	3	16	4	1	5	2	0	0	22	6	5	3	3	4
OTU_97	Allorhizobium-Neorhizobium-Pararhizobium-Rhizobium	0	0	1	1	1	1	1	1	1	2	1	3	0	2	8	1	0	6	0	1	3	0	0	1	1	3	2	0	0	2	8	0	20	14	434	5	4	4	8	0	1	3	5	2	53	20	24	457
OTU_438	Stenotrophomonas	0	0	0	1	0	0	0	0	0	0	0	0	0	0	0	1	0	0	0	1	1	1	0	0	0	0	0	0	0	0	0	0	5	0	0	1	4	3	55	1	2	2	5	0	4	9	3	16
OTU_211	Actinomycetospora	0	3	0	0	6	0	0	1	2	4	5	3	2	9	4	4	2	1	3	0	1	6	1	1	0	0	10	2	0	9	21	4	2	8	22	15	4	0	3	0	3	1	5	0	1	5	8	10
OTU_3394	Chryseomicrobium	0	0	0	1	0	0	1	0	0	1	0	4	0	0	0	0	0	0	0	0	2	1	1	0	1	0	0	0	0	1	0	0	2	1	0	0	4	4	11	1	4	2	14	5	8	1	4	6
OTU_5157	Aggregatibacter	0	0	0	0	0	0	0	1	1	0	0	0	0	0	0	2	0	0	0	0	3	0	0	1	0	0	0	0	0	0	0	0	14	2	4	1	4	1	1	0	0	1	2	0	3	3	3	0
OTU_5568	Novosphingobium	0	0	0	0	0	0	0	0	0	0	1	0	1	0	0	1	0	0	0	0	0	0	0	0	0	0	0	0	0	0	0	0	6	1	0	4	3	1	0	0	0	2	5	1	0	1	7	8
OTU_3595	Leucobacter	0	0	0	1	0	0	0	0	0	0	1	0	0	1	0	0	0	0	0	1	0	0	0	1	0	0	0	0	0	0	0	0	0	0	0	0	3	0	3	2	2	3	20	2	18	1	6	8
OTU_536	Cupriavidus	0	0	0	0	1	0	0	1	0	0	0	1	1	0	0	0	0	0	0	0	1	0	0	0	0	0	0	0	0	1	0	0	5	3	2	3	3	0	1	1	1	0	7	0	1	1	2	1
OTU_464	Microvirga	0	0	0	0	0	0	0	0	1	0	0	1	0	0	0	0	0	0	0	0	1	0	0	0	0	0	0	0	0	0	0	0	2	1	2	0	3	2	3	3	0	0	19	4	4	4	6	5
OTU_493	Thermus	0	0	0	0	0	0	0	0	0	0	0	2	1	0	0	0	0	1	0	1	0	0	0	1	2	0	0	0	0	0	0	0	1	3	2	2	3	0	0	1	1	0	0	3	9	0	0	2
OTU_433	Marinococcus	0	0	0	0	0	0	0	0	0	0	0	0	0	0	0	1	0	0	0	0	0	0	0	0	0	0	0	0	0	0	0	0	2	0	1	1	3	0	4	0	2	0	27	2	10	0	2	5
OTU_3198	Actinobacillus	0	0	0	0	0	1	0	0	0	0	0	0	1	0	0	0	0	0	0	0	1	0	0	0	0	0	0	0	0	0	1	1	21	16	5	0	3	1	1	0	3	1	2	1	1	0	8	1
OTU_134	Porphyromonas	0	0	0	0	0	0	1	1	0	0	0	0	0	0	0	0	0	0	0	0	0	0	0	0	0	0	0	0	0	0	0	0	32	20	8	25	2	1	1	0	0	0	3	2	2	4	4	2
OTU_285	Roseomonas	0	1	0	0	0	0	1	1	0	0	0	1	2	1	1	0	0	0	0	1	1	0	1	0	0	1	0	0	0	0	0	0	4	5	3	4	2	1	1	1	0	0	5	1	0	0	3	3
OTU_120	Gardnerella	1	2	1	0	0	0	1	0	1	4	0	0	0	0	0	0	1	2	1	1	0	0	0	0	1	0	5	1	0	1	0	0	0	0	3	1	2	0	6	3	1	2	10	5	169	41	10	58
OTU_305	Dubosiella	0	1	0	1	0	0	0	0	0	0	0	0	0	0	0	0	1	1	2	0	1	0	0	0	0	0	0	0	1	0	0	0	0	0	0	0	2	9	1	1	2	0	3	45	11	6	2	9
OTU_376	Peptostreptococcus	0	0	0	0	0	0	0	0	0	0	0	0	0	0	1	0	0	0	0	0	1	0	0	1	0	0	0	0	1	0	0	0	2	3	0	0	2	2	2	2	4	0	1	1	3	0	1	0
OTU_115	Alkanindiges	4	0	0	2	0	9	0	1	5	0	1	0	5	0	0	0	0	0	0	6	2	1	0	1	0	1	0	0	0	0	0	0	151	5	5	13	2	0	0	0	0	1	2	0	0	0	0	1
OTU_287	Bradyrhizobium	0	1	0	0	0	0	0	0	0	0	1	1	0	0	1	0	0	0	0	0	2	2	2	0	0	0	0	0	0	0	1	0	6	20	105	5	2	0	0	0	0	1	3	1	1	0	0	2
OTU_57	Bosea	0	0	1	0	1	5	0	0	1	0	0	0	0	0	0	0	0	0	0	0	2	0	1	0	0	0	1	0	0	1	1	1	47	270	906	10	1	1	0	2	6	0	4	7	3	1	4	5
OTU_172	Piscicoccus	0	0	1	2	1	5	3	1	0	3	0	1	4	1	0	3	0	0	4	0	7	1	0	1	0	0	1	0	0	1	1	0	4	6	14	4	1	1	2	0	1	11	4	2	1	1	1	0
OTU_190	Porphyrobacter	0	0	0	0	0	0	1	0	0	0	1	1	0	1	0	1	0	0	0	0	0	0	0	1	0	0	0	0	0	0	1	1	42	23	11	3	1	0	0	0	1	27	2	16	24	2	0	4
OTU_174	Blautia	5	3	0	51	3	1	2	2	4	2	0	5	3	3	0	8	1	5	2	2	41	3	3	6	2	63	8	4	26	4	2	1	1	1	3	0	1	1	1	4	0	3	2	1	3	3	2	0
OTU_3127	Pseudorhodoferax	0	1	1	1	0	0	0	0	0	0	0	0	1	1	0	0	0	0	0	0	1	0	1	1	0	0	0	1	0	0	0	1	120	15	24	3	1	1	4	0	2	5	11	0	3	5	6	4
OTU_35	Deinococcus	0	0	0	0	0	0	0	0	0	0	0	0	0	0	0	0	0	0	0	0	1	1	0	0	0	0	0	1	0	0	0	0	1545	9	8	164	1	0	0	0	0	4	1	1	1	0	2	1
OTU_434	Anaerostipes	1	1	0	4	0	0	0	0	0	0	0	1	1	2	0	1	0	0	0	1	2	0	1	1	0	2	1	0	4	0	0	0	0	0	0	0	1	0	1	1	2	0	3	2	3	0	0	1
OTU_399	Bacteroides	0	1	0	16	0	1	1	0	1	0	1	0	0	0	0	5	2	2	0	0	5	0	0	1	0	97	2	4	25	0	0	0	0	1	0	0	1	1	1	0	2	0	4	26	2	1	3	2
OTU_71	Dermacoccus	3	23	7	12	11	32	20	2	10	15	3	24	24	13	7	4	10	6	16	6	19	8	4	1	15	7	40	1	4	44	26	5	94	23	30	118	1	0	1	0	0	1	4	0	1	0	0	0
OTU_547	Dialister	0	0	0	0	0	1	0	0	0	0	0	0	0	0	0	0	0	0	0	0	0	0	0	1	0	0	1	0	0	0	0	0	1	2	3	1	1	1	0	0	1	1	2	1	5	1	1	3
OTU_375	Cellvibrio	0	1	0	0	0	0	0	0	0	0	0	0	0	0	0	0	4	0	2	2	7	0	0	5	10	0	0	0	0	0	0	1	5	2	1	0	0	0	3	0	0	1	5	3	0	0	2	0
OTU_658	Rheinheimera	0	0	0	1	14	0	2	0	0	0	1	0	0	1	0	0	0	0	0	0	0	2	0	0	0	0	0	0	0	0	6	0	0	7	0	0	0	1	0	0	2	0	4	1	4	0	1	1
OTU_4595	metagenome	0	0	1	0	1	1	0	1	1	2	0	4	0	0	0	0	0	0	0	0	0	0	0	1	0	1	0	0	0	0	0	0	2	5	5	1	0	0	0	0	1	1	0	0	1	0	0	1
OTU_64	Paenibacillus	249	25	10	32	41	52	28	31	34	6	1	7	4	9	30	6	4	43	16	3	14	9	16	11	9	46	5	1	1	61	43	23	0	0	0	0	0	0	0	0	0	0	1	0	0	0	0	0
OTU_413	Gordonia	0	6	2	0	1	0	0	0	0	5	0	1	5	1	1	1	1	0	5	0	2	0	1	3	1	3	11	5	2	0	1	0	7	3	1	2	0	1	1	2	0	0	5	0	3	0	1	2
OTU_84	Prevotella 9	23	0	0	26	0	0	2	0	6	1	0	0	0	0	0	4	1	6	0	0	10	0	0	0	0	1773	10	7	309	0	0	0	0	0	0	0	0	2	3	0	0	1	4	1	3	0	2	0
OTU_357	Mesorhizobium	0	0	0	0	0	0	0	0	0	0	1	0	0	0	0	0	0	0	0	0	0	1	0	0	0	0	0	1	0	0	1	0	3	178	6	6	0	0	2	0	0	0	3	1	1	0	3	0
OTU_83	Chryseobacterium	0	0	0	0	0	0	0	0	0	0	0	1	0	0	0	0	0	0	0	0	1	1	0	0	0	4	0	0	0	0	1	0	11	3	7	0	0	2	1	0	3	0	4	4	27	7	10	592
OTU_2473	Carnobacterium	21	8	3	10	13	7	9	25	5	2	1	12	14	13	9	28	12	6	1	2	12	11	11	22	14	5	2	0	0	125	89	61	1	0	0	0	0	0	1	0	5	0	2	0	0	0	1	0
OTU_327	Chroococcidiopsis SAG 2023	0	0	0	0	0	0	0	0	0	0	0	3	0	0	0	0	0	0	0	0	0	0	0	0	0	0	0	0	0	0	0	0	17	2	12	3	0	0	2	3	0	0	1	1	2	1	0	0
OTU_135	Alloprevotella	0	0	0	1	0	0	0	0	0	0	0	0	0	0	0	0	0	0	0	0	1	0	0	0	0	1	0	0	2	0	0	0	21	4	2	3	0	2	1	1	1	0	0	2	11	4	5	1
OTU_2867	Amaricoccus	0	0	1	0	0	0	0	0	1	0	0	2	1	0	0	0	0	1	0	0	0	0	2	1	0	0	0	0	0	0	0	0	4	1	5	3	0	6	0	0	0	0	5	10	2	2	1	4
OTU_228	Faecalibacterium	4	2	3	26	0	0	0	5	12	3	4	4	1	0	0	38	0	7	1	1	14	2	2	3	1	666	6	6	78	3	0	5	1	0	1	0	0	1	0	0	0	0	5	6	0	0	2	2
OTU_23	Altererythrobacter	0	0	0	1	1	2	0	7	1	0	0	2	0	1	0	3	1	1	0	0	1	0	2	0	0	0	0	1	0	43	7	3	3112	37	243	171	0	1	4	1	0	21	3	13	21	0	1	0
OTU_96	Xanthobacter	2	3	7	4	2	465	4	1	1	0	0	0	0	0	9	0	0	0	1	0	0	1	0	0	0	0	1	1	0	0	0	0	221	1	97	1	0	2	0	1	16	0	0	0	0	6	3	4
OTU_571	Parviterribacter	0	1	0	0	0	0	0	0	1	3	0	1	3	1	5	1	2	0	0	0	0	0	0	0	0	1	5	0	0	1	0	0	6	1	0	1	0	0	0	0	0	0	1	0	2	0	1	2
OTU_56	Sphingobacterium	0	0	0	0	1	0	0	0	0	0	0	0	0	0	0	0	0	0	1	0	0	0	0	0	0	0	0	0	0	0	0	0	3	11	5	3	0	1	0	0	0	0	1	3	44	1	5	75
OTU_664	Thiobacillus	2	0	0	0	2	0	1	0	0	0	0	0	1	1	0	3	0	0	1	0	1	0	0	2	0	3	0	0	0	3	2	4	0	1	0	0	0	0	1	0	0	3	2	0	0	0	1	0
OTU_33	Rubrobacter	0	1	0	5	0	1	0	1	1	0	1	5	1	0	2	3	1	2	0	4	6	0	1	1	0	1	0	1	1	7	0	0	455	161	26	285	0	0	0	0	0	0	0	0	1	0	0	0
OTU_793	Psychroglaciecola	0	1	0	0	0	0	0	0	1	1	0	1	0	0	1	3	1	1	0	0	2	4	1	1	0	0	2	0	0	0	3	0	65	9	11	18	0	0	0	0	0	0	0	1	0	0	0	0
[truncated: 54 more columns]

## Sheet: Table S4
OTUs with sample coverage above 20% were retained to calculate the correlations via Compositionality Corrected by REnormalization and Permutation with default Spearman correlation similarity measure and iterations of bootstrap and permutation 1000 times.
Tax1	Tax2	Correlation effecient(spearman)	P-value	Type	Group
F_Curvularia_lunata	F_OTU_169	0.839368	0	Fungi-Fungi	Healthy
F_Curvularia_lunata	F_Sarocladium_implicatum	0.881578	0	Fungi-Fungi	Healthy
F_Curvularia_lunata	F_OTU_1496	0.823144	2.22045e-16	Fungi-Fungi	Healthy
F_Aspergillus_aculeatus	F_Peniophorella_praetermissa	0.805281	3.10862e-15	Fungi-Fungi	Healthy
F_OTU_1496	F_OTU_217	0.79923	6.88338e-15	Fungi-Fungi	Healthy
F_M.slooffiae	F_M.slooffiae_OTU_26	0.790083	2.26485e-14	Fungi-Fungi	Healthy
F_M.japonica (OTU5)	F_Curvularia_lunata	-0.788381	2.81997e-14	Fungi-Fungi	Healthy
F_OTU_1496	F_Sarocladium_implicatum	0.77553	1.35447e-13	Fungi-Fungi	Healthy
F_M.japonica (OTU5)	F_M.furfur	0.766934	3.65041e-13	Fungi-Fungi	Healthy
F_Sarocladium_implicatum	F_Didymella_calidophila	0.766323	3.91243e-13	Fungi-Fungi	Healthy
F_M.furfur	F_Curvularia_lunata	-0.764409	4.84945e-13	Fungi-Fungi	Healthy
F_M.japonica (OTU5)	F_M.furfur_OTU_42	0.745994	3.46345e-12	Fungi-Fungi	Healthy
F_Schizopora_ovispora	F_Phanerochaete_chrysosporium	0.74328	4.56235e-12	Fungi-Fungi	Healthy
F_Curvularia_lunata	F_Cladosporium_delicatulum	0.742509	4.93117e-12	Fungi-Fungi	Healthy
F_OTU_113	F_Peniophorella_praetermissa	0.740913	5.78604e-12	Fungi-Fungi	Healthy
F_OTU_169	F_Sarocladium_implicatum	0.734219	1.11753e-11	Fungi-Fungi	Healthy
F_Coprinellus_disseminatus	F_Knufia_epidermidis	0.731399	1.46607e-11	Fungi-Fungi	Healthy
F_OTU_1496	F_Alternaria_macrospora	0.731303	1.47962e-11	Fungi-Fungi	Healthy
F_Alternaria_macrospora	F_OTU_217	0.728854	1.86759e-11	Fungi-Fungi	Healthy
F_Curvularia_lunata	F_OTU_272	0.728711	1.89306e-11	Fungi-Fungi	Healthy
F_Curvularia_lunata	F_M.globosa_OTU_134	0.728515	1.92846e-11	Fungi-Fungi	Healthy
F_Coprinellus_disseminatus	F_OTU_228	0.725274	2.6132e-11	Fungi-Fungi	Healthy
F_M.japonica (OTU5)	F_Sarocladium_implicatum	-0.72518	2.6362e-11	Fungi-Fungi	Healthy
F_M.globosa_OTU_4	F_M.globosa_OTU_802	0.72315	3.1819e-11	Fungi-Fungi	Healthy
F_Curvularia_lunata	F_Didymella_calidophila	0.721703	3.63474e-11	Fungi-Fungi	Healthy
F_M.restricta_OTU_1	F_M.globosa_OTU_1012	-0.71771	5.22493e-11	Fungi-Fungi	Healthy
F_M.furfur_OTU_42	F_M.yamatoensis	0.717593	5.28049e-11	Fungi-Fungi	Healthy
F_OTU_143	F_OTU_151	0.717438	5.35481e-11	Fungi-Fungi	Healthy
F_Cladosporium_delicatulum	F_Didymella_calidophila	0.713486	7.61993e-11	Fungi-Fungi	Healthy
F_Megasporoporia_minor	F_Knufia_epidermidis	0.71313	7.86338e-11	Fungi-Fungi	Healthy
F_OTU_190	F_OTU_229	0.713065	7.90861e-11	Fungi-Fungi	Healthy
F_Coprinellus_disseminatus_OTU_1681	F_Phanerochaete_chrysosporium	0.709935	1.04095e-10	Fungi-Fungi	Healthy
F_OTU_116	F_OTU_177	0.704658	1.64099e-10	Fungi-Fungi	Healthy
F_Curvularia_lunata	F_Stachybotrys_microspora	0.70048	2.33667e-10	Fungi-Fungi	Healthy
F_M.restricta_OTU_21	F_Curvularia_lunata	0.699253	2.58908e-10	Fungi-Fungi	Healthy
F_OTU_143	F_Phanerochaete_chrysosporium	0.696194	3.3366e-10	Fungi-Fungi	Healthy
F_M.globosa_OTU_3	F_M.globosa_OTU_802	0.695601	3.5037e-10	Fungi-Fungi	Healthy
F_Grammothele_lineata	F_Pseudopithomyces_chartarum_OTU_118	0.693606	4.12526e-10	Fungi-Fungi	Healthy
F_M.globosa_OTU_1012	F_M.globosa_OTU_802	0.693133	4.28746e-10	Fungi-Fungi	Healthy
F_Alternaria_macrospora	F_Sarocladium_implicatum	0.692292	4.59055e-10	Fungi-Fungi	Healthy
F_OTU_1496	F_Didymella_calidophila	0.691772	4.78838e-10	Fungi-Fungi	Healthy
F_Knufia_epidermidis	F_OTU_228	0.691725	4.80668e-10	Fungi-Fungi	Healthy
F_OTU_169	F_OTU_272	0.691505	4.89288e-10	Fungi-Fungi	Healthy
F_Megasporoporia_minor	F_OTU_183	0.691247	4.99601e-10	Fungi-Fungi	Healthy
F_Alternaria_macrospora	F_Stachybotrys_microspora	0.68962	5.6952e-10	Fungi-Fungi	Healthy
F_Ceriporia_lacerata	F_OTU_177	0.689245	5.86915e-10	Fungi-Fungi	Healthy
F_M.japonica (OTU5)	F_M.yamatoensis	0.689195	5.89266e-10	Fungi-Fungi	Healthy
F_M.globosa_OTU_2	F_M.globosa_OTU_1012	0.687542	6.72397e-10	Fungi-Fungi	Healthy
F_Curvularia_lunata	F_Alternaria_macrospora	0.686914	7.06858e-10	Fungi-Fungi	Healthy
F_OTU_217	F_Didymella_calidophila	0.680962	1.12769e-09	Fungi-Fungi	Healthy
F_OTU_80	F_OTU_229	0.680281	1.18873e-09	Fungi-Fungi	Healthy
F_Phanerochaete_chrysosporium	F_OTU_151	0.679504	1.26229e-09	Fungi-Fungi	Healthy
F_Alternaria_macrospora	F_Didymella_calidophila	0.676418	1.59913e-09	Fungi-Fungi	Healthy
F_Trechispora_cohaerens	F_OTU_167	0.676259	1.61857e-09	Fungi-Fungi	Healthy
F_OTU_113	F_Trechispora_cohaerens	0.675052	1.77408e-09	Fungi-Fungi	Healthy
F_Earliella_scabrosa	F_OTU_151	0.674818	1.80582e-09	Fungi-Fungi	Healthy
F_OTU_80	F_OTU_71	0.673751	1.9574e-09	Fungi-Fungi	Healthy
F_Cladosporium_delicatulum	F_Sarocladium_implicatum	0.672451	2.15863e-09	Fungi-Fungi	Healthy
F_Sarocladium_implicatum	F_Stachybotrys_microspora	0.672422	2.16329e-09	Fungi-Fungi	Healthy
F_OTU_116	F_Coprinellus_disseminatus_OTU_1681	0.670722	2.4565e-09	Fungi-Fungi	Healthy
F_M.furfur	F_Sarocladium_implicatum	-0.66953	2.68434e-09	Fungi-Fungi	Healthy
F_OTU_113	F_OTU_177	0.669457	2.69893e-09	Fungi-Fungi	Healthy
F_M.furfur	F_Megasporoporia_minor	0.667796	3.05153e-09	Fungi-Fungi	Healthy
F_Schizopora_ovispora	F_OTU_143	0.666089	3.45934e-09	Fungi-Fungi	Healthy
F_M.globosa_OTU_134	F_Sarocladium_implicatum	0.665729	3.55176e-09	Fungi-Fungi	Healthy
F_Peniophorella_praetermissa	F_OTU_177	0.664008	4.02641e-09	Fungi-Fungi	Healthy
F_Sarocladium_implicatum	F_OTU_217	0.662604	4.45765e-09	Fungi-Fungi	Healthy
F_OTU_143	F_OTU_229	0.661066	4.9805e-09	Fungi-Fungi	Healthy
F_M.furfur	F_M.furfur_OTU_42	0.66093	5.02925e-09	Fungi-Fungi	Healthy
F_OTU_99	F_OTU_166	0.660369	5.23576e-09	Fungi-Fungi	Healthy
F_OTU_99	F_Peniophorella_praetermissa	0.660212	5.29498e-09	Fungi-Fungi	Healthy
F_OTU_169	F_Didymella_calidophila	0.659717	5.48614e-09	Fungi-Fungi	Healthy
F_OTU_99	F_OTU_229	0.657615	6.37198e-09	Fungi-Fungi	Healthy
F_Coprinellus_disseminatus	F_OTU_166	0.657522	6.4143e-09	Fungi-Fungi	Healthy
F_M.yamatoensis	F_Curvularia_lunata	-0.656085	7.10042e-09	Fungi-Fungi	Healthy
F_M.furfur	F_Knufia_epidermidis	0.656	7.14308e-09	Fungi-Fungi	Healthy
F_Phanerochaete_chrysosporium	F_OTU_229	0.654731	7.8101e-09	Fungi-Fungi	Healthy
F_Ceriporia_lacerata	F_OTU_229	0.654138	8.14117e-09	Fungi-Fungi	Healthy
F_Coriolopsis_aspera	F_OTU_47	0.653988	8.22735e-09	Fungi-Fungi	Healthy
F_Phanerochaete_chrysosporium	F_OTU_166	0.653716	8.38519e-09	Fungi-Fungi	Healthy
F_Schizopora_ovispora	F_OTU_229	0.652516	9.11776e-09	Fungi-Fungi	Healthy
F_Aspergillus_aculeatus	F_OTU_144	0.651948	9.48509e-09	Fungi-Fungi	Healthy
F_Coprinellus_disseminatus	F_Coprinellus_disseminatus_OTU_1681	0.65003	1.08315e-08	Fungi-Fungi	Healthy
F_OTU_99	F_Megasporoporia_minor	0.649463	1.12628e-08	Fungi-Fungi	Healthy
F_Aspergillus_aculeatus	F_OTU_177	0.649128	1.15256e-08	Fungi-Fungi	Healthy
F_OTU_98	F_OTU_166	0.648966	1.16546e-08	Fungi-Fungi	Healthy
F_OTU_1496	F_Stachybotrys_microspora	0.648169	1.23096e-08	Fungi-Fungi	Healthy
F_OTU_98	F_Pseudopithomyces_chartarum_OTU_118	0.648144	1.23307e-08	Fungi-Fungi	Healthy
F_Megasporoporia_minor	F_Coprinellus_disseminatus	0.648071	1.23927e-08	Fungi-Fungi	Healthy
F_OTU_47	F_Trechispora_cohaerens	0.647011	1.33232e-08	Fungi-Fungi	Healthy
F_OTU_99	F_Coprinellus_disseminatus_OTU_1681	0.645954	1.4318e-08	Fungi-Fungi	Healthy
F_OTU_229	F_OTU_151	0.645642	1.46246e-08	Fungi-Fungi	Healthy
F_Schizopora_ovispora	F_OTU_177	0.64559	1.46764e-08	Fungi-Fungi	Healthy
F_OTU_99	F_Phanerochaete_chrysosporium	0.645411	1.48556e-08	Fungi-Fungi	Healthy
F_M.furfur	F_OTU_98	0.64504	1.52336e-08	Fungi-Fungi	Healthy
F_M.japonica (OTU5)	F_M.globosa_OTU_134	-0.643605	1.67843e-08	Fungi-Fungi	Healthy
F_Earliella_scabrosa	F_OTU_183	0.642365	1.82432e-08	Fungi-Fungi	Healthy
F_M.restricta_OTU_1	F_M.globosa_OTU_2	-0.642215	1.84272e-08	Fungi-Fungi	Healthy
F_OTU_119	F_OTU_229	0.64161	1.91885e-08	Fungi-Fungi	Healthy
F_OTU_183	F_Knufia_epidermidis	0.640696	2.03962e-08	Fungi-Fungi	Healthy
F_Cladosporium_delicatulum	F_OTU_169	0.639209	2.25164e-08	Fungi-Fungi	Healthy
F_OTU_98	F_Schizopora_ovispora	0.638388	2.37736e-08	Fungi-Fungi	Healthy
F_M.furfur	F_Earliella_scabrosa	0.636212	2.74364e-08	Fungi-Fungi	Healthy
F_Earliella_scabrosa	F_Schizopora_ovispora	0.635913	2.79787e-08	Fungi-Fungi	Healthy
F_Peniophorella_praetermissa	F_OTU_157	0.635057	2.95905e-08	Fungi-Fungi	Healthy
F_OTU_99	F_Coprinellus_disseminatus	0.634494	3.06979e-08	Fungi-Fungi	Healthy
F_OTU_101	F_Coriolopsis_aspera	0.634436	3.08134e-08	Fungi-Fungi	Healthy
F_M.slooffiae	F_OTU_71	0.634319	3.1049e-08	Fungi-Fungi	Healthy
F_Megasporoporia_minor	F_OTU_166	0.634097	3.1502e-08	Fungi-Fungi	Healthy
F_M.globosa_OTU_50	F_Curvularia_lunata	0.63364	3.24517e-08	Fungi-Fungi	Healthy
F_Ceriporia_lacerata	F_Schizopora_ovispora	0.632829	3.42061e-08	Fungi-Fungi	Healthy
F_OTU_1013	F_Didymella_calidophila	0.632596	3.47259e-08	Fungi-Fungi	Healthy
F_Coriolopsis_aspera	F_OTU_166	0.632357	3.52671e-08	Fungi-Fungi	Healthy
F_Cladosporium_delicatulum	F_Alternaria_macrospora	0.631897	3.63327e-08	Fungi-Fungi	Healthy
F_Grammothele_lineata	F_Peniophora_laxitexta	0.631769	3.66327e-08	Fungi-Fungi	Healthy
F_Coprinellus_disseminatus_OTU_1681	F_OTU_143	0.630954	3.86097e-08	Fungi-Fungi	Healthy
F_OTU_116	F_OTU_99	0.630753	3.9111e-08	Fungi-Fungi	Healthy
F_Aspergillus_aculeatus	F_OTU_167	0.629943	4.12005e-08	Fungi-Fungi	Healthy
F_Knufia_epidermidis	F_OTU_166	0.629246	4.30821e-08	Fungi-Fungi	Healthy
F_OTU_113	F_OTU_229	0.628957	4.38862e-08	Fungi-Fungi	Healthy
F_Aspergillus_aculeatus	F_OTU_113	0.628788	4.43624e-08	Fungi-Fungi	Healthy
F_Curvularia_lunata	F_OTU_217	0.62764	4.77301e-08	Fungi-Fungi	Healthy
F_Malasseziales_OTU_15	F_Curvularia_lunata	-0.625958	5.31032e-08	Fungi-Fungi	Healthy
F_Megasporoporia_minor	F_OTU_228	0.625855	5.34492e-08	Fungi-Fungi	Healthy
F_Peniophora_laxitexta	F_Coprinellus_disseminatus	0.624856	5.69287e-08	Fungi-Fungi	Healthy
F_Ceriporia_lacerata	F_OTU_99	0.624134	5.95714e-08	Fungi-Fungi	Healthy
F_OTU_1496	F_OTU_169	0.623931	6.03389e-08	Fungi-Fungi	Healthy
F_OTU_80	F_Gyrodontium_sacchari	0.621538	7.0074e-08	Fungi-Fungi	Healthy
F_M.obtusa	F_Sarocladium_implicatum	-0.620831	7.32227e-08	Fungi-Fungi	Healthy
F_Aspergillus_aculeatus	F_OTU_151	0.620476	7.48552e-08	Fungi-Fungi	Healthy
F_OTU_80	F_OTU_113	0.619995	7.71199e-08	Fungi-Fungi	Healthy
F_Grammothele_lineata	F_Microascus_niger	0.619921	7.74758e-08	Fungi-Fungi	Healthy
F_M.globosa_OTU_706	F_M.furfur	0.618976	8.21333e-08	Fungi-Fungi	Healthy
F_Schizopora_ovispora	F_OTU_166	0.618653	8.37863e-08	Fungi-Fungi	Healthy
F_M.japonica (OTU5)	F_OTU_1496	-0.618618	8.39654e-08	Fungi-Fungi	Healthy
F_M.japonica (OTU5)	F_Cladosporium_delicatulum	-0.617305	9.10273e-08	Fungi-Fungi	Healthy
F_Schizopora_ovispora	F_Auricularia_cornea	0.617008	9.26952e-08	Fungi-Fungi	Healthy
F_Sarocladium_implicatum	F_OTU_146	0.616768	9.40718e-08	Fungi-Fungi	Healthy
F_M.restricta_OTU_21	F_Sarocladium_implicatum	0.616697	9.44832e-08	Fungi-Fungi	Healthy
F_Auricularia_cornea	F_OTU_177	0.616662	9.4684e-08	Fungi-Fungi	Healthy
F_OTU_99	F_OTU_113	0.616202	9.73837e-08	Fungi-Fungi	Healthy
F_OTU_169	F_M.globosa_OTU_134	0.615234	1.0331e-07	Fungi-Fungi	Healthy
F_Phanerochaete_chrysosporium	F_OTU_190	0.614944	1.05149e-07	Fungi-Fungi	Healthy
F_Ceriporia_lacerata	F_Peniophorella_praetermissa	0.614208	1.09954e-07	Fungi-Fungi	Healthy
F_Peniophora_laxitexta	F_OTU_228	0.614147	1.10363e-07	Fungi-Fungi	Healthy
F_OTU_98	F_M.obtusa	0.613872	1.12217e-07	Fungi-Fungi	Healthy
F_Schizopora_ovispora	F_Coprinellus_disseminatus	0.613612	1.14003e-07	Fungi-Fungi	Healthy
F_M.furfur	F_Phanerochaete_chrysosporium	0.612148	1.2454e-07	Fungi-Fungi	Healthy
F_M.restricta_OTU_21	F_M.globosa_OTU_134	0.6119	1.26418e-07	Fungi-Fungi	Healthy
F_Earliella_scabrosa	F_Malassezia_OTU_122	0.611744	1.27605e-07	Fungi-Fungi	Healthy
F_OTU_101	F_Schizopora_ovispora	0.611686	1.28054e-07	Fungi-Fungi	Healthy
F_Schizopora_ovispora	F_Knufia_epidermidis	0.611681	1.28092e-07	Fungi-Fungi	Healthy
F_M.furfur_OTU_42	F_Curvularia_lunata	-0.611019	1.3329e-07	Fungi-Fungi	Healthy
F_M.furfur	F_OTU_166	0.610989	1.3353e-07	Fungi-Fungi	Healthy
F_M.yamatoensis	F_OTU_97	-0.610939	1.33932e-07	Fungi-Fungi	Healthy
F_M.furfur	F_M.yamatoensis	0.610859	1.34579e-07	Fungi-Fungi	Healthy
F_Ceriporia_lacerata	F_OTU_98	0.610438	1.38017e-07	Fungi-Fungi	Healthy
F_OTU_229	F_OTU_157	0.610288	1.39261e-07	Fungi-Fungi	Healthy
F_OTU_166	F_Pseudopithomyces_chartarum_OTU_118	0.609886	1.42647e-07	Fungi-Fungi	Healthy
F_OTU_99	F_Auricularia_cornea	0.609359	1.47207e-07	Fungi-Fungi	Healthy
F_Peniophora_laxitexta	F_OTU_183	0.609309	1.47651e-07	Fungi-Fungi	Healthy
F_Malasseziales_OTU_15	F_OTU_1496	-0.60915	1.4906e-07	Fungi-Fungi	Healthy
F_M.furfur	F_OTU_169	-0.609121	1.4932e-07	Fungi-Fungi	Healthy
F_M.restricta_OTU_21	F_OTU_169	0.60912	1.49328e-07	Fungi-Fungi	Healthy
F_Ceriporia_lacerata	F_OTU_116	0.608621	1.5383e-07	Fungi-Fungi	Healthy
F_M.furfur	F_OTU_1496	-0.608025	1.59379e-07	Fungi-Fungi	Healthy
F_OTU_113	F_Auricularia_cornea	0.607958	1.60011e-07	Fungi-Fungi	Healthy
F_Curvularia_lunata	F_OTU_98	-0.607385	1.65542e-07	Fungi-Fungi	Healthy
F_M.furfur	F_Coprinellus_disseminatus	0.606831	1.71064e-07	Fungi-Fungi	Healthy
F_OTU_183	F_Peniophorella_praetermissa	0.60682	1.71179e-07	Fungi-Fungi	Healthy
F_OTU_98	F_OTU_80	0.606656	1.72848e-07	Fungi-Fungi	Healthy
F_OTU_217	F_Stachybotrys_microspora	0.606157	1.78022e-07	Fungi-Fungi	Healthy
F_Phanerochaete_chrysosporium	F_OTU_177	0.606125	1.78353e-07	Fungi-Fungi	Healthy
F_Phaeophleospora_hymenocallidicola	F_OTU_119	0.605509	1.84949e-07	Fungi-Fungi	Healthy
F_OTU_183	F_OTU_228	0.604674	1.94259e-07	Fungi-Fungi	Healthy
F_M.furfur	F_OTU_99	0.60417	2.00088e-07	Fungi-Fungi	Healthy
F_M.japonica (OTU5)	F_OTU_169	-0.604118	2.00697e-07	Fungi-Fungi	Healthy
F_OTU_98	F_OTU_99	0.604088	2.01055e-07	Fungi-Fungi	Healthy
F_Ceriporia_lacerata	F_OTU_113	0.603791	2.04574e-07	Fungi-Fungi	Healthy
F_OTU_58	F_OTU_146	0.603693	2.0575e-07	Fungi-Fungi	Healthy
F_OTU_98	F_OTU_143	0.602449	2.21253e-07	Fungi-Fungi	Healthy
F_OTU_143	F_Auricularia_cornea	0.602361	2.22399e-07	Fungi-Fungi	Healthy
F_Sarocladium_implicatum	F_OTU_272	0.601332	2.36102e-07	Fungi-Fungi	Healthy
F_OTU_99	F_OTU_183	0.601322	2.36243e-07	Fungi-Fungi	Healthy
F_OTU_143	F_OTU_157	0.601039	2.40157e-07	Fungi-Fungi	Healthy
F_Curvularia_lunata	F_M.obtusa	-0.600558	2.46948e-07	Fungi-Fungi	Healthy
F_Curvularia_lunata	F_Coprinellus_disseminatus	-0.600558	2.46948e-07	Fungi-Fungi	Healthy
F_OTU_101	F_OTU_80	0.600425	2.48847e-07	Fungi-Fungi	Healthy
F_Grammothele_lineata	F_OTU_166	0.600155	2.52765e-07	Fungi-Fungi	Healthy
F_OTU_143	F_Trechispora_cohaerens	0.599783	2.58255e-07	Fungi-Fungi	Healthy
F_OTU_143	F_OTU_167	0.599783	2.58255e-07	Fungi-Fungi	Healthy
F_OTU_97	F_Curvularia_lunata	0.599058	2.69289e-07	Fungi-Fungi	Healthy
F_OTU_81	F_OTU_151	0.598856	2.72433e-07	Fungi-Fungi	Healthy
F_OTU_81	F_OTU_144	0.598372	2.80135e-07	Fungi-Fungi	Healthy
F_OTU_183	F_OTU_190	0.598105	2.84452e-07	Fungi-Fungi	Healthy
F_Stachybotrys_microspora	F_Didymella_calidophila	0.598105	2.84461e-07	Fungi-Fungi	Healthy
F_Sarocladium_implicatum	F_OTU_1013	0.598068	2.85066e-07	Fungi-Fungi	Healthy
F_Cladosporium_delicatulum	F_OTU_1013	0.597866	2.88391e-07	Fungi-Fungi	Healthy
F_Schizopora_ovispora	F_OTU_190	0.597445	2.95438e-07	Fungi-Fungi	Healthy
F_OTU_101	F_Phanerochaete_chrysosporium	0.597305	2.97804e-07	Fungi-Fungi	Healthy
F_M.japonica (OTU5)	F_Didymella_calidophila	-0.59684	3.05843e-07	Fungi-Fungi	Healthy
F_OTU_116	F_Megasporoporia_minor	0.596663	3.08949e-07	Fungi-Fungi	Healthy
F_OTU_71	F_Pseudopithomyces_chartarum_OTU_118	0.596428	3.13114e-07	Fungi-Fungi	Healthy
F_Cladosporium_delicatulum	F_M.globosa_OTU_134	0.595677	3.2681e-07	Fungi-Fungi	Healthy
F_OTU_166	F_Peniophorella_praetermissa	0.595618	3.2792e-07	Fungi-Fungi	Healthy
F_M.furfur	F_M.globosa_OTU_134	-0.595033	3.39021e-07	Fungi-Fungi	Healthy
F_OTU_99	F_OTU_177	0.594463	3.50167e-07	Fungi-Fungi	Healthy
F_OTU_166	F_OTU_157	0.594246	3.54486e-07	Fungi-Fungi	Healthy
F_M.restricta_OTU_21	F_Coprinellus_disseminatus	-0.59375	3.64585e-07	Fungi-Fungi	Healthy
F_Cladosporium_delicatulum	F_OTU_1496	0.592628	3.88442e-07	Fungi-Fungi	Healthy
F_Peniophorella_praetermissa	F_OTU_229	0.592601	3.89033e-07	Fungi-Fungi	Healthy
F_Malasseziales_OTU_15	F_M.furfur	0.592151	3.98999e-07	Fungi-Fungi	Healthy
F_Phaeophleospora_hymenocallidicola	F_OTU_143	0.59037	4.40936e-07	Fungi-Fungi	Healthy
F_Malasseziales_OTU_15	F_Sarocladium_implicatum	-0.590065	4.48514e-07	Fungi-Fungi	Healthy
F_OTU_98	F_OTU_177	0.589948	4.51465e-07	Fungi-Fungi	Healthy
F_OTU_101	F_Coprinellus_disseminatus_OTU_1681	0.589784	4.55604e-07	Fungi-Fungi	Healthy
F_OTU_113	F_OTU_157	0.589504	4.62785e-07	Fungi-Fungi	Healthy
F_OTU_113	F_OTU_143	0.589341	4.67002e-07	Fungi-Fungi	Healthy
F_M.furfur	F_M.obtusa	0.589086	4.73701e-07	Fungi-Fungi	Healthy
F_Megasporoporia_minor	F_Phaeophleospora_hymenocallidicola	0.588855	4.79811e-07	Fungi-Fungi	Healthy
F_OTU_1496	F_OTU_1013	0.58862	4.86128e-07	Fungi-Fungi	Healthy
F_M.japonica (OTU5)	F_M.globosa_OTU_706	0.588053	5.01691e-07	Fungi-Fungi	Healthy
F_M.restricta_OTU_21	F_OTU_1496	0.587908	5.05751e-07	Fungi-Fungi	Healthy
F_Coriolopsis_aspera	F_OTU_143	0.587295	5.2321e-07	Fungi-Fungi	Healthy
F_OTU_101	F_OTU_143	0.587272	5.23882e-07	Fungi-Fungi	Healthy
F_OTU_80	F_OTU_166	0.587053	5.30267e-07	Fungi-Fungi	Healthy
F_M.japonica (OTU5)	F_M.slooffiae_OTU_26	0.58674	5.39531e-07	Fungi-Fungi	Healthy
F_M.furfur	F_OTU_228	0.585714	5.70935e-07	Fungi-Fungi	Healthy
F_OTU_116	F_Coprinellus_disseminatus	0.585654	5.72834e-07	Fungi-Fungi	Healthy
F_M.japonica (OTU5)	F_Malasseziales_OTU_15	0.585423	5.80145e-07	Fungi-Fungi	Healthy
F_Ceriporia_lacerata	F_Megasporoporia_minor	0.584851	5.98681e-07	Fungi-Fungi	Healthy
F_M.restricta_OTU_1	F_M.globosa_OTU_802	-0.5848	6.00352e-07	Fungi-Fungi	Healthy
F_Earliella_scabrosa	F_OTU_228	0.584171	6.21431e-07	Fungi-Fungi	Healthy
F_OTU_98	F_Coprinellus_disseminatus_OTU_1681	0.584101	6.23821e-07	Fungi-Fungi	Healthy
F_OTU_80	F_OTU_119	0.583912	6.30316e-07	Fungi-Fungi	Healthy
F_M.furfur	F_Schizopora_ovispora	0.583609	6.40847e-07	Fungi-Fungi	Healthy
F_M.furfur	F_OTU_183	0.582771	6.7083e-07	Fungi-Fungi	Healthy
F_OTU_98	F_OTU_157	0.582598	6.77202e-07	Fungi-Fungi	Healthy
F_M.japonica (OTU5)	F_Knufia_epidermidis	0.582453	6.82571e-07	Fungi-Fungi	Healthy
F_Earliella_scabrosa	F_Megasporoporia_minor	0.582394	6.84775e-07	Fungi-Fungi	Healthy
F_Ceriporia_lacerata	F_Curvularia_lunata	-0.582107	6.95536e-07	Fungi-Fungi	Healthy
F_Aspergillus_aculeatus	F_OTU_166	0.58208	6.96567e-07	Fungi-Fungi	Healthy
F_Phanerochaete_chrysosporium	F_Auricularia_cornea	0.581744	7.09406e-07	Fungi-Fungi	Healthy
F_OTU_151	F_OTU_177	0.581663	7.12529e-07	Fungi-Fungi	Healthy
F_Curvularia_lunata	F_OTU_1013	0.581656	7.12806e-07	Fungi-Fungi	Healthy
F_Auricularia_cornea	F_OTU_157	0.5816	7.14989e-07	Fungi-Fungi	Healthy
F_Aspergillus_penicillioides_OTU_1026	F_OTU_58	0.581472	7.19975e-07	Fungi-Fungi	Healthy
F_M.furfur	F_OTU_272	-0.58126	7.28302e-07	Fungi-Fungi	Healthy
F_OTU_99	F_Schizopora_ovispora	0.58117	7.31871e-07	Fungi-Fungi	Healthy
F_OTU_98	F_Phanerochaete_chrysosporium	0.579662	7.94058e-07	Fungi-Fungi	Healthy
F_Megasporoporia_minor	F_Phanerochaete_chrysosporium	0.579357	8.07227e-07	Fungi-Fungi	Healthy
F_OTU_47	F_OTU_144	0.579323	8.08733e-07	Fungi-Fungi	Healthy
F_OTU_98	F_Megasporoporia_minor	0.579211	8.1359e-07	Fungi-Fungi	Healthy
F_Megasporoporia_minor	F_OTU_177	0.579035	8.21362e-07	Fungi-Fungi	Healthy
F_OTU_169	F_Alternaria_macrospora	0.578911	8.26879e-07	Fungi-Fungi	Healthy
F_OTU_116	F_Aspergillus_caesiellus_OTU_3089	0.578764	8.33435e-07	Fungi-Fungi	Healthy
F_Coprinellus_disseminatus	F_Phanerochaete_chrysosporium	0.578755	8.33817e-07	Fungi-Fungi	Healthy
F_OTU_71	F_Trechispora_cohaerens	0.578053	8.65905e-07	Fungi-Fungi	Healthy
F_OTU_71	F_OTU_167	0.578053	8.65905e-07	Fungi-Fungi	Healthy
F_Earliella_scabrosa	F_OTU_143	0.57572	9.80908e-07	Fungi-Fungi	Healthy
F_OTU_80	F_Peniophorella_praetermissa	0.57556	9.8929e-07	Fungi-Fungi	Healthy
F_Earliella_scabrosa	F_Aspergillus_aculeatus	0.575467	9.9419e-07	Fungi-Fungi	Healthy
F_Coprinellus_disseminatus_OTU_1681	F_OTU_177	0.575231	1.00678e-06	Fungi-Fungi	Healthy
F_Coriolopsis_aspera	F_OTU_144	0.574384	1.0531e-06	Fungi-Fungi	Healthy
F_M.yamatoensis	F_Sarocladium_implicatum	-0.574042	1.07236e-06	Fungi-Fungi	Healthy
F_OTU_113	F_OTU_144	0.573819	1.08507e-06	Fungi-Fungi	Healthy
F_OTU_116	F_OTU_81	0.573669	1.0937e-06	Fungi-Fungi	Healthy
F_OTU_71	F_Gyrodontium_sacchari	0.571561	1.2223e-06	Fungi-Fungi	Healthy
F_Coprinellus_disseminatus	F_OTU_183	0.5713	1.23912e-06	Fungi-Fungi	Healthy
F_OTU_190	F_OTU_151	0.571276	1.24068e-06	Fungi-Fungi	Healthy
F_Coriolopsis_aspera	F_OTU_71	0.570997	1.25899e-06	Fungi-Fungi	Healthy
F_OTU_144	F_OTU_167	0.570362	1.30157e-06	Fungi-Fungi	Healthy
F_OTU_143	F_OTU_166	0.569535	1.35907e-06	Fungi-Fungi	Healthy
F_OTU_167	F_OTU_151	0.56851	1.43364e-06	Fungi-Fungi	Healthy
F_OTU_101	F_Auricularia_cornea	0.568459	1.4374e-06	Fungi-Fungi	Healthy
F_OTU_217	F_Thermomyces_lanuginosus	0.568385	1.44297e-06	Fungi-Fungi	Healthy
F_OTU_98	F_OTU_229	0.568006	1.47165e-06	Fungi-Fungi	Healthy
F_OTU_113	F_OTU_183	0.567991	1.47282e-06	Fungi-Fungi	Healthy
F_Ceriporia_lacerata	F_OTU_183	0.567953	1.47569e-06	Fungi-Fungi	Healthy
F_M.yamatoensis	F_Didymella_calidophila	-0.567906	1.47929e-06	Fungi-Fungi	Healthy
F_Auricularia_cornea	F_Peniophorella_praetermissa	0.567481	1.51224e-06	Fungi-Fungi	Healthy
F_Aspergillus_aculeatus	F_OTU_143	0.567265	1.52931e-06	Fungi-Fungi	Healthy
F_Schizopora_ovispora	F_Phaeophleospora_hymenocallidicola	0.566864	1.56136e-06	Fungi-Fungi	Healthy
F_Ceriporia_lacerata	F_OTU_80	0.566854	1.56219e-06	Fungi-Fungi	Healthy
F_M.globosa_OTU_802	F_M.globosa_OTU_79	0.566568	1.58541e-06	Fungi-Fungi	Healthy
F_M.japonica (OTU5)	F_Meyerozyma_guilliermondii	0.564905	1.72728e-06	Fungi-Fungi	Healthy
F_Grammothele_lineata	F_OTU_98	0.564829	1.73404e-06	Fungi-Fungi	Healthy
F_M.furfur	F_Ceriporia_lacerata	0.564731	1.74285e-06	Fungi-Fungi	Healthy
F_M.globosa_OTU_50	F_Sarocladium_implicatum	0.564376	1.77491e-06	Fungi-Fungi	Healthy
F_OTU_98	F_OTU_71	0.564179	1.79294e-06	Fungi-Fungi	Healthy
F_OTU_143	F_Peniophorella_praetermissa	0.563957	1.81341e-06	Fungi-Fungi	Healthy
F_M.sympodialis	F_Curvularia_lunata	-0.56366	1.84125e-06	Fungi-Fungi	Healthy
F_Curvularia_lunata	F_OTU_99	-0.56366	1.84125e-06	Fungi-Fungi	Healthy
F_Curvularia_lunata	F_Schizopora_ovispora	-0.56366	1.84125e-06	Fungi-Fungi	Healthy
F_Curvularia_lunata	F_Megasporoporia_minor	-0.56366	1.84125e-06	Fungi-Fungi	Healthy
F_Curvularia_lunata	F_Microascus_niger	-0.56366	1.84125e-06	Fungi-Fungi	Healthy
F_Earliella_scabrosa	F_Peniophorella_praetermissa	0.563222	1.88295e-06	Fungi-Fungi	Healthy
F_Schizopora_ovispora	F_OTU_151	0.563132	1.89158e-06	Fungi-Fungi	Healthy
F_Coprinellus_disseminatus_OTU_1681	F_OTU_229	0.562855	1.91852e-06	Fungi-Fungi	Healthy
F_OTU_98	F_Sarocladium_implicatum	-0.561766	2.02809e-06	Fungi-Fungi	Healthy
F_Grammothele_lineata	F_OTU_113	0.561312	2.07545e-06	Fungi-Fungi	Healthy
F_M.globosa_OTU_50	F_OTU_169	0.56092	2.11707e-06	Fungi-Fungi	Healthy
F_OTU_97	F_Sarocladium_implicatum	0.560748	2.13562e-06	Fungi-Fungi	Healthy
F_OTU_47	F_OTU_71	0.560626	2.14895e-06	Fungi-Fungi	Healthy
F_M.slooffiae_OTU_26	F_Pseudopithomyces_chartarum_OTU_118	0.560482	2.16462e-06	Fungi-Fungi	Healthy
F_OTU_101	F_OTU_98	0.55952	2.27255e-06	Fungi-Fungi	Healthy
F_M.slooffiae	F_Pseudopithomyces_chartarum_OTU_118	0.559385	2.28812e-06	Fungi-Fungi	Healthy
F_Ceriporia_lacerata	F_OTU_157	0.55927	2.30141e-06	Fungi-Fungi	Healthy
F_OTU_298	F_Sarocladium_implicatum	0.558938	2.34033e-06	Fungi-Fungi	Healthy
F_OTU_144	F_Trechispora_cohaerens	0.55858	2.38293e-06	Fungi-Fungi	Healthy
F_OTU_1496	F_Thermomyces_lanuginosus	0.558033	2.44935e-06	Fungi-Fungi	Healthy
F_OTU_97	F_OTU_169	0.557916	2.46375e-06	Fungi-Fungi	Healthy
F_Earliella_scabrosa	F_Grammothele_lineata	0.557877	2.4686e-06	Fungi-Fungi	Healthy
F_OTU_143	F_Gyrodontium_sacchari	0.55732	2.53858e-06	Fungi-Fungi	Healthy
F_Coprinopsis_calospora	F_Coprinellus_disseminatus_OTU_1681	0.557242	2.54853e-06	Fungi-Fungi	Healthy
F_M.globosa_OTU_50	F_OTU_1496	0.55712	2.5642e-06	Fungi-Fungi	Healthy
F_Earliella_scabrosa	F_OTU_98	0.557076	2.56982e-06	Fungi-Fungi	Healthy
F_Coriolopsis_aspera	F_OTU_81	0.557007	2.57873e-06	Fungi-Fungi	Healthy
F_OTU_81	F_OTU_228	0.556571	2.63565e-06	Fungi-Fungi	Healthy
F_Malasseziales_OTU_15	F_Knufia_epidermidis	0.556302	2.67134e-06	Fungi-Fungi	Healthy
F_OTU_272	F_Didymella_calidophila	0.556286	2.67342e-06	Fungi-Fungi	Healthy
F_OTU_119	F_OTU_71	0.556127	2.69481e-06	Fungi-Fungi	Healthy
F_OTU_101	F_OTU_71	0.555867	2.72992e-06	Fungi-Fungi	Healthy
F_OTU_183	F_OTU_177	0.555802	2.73887e-06	Fungi-Fungi	Healthy
F_OTU_80	F_OTU_144	0.555317	2.80592e-06	Fungi-Fungi	Healthy
F_Schizopora_ovispora	F_Megasporoporia_minor	0.555028	2.84652e-06	Fungi-Fungi	Healthy
F_Ceriporia_lacerata	F_OTU_119	0.554992	2.85163e-06	Fungi-Fungi	Healthy
F_Sarocladium_implicatum	F_Thermomyces_lanuginosus	0.554908	2.8636e-06	Fungi-Fungi	Healthy
F_Schizopora_ovispora	F_Coprinellus_disseminatus_OTU_1681	0.554715	2.89126e-06	Fungi-Fungi	Healthy
F_OTU_113	F_OTU_167	0.554303	2.95095e-06	Fungi-Fungi	Healthy
F_Megasporoporia_minor	F_OTU_190	0.554114	2.97882e-06	Fungi-Fungi	Healthy
F_OTU_157	F_OTU_177	0.553621	3.05254e-06	Fungi-Fungi	Healthy
F_OTU_97	F_OTU_272	0.553467	3.07586e-06	Fungi-Fungi	Healthy
F_M.furfur	F_Peniophora_laxitexta	0.553173	3.12092e-06	Fungi-Fungi	Healthy
F_M.restricta_OTU_21	F_M.restricta_OTU_285	0.552962	3.15378e-06	Fungi-Fungi	Healthy
F_M.furfur	F_Grammothele_lineata	0.552572	3.21508e-06	Fungi-Fungi	Healthy
F_M.furfur_OTU_42	F_Meyerozyma_guilliermondii	0.552243	3.26767e-06	Fungi-Fungi	Healthy
F_Cladosporium_delicatulum	F_M.obtusa	-0.5518	3.33974e-06	Fungi-Fungi	Healthy
F_Earliella_scabrosa	F_OTU_229	0.551604	3.37216e-06	Fungi-Fungi	Healthy
F_OTU_116	F_Phanerochaete_chrysosporium	0.551565	3.37862e-06	Fungi-Fungi	Healthy
F_OTU_166	F_OTU_177	0.550864	3.49717e-06	Fungi-Fungi	Healthy
F_OTU_101	F_OTU_119	0.550528	3.55528e-06	Fungi-Fungi	Healthy
F_Auricularia_cornea	F_OTU_229	0.550097	3.63121e-06	Fungi-Fungi	Healthy
F_OTU_80	F_Peniophora_laxitexta	0.549923	3.66231e-06	Fungi-Fungi	Healthy
F_M.globosa_OTU_706	F_Megasporoporia_minor	0.549809	3.68279e-06	Fungi-Fungi	Healthy
F_Ceriporia_lacerata	F_OTU_1013	-0.549272	3.78063e-06	Fungi-Fungi	Healthy
F_Alternaria_macrospora	F_OTU_1013	0.549094	3.81376e-06	Fungi-Fungi	Healthy
F_Malasseziales_OTU_15	F_Ceriporia_lacerata	0.548362	3.95238e-06	Fungi-Fungi	Healthy
F_OTU_80	F_OTU_143	0.548296	3.96497e-06	Fungi-Fungi	Healthy
F_OTU_81	F_OTU_177	0.54816	3.99129e-06	Fungi-Fungi	Healthy
F_M.restricta_OTU_285	F_M.globosa_OTU_134	0.547983	4.02584e-06	Fungi-Fungi	Healthy
F_Meyerozyma_guilliermondii	F_Debaryomyces_hansenii	0.547847	4.05253e-06	Fungi-Fungi	Healthy
F_OTU_116	F_OTU_113	0.547846	4.05272e-06	Fungi-Fungi	Healthy
F_M.furfur_OTU_2583	F_Microascus_niger	0.547796	4.0627e-06	Fungi-Fungi	Healthy
F_Peniophora_laxitexta	F_OTU_113	0.547759	4.0699e-06	Fungi-Fungi	Healthy
F_OTU_229	F_OTU_177	0.546897	4.24387e-06	Fungi-Fungi	Healthy
F_M.globosa_OTU_4	F_M.globosa_OTU_1012	0.546675	4.28988e-06	Fungi-Fungi	Healthy
F_M.furfur	F_Didymella_calidophila	-0.546543	4.31737e-06	Fungi-Fungi	Healthy
F_Peniophora_laxitexta	F_OTU_81	0.546249	4.37914e-06	Fungi-Fungi	Healthy
F_Phaeophleospora_hymenocallidicola	F_Coprinellus_disseminatus	0.545982	4.43617e-06	Fungi-Fungi	Healthy
F_Pseudopithomyces_chartarum_OTU_118	F_OTU_177	0.545967	4.43929e-06	Fungi-Fungi	Healthy
F_M.restricta_OTU_21	F_M.furfur	-0.545814	4.47235e-06	Fungi-Fungi	Healthy
F_Malasseziales_OTU_15	F_Didymella_calidophila	-0.545787	4.478e-06	Fungi-Fungi	Healthy
F_Cladosporium_delicatulum	F_Coprinellus_disseminatus_OTU_1681	-0.545582	4.52269e-06	Fungi-Fungi	Healthy
F_M.restricta_OTU_21	F_OTU_98	-0.54549	4.5427e-06	Fungi-Fungi	Healthy
F_M.restricta_OTU_21	F_M.globosa_OTU_50	0.545425	4.55699e-06	Fungi-Fungi	Healthy
F_OTU_1013	F_OTU_217	0.545411	4.56005e-06	Fungi-Fungi	Healthy
F_Curvularia_lunata	F_Knufia_epidermidis	-0.545197	4.60746e-06	Fungi-Fungi	Healthy
F_Curvularia_lunata	F_OTU_228	-0.545197	4.60746e-06	Fungi-Fungi	Healthy
F_Curvularia_lunata	F_Truncospora_macrospora	-0.545197	4.60746e-06	Fungi-Fungi	Healthy
F_Phaeophleospora_hymenocallidicola	F_OTU_71	0.545055	4.63908e-06	Fungi-Fungi	Healthy
F_M.japonica (OTU5)	F_Stachybotrys_microspora	-0.544692	4.72095e-06	Fungi-Fungi	Healthy
F_Coprinellus_disseminatus_OTU_1681	F_OTU_166	0.544533	4.75717e-06	Fungi-Fungi	Healthy
F_M.sympodialis_OTU_53	F_Curvularia_lunata	-0.544145	4.84677e-06	Fungi-Fungi	Healthy
F_OTU_1013	F_Stachybotrys_microspora	0.544005	4.87944e-06	Fungi-Fungi	Healthy
F_M.globosa_OTU_706	F_Knufia_epidermidis	0.543951	4.892e-06	Fungi-Fungi	Healthy
F_OTU_99	F_Aspergillus_aculeatus	0.543943	4.89403e-06	Fungi-Fungi	Healthy
F_M.restricta_OTU_21	F_Megasporoporia_minor	-0.543882	4.90837e-06	Fungi-Fungi	Healthy
F_OTU_113	F_OTU_151	0.543836	4.91925e-06	Fungi-Fungi	Healthy
F_M.restricta_OTU_21	F_Microascus_niger	-0.543247	5.06015e-06	Fungi-Fungi	Healthy
F_OTU_146	F_Thermomyces_lanuginosus	0.542334	5.28593e-06	Fungi-Fungi	Healthy
F_M.furfur_OTU_42	F_Knufia_epidermidis	0.542289	5.29731e-06	Fungi-Fungi	Healthy
F_Malasseziales_OTU_15	F_Megasporoporia_minor	0.542056	5.35675e-06	Fungi-Fungi	Healthy
F_M.restricta_OTU_23	F_M.restricta_OTU_21	0.541767	5.43105e-06	Fungi-Fungi	Healthy
F_OTU_80	F_Coprinellus_disseminatus_OTU_1681	0.541643	5.46321e-06	Fungi-Fungi	Healthy
F_OTU_58	F_OTU_248	0.54144	5.51627e-06	Fungi-Fungi	Healthy
F_M.sympodialis	F_M.japonica	0.541423	5.52084e-06	Fungi-Fungi	Healthy
F_OTU_99	F_OTU_157	0.541381	5.53198e-06	Fungi-Fungi	Healthy
F_Cladosporium_delicatulum	F_Stachybotrys_microspora	0.5412	5.57974e-06	Fungi-Fungi	Healthy
F_OTU_98	F_Phaeophleospora_hymenocallidicola	0.540976	5.63952e-06	Fungi-Fungi	Healthy
F_M.restricta_OTU_21	F_M.japonica	-0.540697	5.71487e-06	Fungi-Fungi	Healthy
F_M.furfur_OTU_42	F_M.globosa_OTU_134	-0.540344	5.81148e-06	Fungi-Fungi	Healthy
F_Grammothele_lineata	F_OTU_177	0.539923	5.92861e-06	Fungi-Fungi	Healthy
F_M.japonica (OTU5)	F_M.slooffiae	0.539892	5.9373e-06	Fungi-Fungi	Healthy
F_OTU_119	F_OTU_143	0.539791	5.96591e-06	Fungi-Fungi	Healthy
F_Coriolopsis_aspera	F_Pseudopithomyces_chartarum_OTU_118	0.539723	5.985e-06	Fungi-Fungi	Healthy
F_Earliella_scabrosa	F_OTU_190	0.539697	5.99238e-06	Fungi-Fungi	Healthy
F_Earliella_scabrosa	F_OTU_177	0.538943	6.21e-06	Fungi-Fungi	Healthy
F_Cladosporium_delicatulum	F_OTU_272	0.53886	6.23468e-06	Fungi-Fungi	Healthy
F_Malasseziales_OTU_15	F_OTU_183	0.538297	6.40256e-06	Fungi-Fungi	Healthy
F_Earliella_scabrosa	F_OTU_167	0.538071	6.47094e-06	Fungi-Fungi	Healthy
F_Ceriporia_lacerata	F_Earliella_scabrosa	0.538045	6.47903e-06	Fungi-Fungi	Healthy
F_M.restricta_OTU_285	F_Cladosporium_delicatulum	0.537922	6.51645e-06	Fungi-Fungi	Healthy
F_Earliella_scabrosa	F_Knufia_epidermidis	0.537729	6.57612e-06	Fungi-Fungi	Healthy
F_M.furfur	F_OTU_151	0.537603	6.61509e-06	Fungi-Fungi	Healthy
F_OTU_113	F_OTU_166	0.537408	6.67603e-06	Fungi-Fungi	Healthy
F_Curvularia_lunata	F_Thermomyces_lanuginosus	0.537297	6.71103e-06	Fungi-Fungi	Healthy
F_Cladosporium_delicatulum	F_Truncospora_macrospora	-0.537115	6.76885e-06	Fungi-Fungi	Healthy
F_Aspergillus_ochraceus	F_Alternaria_macrospora	0.537073	6.78218e-06	Fungi-Fungi	Healthy
F_OTU_81	F_OTU_166	0.536768	6.88e-06	Fungi-Fungi	Healthy
F_Coriolopsis_aspera	F_Auricularia_cornea	0.536305	7.03091e-06	Fungi-Fungi	Healthy
F_M.furfur	F_Cladosporium_delicatulum	-0.535932	7.15478e-06	Fungi-Fungi	Healthy
F_Grammothele_lineata	F_Megasporoporia_minor	0.535781	7.20544e-06	Fungi-Fungi	Healthy
F_M.restricta_OTU_21	F_Grammothele_lineata	-0.535583	7.27268e-06	Fungi-Fungi	Healthy
F_OTU_183	F_OTU_166	0.535337	7.35665e-06	Fungi-Fungi	Healthy
F_OTU_99	F_Coriolopsis_aspera	0.535088	7.44259e-06	Fungi-Fungi	Healthy
F_OTU_101	F_OTU_229	0.535073	7.448e-06	Fungi-Fungi	Healthy
F_Schizopora_ovispora	F_OTU_183	0.534733	7.56699e-06	Fungi-Fungi	Healthy
F_Coriolopsis_aspera	F_OTU_157	0.534596	7.61548e-06	Fungi-Fungi	Healthy
F_M.restricta_OTU_21	F_Coprinellus_disseminatus_OTU_1681	-0.53417	7.76794e-06	Fungi-Fungi	Healthy
F_M.obtusa	F_OTU_1013	-0.533992	7.83281e-06	Fungi-Fungi	Healthy
F_M.furfur_OTU_2583	F_Grammothele_lineata	0.533645	7.95984e-06	Fungi-Fungi	Healthy
F_M.japonica (OTU5)	F_Ceriporia_lacerata	0.533549	7.99575e-06	Fungi-Fungi	Healthy
F_M.japonica (OTU5)	F_Megasporoporia_minor	0.533456	8.03022e-06	Fungi-Fungi	Healthy
F_Grammothele_lineata	F_OTU_116	0.53324	8.11122e-06	Fungi-Fungi	Healthy
F_OTU_80	F_OTU_177	0.533096	8.16536e-06	Fungi-Fungi	Healthy
F_OTU_183	F_Phanerochaete_chrysosporium	0.532862	8.25453e-06	Fungi-Fungi	Healthy
F_Coprinellus_disseminatus	F_OTU_81	0.532613	8.35026e-06	Fungi-Fungi	Healthy
F_OTU_98	F_Gyrodontium_sacchari	0.532494	8.3963e-06	Fungi-Fungi	Healthy
F_Aspergillus_aculeatus	F_OTU_157	0.532341	8.45602e-06	Fungi-Fungi	Healthy
F_M.japonica (OTU5)	F_OTU_272	-0.53215	8.53132e-06	Fungi-Fungi	Healthy
F_M.restricta_OTU_21	F_Phanerochaete_chrysosporium	-0.531832	8.65753e-06	Fungi-Fungi	Healthy
F_M.sympodialis	F_Didymella_calidophila	-0.531823	8.66104e-06	Fungi-Fungi	Healthy
F_OTU_80	F_Pseudopithomyces_chartarum_OTU_118	0.531779	8.67851e-06	Fungi-Fungi	Healthy
F_OTU_99	F_OTU_190	0.531773	8.68112e-06	Fungi-Fungi	Healthy
F_M.furfur	F_OTU_113	0.53127	8.8851e-06	Fungi-Fungi	Healthy
F_OTU_166	F_Gyrodontium_sacchari	0.531192	8.91705e-06	Fungi-Fungi	Healthy
F_Aspergillus_aculeatus	F_Trechispora_cohaerens	0.531103	8.9535e-06	Fungi-Fungi	Healthy
F_Coprinellus_disseminatus_OTU_1681	F_OTU_157	0.530639	9.14719e-06	Fungi-Fungi	Healthy
F_OTU_101	F_OTU_116	0.530139	9.35991e-06	Fungi-Fungi	Healthy
F_Coriolopsis_aspera	F_Trechispora_cohaerens	0.530019	9.41129e-06	Fungi-Fungi	Healthy
F_M.restricta_OTU_21	F_OTU_116	-0.529915	9.45657e-06	Fungi-Fungi	Healthy
F_OTU_101	F_OTU_166	0.529312	9.72162e-06	Fungi-Fungi	Healthy
F_OTU_144	F_Peniophorella_praetermissa	0.52899	9.86604e-06	Fungi-Fungi	Healthy
F_Aspergillus_penicillioides_OTU_1026	F_OTU_146	0.528426	1.01242e-05	Fungi-Fungi	Healthy
F_M.furfur	F_Truncospora_macrospora	0.528257	1.02026e-05	Fungi-Fungi	Healthy
F_M.yamatoensis	F_OTU_1496	-0.527861	1.03887e-05	Fungi-Fungi	Healthy
F_Earliella_scabrosa	F_OTU_166	0.527726	1.04525e-05	Fungi-Fungi	Healthy
F_Trechispora_cohaerens	F_Peniophorella_praetermissa	0.526739	1.09331e-05	Fungi-Fungi	Healthy
F_OTU_167	F_Peniophorella_praetermissa	0.526739	1.09331e-05	Fungi-Fungi	Healthy
F_M.yamatoensis	F_OTU_169	-0.526698	1.09533e-05	Fungi-Fungi	Healthy
F_OTU_98	F_OTU_169	-0.526698	1.09533e-05	Fungi-Fungi	Healthy
F_Curvularia_lunata	F_Coprinellus_disseminatus_OTU_1681	-0.526698	1.09533e-05	Fungi-Fungi	Healthy
F_OTU_81	F_OTU_113	0.526373	1.11162e-05	Fungi-Fungi	Healthy
F_Coprinellus_disseminatus_OTU_1681	F_OTU_228	0.526106	1.12518e-05	Fungi-Fungi	Healthy
F_OTU_1496	F_OTU_272	0.524927	1.18688e-05	Fungi-Fungi	Healthy
F_OTU_228	F_Truncospora_macrospora	0.524826	1.19229e-05	Fungi-Fungi	Healthy
F_Phanerochaete_chrysosporium	F_OTU_167	0.524483	1.21091e-05	Fungi-Fungi	Healthy
F_M.globosa_OTU_50	F_Microascus_niger	-0.524408	1.21504e-05	Fungi-Fungi	Healthy
F_OTU_98	F_Peniophorella_praetermissa	0.524203	1.22631e-05	Fungi-Fungi	Healthy
F_Grammothele_lineata	F_Coprinellus_disseminatus_OTU_1681	0.524155	1.22899e-05	Fungi-Fungi	Healthy
F_Phaeophleospora_hymenocallidicola	F_Knufia_epidermidis	0.523924	1.24184e-05	Fungi-Fungi	Healthy
F_M.globosa_OTU_134	F_OTU_228	-0.523765	1.25074e-05	Fungi-Fungi	Healthy
F_OTU_101	F_OTU_177	0.523764	1.2508e-05	Fungi-Fungi	Healthy
F_M.furfur_OTU_42	F_Sarocladium_implicatum	-0.52376	1.25103e-05	Fungi-Fungi	Healthy
F_Gyrodontium_sacchari	F_Trechispora_cohaerens	0.523246	1.28033e-05	Fungi-Fungi	Healthy
F_Gyrodontium_sacchari	F_OTU_167	0.523246	1.28033e-05	Fungi-Fungi	Healthy
F_OTU_166	F_OTU_228	0.523242	1.28054e-05	Fungi-Fungi	Healthy
F_Aspergillus_caesiellus_OTU_3089	F_Coriolopsis_aspera	0.522739	1.30982e-05	Fungi-Fungi	Healthy
F_M.globosa_OTU_50	F_OTU_272	0.522463	1.32611e-05	Fungi-Fungi	Healthy
F_M.restricta_OTU_1	F_M.globosa_OTU_4	-0.521996	1.35414e-05	Fungi-Fungi	Healthy
F_Knufia_epidermidis	F_Truncospora_macrospora	0.520515	1.44677e-05	Fungi-Fungi	Healthy
F_M.globosa_OTU_706	F_Meyerozyma_guilliermondii	0.520401	1.45415e-05	Fungi-Fungi	Healthy
F_M.slooffiae	F_OTU_80	0.519932	1.48482e-05	Fungi-Fungi	Healthy
F_OTU_101	F_Coprinellus_disseminatus	0.519689	1.50096e-05	Fungi-Fungi	Healthy
F_M.japonica (OTU5)	F_Coprinellus_disseminatus	0.519481	1.51489e-05	Fungi-Fungi	Healthy
F_M.restricta_OTU_21	F_OTU_272	0.519063	1.54326e-05	Fungi-Fungi	Healthy
F_OTU_80	F_OTU_81	0.518893	1.55497e-05	Fungi-Fungi	Healthy
F_M.japonica (OTU5)	F_Alternaria_macrospora	-0.518663	1.5709e-05	Fungi-Fungi	Healthy
F_M.globosa_OTU_802	F_M.globosa_OTU_2521	0.518311	1.59557e-05	Fungi-Fungi	Healthy
F_OTU_183	F_OTU_229	0.518014	1.61663e-05	Fungi-Fungi	Healthy
F_OTU_101	F_Pseudopithomyces_chartarum_OTU_118	0.517988	1.61854e-05	Fungi-Fungi	Healthy
F_OTU_101	F_OTU_81	0.517629	1.64443e-05	Fungi-Fungi	Healthy
F_M.japonica (OTU5)	F_Exophiala_equina	-0.517486	1.65483e-05	Fungi-Fungi	Healthy
F_OTU_80	F_OTU_157	0.517132	1.6809e-05	Fungi-Fungi	Healthy
F_OTU_190	F_Auricularia_cornea	0.517057	1.68647e-05	Fungi-Fungi	Healthy
F_M.globosa_OTU_706	F_M.furfur_OTU_42	0.516573	1.72275e-05	Fungi-Fungi	Healthy
F_OTU_98	F_OTU_228	0.516161	1.75424e-05	Fungi-Fungi	Healthy
F_OTU_1496	F_M.obtusa	-0.515955	1.77023e-05	Fungi-Fungi	Healthy
F_M.furfur	F_Peniophorella_praetermissa	0.515827	1.78022e-05	Fungi-Fungi	Healthy
F_Earliella_scabrosa	F_Phanerochaete_chrysosporium	0.515637	1.79511e-05	Fungi-Fungi	Healthy
F_Earliella_scabrosa	F_Trechispora_cohaerens	0.515504	1.80561e-05	Fungi-Fungi	Healthy
F_M.globosa_OTU_4	F_M.globosa_OTU_2521	0.51547	1.80829e-05	Fungi-Fungi	Healthy
F_OTU_80	F_Coprinellus_disseminatus	0.515362	1.81692e-05	Fungi-Fungi	Healthy
F_OTU_143	F_OTU_177	0.514885	1.85529e-05	Fungi-Fungi	Healthy
F_Aspergillus_ochraceus	F_OTU_217	0.514529	1.88439e-05	Fungi-Fungi	Healthy
F_Coprinellus_disseminatus_OTU_1681	F_OTU_183	0.513929	1.93446e-05	Fungi-Fungi	Healthy
F_OTU_98	F_OTU_81	0.513906	1.93638e-05	Fungi-Fungi	Healthy
F_Ceriporia_lacerata	F_Auricularia_cornea	0.513831	1.94272e-05	Fungi-Fungi	Healthy
F_Earliella_scabrosa	F_OTU_113	0.513483	1.97244e-05	Fungi-Fungi	Healthy
F_Malassezia_OTU_122	F_OTU_151	0.512807	2.03139e-05	Fungi-Fungi	Healthy
F_OTU_183	F_OTU_167	0.512527	2.05624e-05	Fungi-Fungi	Healthy
F_OTU_183	F_OTU_151	0.512455	2.06272e-05	Fungi-Fungi	Healthy
F_M.furfur	F_Stachybotrys_microspora	-0.51222	2.08384e-05	Fungi-Fungi	Healthy
F_Peniophorella_praetermissa	F_OTU_151	0.51205	2.0993e-05	Fungi-Fungi	Healthy
F_Phanerochaete_chrysosporium	F_OTU_157	0.511928	2.11047e-05	Fungi-Fungi	Healthy
F_Curvularia_lunata	F_OTU_146	0.511703	2.13115e-05	Fungi-Fungi	Healthy
F_M.japonica (OTU5)	F_M.obtusa	0.511672	2.13401e-05	Fungi-Fungi	Healthy
F_M.restricta_OTU_21	F_Cladosporium_delicatulum	0.511484	2.15143e-05	Fungi-Fungi	Healthy
F_M.furfur_OTU_42	F_Schizopora_ovispora	0.511406	2.15874e-05	Fungi-Fungi	Healthy
F_Grammothele_lineata	F_OTU_81	0.511031	2.19409e-05	Fungi-Fungi	Healthy
F_Coriolopsis_aspera	F_Phaeophleospora_hymenocallidicola	0.510957	2.20113e-05	Fungi-Fungi	Healthy
F_Phanerochaete_chrysosporium	F_Peniophorella_praetermissa	0.510509	2.2441e-05	Fungi-Fungi	Healthy
F_Ceriporia_lacerata	F_OTU_190	0.510224	2.27189e-05	Fungi-Fungi	Healthy
F_Coriolopsis_aspera	F_Aspergillus_aculeatus	0.51018	2.27622e-05	Fungi-Fungi	Healthy
F_M.globosa_OTU_50	F_M.globosa_OTU_134	0.510178	2.2764e-05	Fungi-Fungi	Healthy
F_M.slooffiae_OTU_26	F_OTU_71	0.510124	2.2817e-05	Fungi-Fungi	Healthy
F_Grammothele_lineata	F_Phanerochaete_chrysosporium	0.509748	2.31899e-05	Fungi-Fungi	Healthy
F_M.restricta_OTU_285	F_Curvularia_lunata	0.50945	2.349e-05	Fungi-Fungi	Healthy
F_OTU_80	F_Phaeophleospora_hymenocallidicola	0.508698	2.42612e-05	Fungi-Fungi	Healthy
F_OTU_80	F_OTU_99	0.508404	2.45691e-05	Fungi-Fungi	Healthy
F_Aspergillus_aculeatus	F_OTU_81	0.508287	2.46935e-05	Fungi-Fungi	Healthy
F_OTU_80	F_Schizopora_ovispora	0.508265	2.4717e-05	Fungi-Fungi	Healthy
F_Aspergillus_caesiellus_OTU_3089	F_OTU_167	0.508184	2.4802e-05	Fungi-Fungi	Healthy
F_Curvularia_lunata	F_Phanerochaete_chrysosporium	-0.508141	2.48479e-05	Fungi-Fungi	Healthy
F_M.globosa_OTU_134	F_OTU_272	0.508052	2.49428e-05	Fungi-Fungi	Healthy
F_Aspergillus_aculeatus	F_OTU_183	0.507873	2.51351e-05	Fungi-Fungi	Healthy
F_Coriolopsis_aspera	F_Phanerochaete_chrysosporium	0.507821	2.51914e-05	Fungi-Fungi	Healthy
F_OTU_80	F_Phanerochaete_chrysosporium	0.507664	2.53608e-05	Fungi-Fungi	Healthy
F_M.yamatoensis	F_OTU_1013	-0.507558	2.54768e-05	Fungi-Fungi	Healthy
F_M.globosa_OTU_50	F_OTU_217	0.507408	2.56401e-05	Fungi-Fungi	Healthy
F_Megasporoporia_minor	F_Coprinellus_disseminatus_OTU_1681	0.507083	2.59991e-05	Fungi-Fungi	Healthy
F_OTU_98	F_OTU_113	0.506995	2.60972e-05	Fungi-Fungi	Healthy
F_Coprinellus_disseminatus	F_OTU_229	0.506876	2.62299e-05	Fungi-Fungi	Healthy
F_Malasseziales_OTU_15	F_M.yamatoensis	0.50684	2.62698e-05	Fungi-Fungi	Healthy
F_Phaeophleospora_hymenocallidicola	F_OTU_81	0.50634	2.68366e-05	Fungi-Fungi	Healthy
F_OTU_166	F_OTU_151	0.505827	2.74295e-05	Fungi-Fungi	Healthy
F_OTU_81	F_OTU_71	0.50582	2.74374e-05	Fungi-Fungi	Healthy
F_OTU_98	F_Coprinellus_disseminatus	0.505637	2.76517e-05	Fungi-Fungi	Healthy
F_OTU_80	F_Auricularia_cornea	0.505266	2.80918e-05	Fungi-Fungi	Healthy
F_M.furfur_OTU_42	F_OTU_169	-0.504947	2.84742e-05	Fungi-Fungi	Healthy
F_Aspergillus_penicillioides_OTU_1026	F_OTU_248	0.504874	2.85632e-05	Fungi-Fungi	Healthy
F_OTU_81	F_OTU_143	0.504692	2.87845e-05	Fungi-Fungi	Healthy
F_Auricularia_cornea	F_OTU_151	0.504622	2.88697e-05	Fungi-Fungi	Healthy
F_OTU_101	F_Phaeophleospora_hymenocallidicola	0.504251	2.93268e-05	Fungi-Fungi	Healthy
F_Auricularia_cornea	F_OTU_166	0.504239	2.93423e-05	Fungi-Fungi	Healthy
F_M.globosa_OTU_3	F_M.globosa_OTU_79	0.503815	2.98734e-05	Fungi-Fungi	Healthy
F_M.sympodialis	F_Sarocladium_implicatum	-0.503643	3.00918e-05	Fungi-Fungi	Healthy
F_Pseudopithomyces_chartarum	F_OTU_143	0.502943	3.09946e-05	Fungi-Fungi	Healthy
F_M.furfur_OTU_42	F_Megasporoporia_minor	0.502912	3.10351e-05	Fungi-Fungi	Healthy
F_M.slooffiae	F_Gyrodontium_sacchari	0.502734	3.12684e-05	Fungi-Fungi	Healthy
F_M.obtusa	F_M.globosa_OTU_134	-0.502602	3.14432e-05	Fungi-Fungi	Healthy
F_OTU_113	F_Coprinellus_disseminatus_OTU_1681	0.502288	3.18618e-05	Fungi-Fungi	Healthy
F_Coriolopsis_aspera	F_Peniophorella_praetermissa	0.502222	3.19505e-05	Fungi-Fungi	Healthy
F_OTU_116	F_OTU_166	0.502123	3.20835e-05	Fungi-Fungi	Healthy
F_Pseudopithomyces_chartarum_OTU_118	F_Peniophorella_praetermissa	0.502014	3.22301e-05	Fungi-Fungi	Healthy
F_OTU_98	F_Coriolopsis_aspera	0.502	3.22502e-05	Fungi-Fungi	Healthy
F_Peniophora_laxitexta	F_OTU_166	0.501344	3.31501e-05	Fungi-Fungi	Healthy
F_Phaeophleospora_hymenocallidicola	F_OTU_177	0.501341	3.31551e-05	Fungi-Fungi	Healthy
F_OTU_98	F_Didymella_calidophila	-0.501168	3.33964e-05	Fungi-Fungi	Healthy
F_OTU_183	F_Auricularia_cornea	0.500958	3.36922e-05	Fungi-Fungi	Healthy
F_M.globosa_OTU_134	F_Truncospora_macrospora	-0.500814	3.38955e-05	Fungi-Fungi	Healthy
F_Coriolopsis_aspera	F_OTU_119	0.500745	3.39932e-05	Fungi-Fungi	Healthy
F_OTU_169	F_OTU_217	0.500516	3.43218e-05	Fungi-Fungi	Healthy
F_M.restricta_OTU_21	F_Phaeophleospora_hymenocallidicola	-0.500303	3.46285e-05	Fungi-Fungi	Healthy
F_Ceriporia_lacerata	F_OTU_1496	-0.500104	3.49184e-05	Fungi-Fungi	Healthy
F_OTU_58	F_Aspergillus_ochraceus	0.500063	3.49784e-05	Fungi-Fungi	Healthy
F_OTU_80	F_Trechispora_cohaerens	0.499783	3.53898e-05	Fungi-Fungi	Healthy
F_OTU_80	F_OTU_167	0.499783	3.53898e-05	Fungi-Fungi	Healthy
F_OTU_98	F_OTU_1496	-0.499554	3.57285e-05	Fungi-Fungi	Healthy
F_Aspergillus_ochraceus	F_OTU_146	0.499533	3.57606e-05	Fungi-Fungi	Healthy
F_M.globosa_OTU_1012	F_M.globosa_OTU_2521	0.499493	3.58207e-05	Fungi-Fungi	Healthy
F_Aspergillus_aculeatus	F_Pseudopithomyces_chartarum_OTU_118	0.499448	3.58869e-05	Fungi-Fungi	Healthy
F_Microascus_niger	F_Truncospora_macrospora	0.499403	3.59544e-05	Fungi-Fungi	Healthy
F_M.restricta_OTU_21	F_M.sympodialis	-0.49907	3.64577e-05	Fungi-Fungi	Healthy
F_Megasporoporia_minor	F_Sarocladium_implicatum	-0.498981	3.65923e-05	Fungi-Fungi	Healthy
F_Coriolopsis_aspera	F_Truncospora_macrospora	0.498735	3.69705e-05	Fungi-Fungi	Healthy
F_Ceriporia_lacerata	F_Didymella_calidophila	-0.498644	3.71094e-05	Fungi-Fungi	Healthy
F_Aspergillus_ochraceus	F_Stachybotrys_microspora	0.498363	3.75464e-05	Fungi-Fungi	Healthy
F_M.japonica (OTU5)	F_OTU_1013	-0.498106	3.79494e-05	Fungi-Fungi	Healthy
F_OTU_298	F_OTU_169	0.498069	3.80084e-05	Fungi-Fungi	Healthy
F_Curvularia_lunata	F_OTU_298	0.497804	3.84277e-05	Fungi-Fungi	Healthy
F_M.furfur	F_OTU_47	0.497367	3.9131e-05	Fungi-Fungi	Healthy
F_M.japonica (OTU5)	F_Schizopora_ovispora	0.497122	3.9531e-05	Fungi-Fungi	Healthy
F_Grammothele_lineata	F_OTU_71	0.496624	4.03541e-05	Fungi-Fungi	Healthy
F_M.sympodialis	F_M.slooffiae	0.496526	4.05181e-05	Fungi-Fungi	Healthy
F_Ceriporia_lacerata	F_OTU_101	0.496501	4.05594e-05	Fungi-Fungi	Healthy
F_M.furfur_OTU_42	F_OTU_1496	-0.496098	4.12405e-05	Fungi-Fungi	Healthy
F_Ceriporia_lacerata	F_Sarocladium_implicatum	-0.496043	4.13334e-05	Fungi-Fungi	Healthy
F_Curvularia_lunata	F_Exophiala_equina	0.496005	4.13985e-05	Fungi-Fungi	Healthy
F_Ceriporia_lacerata	F_Phanerochaete_chrysosporium	0.495834	4.16913e-05	Fungi-Fungi	Healthy
F_Ceriporia_lacerata	F_OTU_47	0.495815	4.17241e-05	Fungi-Fungi	Healthy
F_Coprinellus_disseminatus_OTU_1681	F_Trechispora_cohaerens	0.495743	4.18489e-05	Fungi-Fungi	Healthy
F_OTU_99	F_OTU_228	0.495626	4.20509e-05	Fungi-Fungi	Healthy
F_Coprinellus_disseminatus_OTU_1681	F_Pseudopithomyces_chartarum_OTU_118	0.495047	4.3065e-05	Fungi-Fungi	Healthy
F_OTU_71	F_OTU_143	0.494731	4.36284e-05	Fungi-Fungi	Healthy
F_OTU_183	F_OTU_157	0.494628	4.38135e-05	Fungi-Fungi	Healthy
F_Malasseziales_OTU_15	F_Stachybotrys_microspora	-0.494532	4.39872e-05	Fungi-Fungi	Healthy
F_OTU_71	F_OTU_144	0.494286	4.44337e-05	Fungi-Fungi	Healthy
F_OTU_1496	F_M.globosa_OTU_134	0.494066	4.48376e-05	Fungi-Fungi	Healthy
F_Aspergillus_aculeatus	F_Phanerochaete_chrysosporium	0.493881	4.5179e-05	Fungi-Fungi	Healthy
F_M.furfur	F_OTU_229	0.493708	4.5499e-05	Fungi-Fungi	Healthy
F_Malasseziales_OTU_15	F_Alternaria_macrospora	-0.493659	4.5592e-05	Fungi-Fungi	Healthy
F_OTU_98	F_OTU_151	0.493589	4.57214e-05	Fungi-Fungi	Healthy
F_OTU_71	F_OTU_177	0.49288	4.70687e-05	Fungi-Fungi	Healthy
F_Peniophora_laxitexta	F_OTU_167	0.492594	4.76214e-05	Fungi-Fungi	Healthy
F_Meyerozyma_guilliermondii	F_OTU_183	0.492493	4.78174e-05	Fungi-Fungi	Healthy
F_Coprinellus_disseminatus	F_OTU_143	0.492419	4.79628e-05	Fungi-Fungi	Healthy
F_Aspergillus_caesiellus_OTU_3089	F_OTU_81	0.492229	4.83349e-05	Fungi-Fungi	Healthy
F_Sarocladium_implicatum	F_Knufia_epidermidis	-0.49114	5.05269e-05	Fungi-Fungi	Healthy
F_Aspergillus_caesiellus_OTU_3089	F_OTU_99	0.490902	5.10192e-05	Fungi-Fungi	Healthy
F_Malasseziales_OTU_15	F_M.globosa_OTU_134	-0.490374	5.21227e-05	Fungi-Fungi	Healthy
F_OTU_99	F_Knufia_epidermidis	0.489942	5.30442e-05	Fungi-Fungi	Healthy
F_OTU_143	F_OTU_144	0.48976	5.34375e-05	Fungi-Fungi	Healthy
F_M.restricta_OTU_23	F_M.globosa_OTU_50	0.489623	5.37327e-05	Fungi-Fungi	Healthy
F_Schizopora_ovispora	F_Peniophorella_praetermissa	0.489563	5.38652e-05	Fungi-Fungi	Healthy
F_Earliella_scabrosa	F_Coriolopsis_aspera	0.489064	5.49621e-05	Fungi-Fungi	Healthy
F_OTU_81	F_Pseudopithomyces_chartarum_OTU_118	0.488934	5.52518e-05	Fungi-Fungi	Healthy
F_OTU_80	F_OTU_151	0.4889	5.53279e-05	Fungi-Fungi	Healthy
F_OTU_101	F_OTU_99	0.488887	5.53554e-05	Fungi-Fungi	Healthy
F_Malasseziales_OTU_15	F_OTU_217	-0.488682	5.58147e-05	Fungi-Fungi	Healthy
F_Auricularia_cornea	F_Trechispora_cohaerens	0.488536	5.61452e-05	Fungi-Fungi	Healthy
F_Grammothele_lineata	F_Gyrodontium_sacchari	0.488091	5.71623e-05	Fungi-Fungi	Healthy
F_M.globosa_OTU_1012	F_M.globosa_OTU_79	0.488001	5.73691e-05	Fungi-Fungi	Healthy
F_Coprinellus_disseminatus_OTU_1681	F_Auricularia_cornea	0.487904	5.75936e-05	Fungi-Fungi	Healthy
F_Coprinellus_disseminatus	F_Auricularia_cornea	0.487824	5.77778e-05	Fungi-Fungi	Healthy
F_OTU_144	F_OTU_157	0.487794	5.78484e-05	Fungi-Fungi	Healthy
F_OTU_101	F_OTU_157	0.487724	5.80113e-05	Fungi-Fungi	Healthy
F_Ceriporia_lacerata	F_M.globosa_OTU_134	-0.487623	5.82482e-05	Fungi-Fungi	Healthy
F_M.furfur	F_OTU_190	0.487246	5.91369e-05	Fungi-Fungi	Healthy
F_OTU_101	F_Peniophorella_praetermissa	0.486927	5.98993e-05	Fungi-Fungi	Healthy
F_M.japonica (OTU5)	F_Microascus_niger	0.486559	6.07887e-05	Fungi-Fungi	Healthy
F_M.restricta_OTU_285	F_OTU_272	0.486314	6.13895e-05	Fungi-Fungi	Healthy
F_M.japonica (OTU5)	F_Truncospora_macrospora	0.486215	6.16328e-05	Fungi-Fungi	Healthy
F_M.japonica (OTU5)	F_OTU_228	0.48597	6.22405e-05	Fungi-Fungi	Healthy
F_OTU_1496	F_Aspergillus_ochraceus	0.485733	6.2834e-05	Fungi-Fungi	Healthy
F_Aspergillus_penicillioides_OTU_1026	F_Thermomyces_lanuginosus	0.485713	6.28832e-05	Fungi-Fungi	Healthy
F_M.furfur_OTU_2583	F_OTU_166	0.485556	6.32795e-05	Fungi-Fungi	Healthy
F_OTU_116	F_Peniophora_laxitexta	0.485348	6.38064e-05	Fungi-Fungi	Healthy
F_Aspergillus_aculeatus	F_OTU_229	0.485155	6.42991e-05	Fungi-Fungi	Healthy
F_M.obtusa	F_Didymella_calidophila	-0.484549	6.58729e-05	Fungi-Fungi	Healthy
F_Phaeophleospora_hymenocallidicola	F_OTU_229	0.48447	6.60797e-05	Fungi-Fungi	Healthy
F_OTU_116	F_Auricularia_cornea	0.484402	6.62602e-05	Fungi-Fungi	Healthy
F_M.sympodialis	F_OTU_1496	-0.484255	6.66482e-05	Fungi-Fungi	Healthy
F_Coprinellus_disseminatus_OTU_1681	F_OTU_167	0.483056	6.98985e-05	Fungi-Fungi	Healthy
F_M.globosa_OTU_50	F_Thermomyces_lanuginosus	0.482274	7.20963e-05	Fungi-Fungi	Healthy
F_OTU_98	F_OTU_190	0.482222	7.22449e-05	Fungi-Fungi	Healthy
F_Grammothele_lineata	F_OTU_167	0.482124	7.25252e-05	Fungi-Fungi	Healthy
F_OTU_169	F_M.obtusa	-0.482122	7.25315e-05	Fungi-Fungi	Healthy
F_OTU_169	F_Coprinellus_disseminatus	-0.482122	7.25315e-05	Fungi-Fungi	Healthy
F_OTU_228	F_Pseudopithomyces_chartarum_OTU_118	0.481996	7.28924e-05	Fungi-Fungi	Healthy
F_M.restricta_OTU_21	F_Ceriporia_lacerata	-0.481841	7.33398e-05	Fungi-Fungi	Healthy
F_OTU_116	F_OTU_228	0.481779	7.35205e-05	Fungi-Fungi	Healthy
F_M.furfur	F_Coriolopsis_aspera	0.481753	7.35965e-05	Fungi-Fungi	Healthy
F_OTU_97	F_OTU_146	0.481663	7.38576e-05	Fungi-Fungi	Healthy
F_OTU_666	F_OTU_986	0.481597	7.40502e-05	Fungi-Fungi	Healthy
F_OTU_228	F_Gyrodontium_sacchari	0.481469	7.44266e-05	Fungi-Fungi	Healthy
F_OTU_166	F_OTU_229	0.481135	7.54117e-05	Fungi-Fungi	Healthy
F_M.restricta_OTU_21	F_Didymella_calidophila	0.481049	7.56683e-05	Fungi-Fungi	Healthy
F_Coprinellus_disseminatus	F_Sarocladium_implicatum	-0.480881	7.6171e-05	Fungi-Fungi	Healthy
F_Coriolopsis_aspera	F_Knufia_epidermidis	0.480862	7.62265e-05	Fungi-Fungi	Healthy
F_OTU_47	F_OTU_119	0.480143	7.84141e-05	Fungi-Fungi	Healthy
F_Peniophora_laxitexta	F_Megasporoporia_minor	0.480109	7.8519e-05	Fungi-Fungi	Healthy
F_Aspergillus_caesiellus_OTU_3089	F_Phanerochaete_chrysosporium	0.479981	7.89161e-05	Fungi-Fungi	Healthy
F_M.japonica (OTU5)	F_M.globosa_OTU_50	-0.479944	7.90292e-05	Fungi-Fungi	Healthy
F_M.slooffiae	F_OTU_167	0.479633	8.00006e-05	Fungi-Fungi	Healthy
F_OTU_98	F_Aspergillus_aculeatus	0.479239	8.12456e-05	Fungi-Fungi	Healthy
F_M.globosa_OTU_3	F_Sarocladium_implicatum	0.479134	8.15816e-05	Fungi-Fungi	Healthy
F_Trechispora_cohaerens	F_OTU_177	0.479118	8.16313e-05	Fungi-Fungi	Healthy
F_OTU_167	F_OTU_177	0.479118	8.16313e-05	Fungi-Fungi	Healthy
F_Phaeophleospora_hymenocallidicola	F_OTU_183	0.478707	8.2954e-05	Fungi-Fungi	Healthy
F_OTU_143	F_OTU_183	0.478528	8.35382e-05	Fungi-Fungi	Healthy
F_OTU_98	F_OTU_119	0.478515	8.35787e-05	Fungi-Fungi	Healthy
F_M.furfur	F_Alternaria_macrospora	-0.478501	8.36252e-05	Fungi-Fungi	Healthy
F_OTU_298	F_OTU_1496	0.478419	8.38956e-05	Fungi-Fungi	Healthy
F_OTU_101	F_OTU_47	0.478267	8.43924e-05	Fungi-Fungi	Healthy
F_Megasporoporia_minor	F_OTU_229	0.478169	8.47177e-05	Fungi-Fungi	Healthy
F_M.yamatoensis	F_Letendraea_helminthicola	0.478132	8.48397e-05	Fungi-Fungi	Healthy
F_Malasseziales_OTU_15	F_Earliella_scabrosa	0.477976	8.53583e-05	Fungi-Fungi	Healthy
F_M.yamatoensis	F_Schizopora_ovispora	0.477875	8.56945e-05	Fungi-Fungi	Healthy
F_Peniophora_laxitexta	F_Pseudopithomyces_chartarum_OTU_118	0.477812	8.59076e-05	Fungi-Fungi	Healthy
F_OTU_58	F_OTU_217	0.477251	8.78041e-05	Fungi-Fungi	Healthy
F_M.globosa_OTU_134	F_Coprinellus_disseminatus	-0.477136	8.81982e-05	Fungi-Fungi	Healthy
F_Coprinellus_disseminatus	F_OTU_113	0.476913	8.89665e-05	Fungi-Fungi	Healthy
F_M.slooffiae	F_OTU_98	0.476867	8.91285e-05	Fungi-Fungi	Healthy
F_Grammothele_lineata	F_Coprinellus_disseminatus	0.476795	8.93767e-05	Fungi-Fungi	Healthy
F_OTU_99	F_OTU_143	0.476496	9.04222e-05	Fungi-Fungi	Healthy
F_M.furfur	F_Microascus_niger	0.476321	9.10372e-05	Fungi-Fungi	Healthy
F_M.globosa_OTU_4	F_Aspergillus_penicillioides_OTU_1026	0.476279	9.1188e-05	Fungi-Fungi	Healthy
F_M.restricta_OTU_21	F_Schizopora_ovispora	-0.47615	9.16447e-05	Fungi-Fungi	Healthy
F_OTU_190	F_OTU_157	0.476137	9.16913e-05	Fungi-Fungi	Healthy
F_OTU_58	F_OTU_169	0.476001	9.21769e-05	Fungi-Fungi	Healthy
F_Grammothele_lineata	F_OTU_228	0.475785	9.295e-05	Fungi-Fungi	Healthy
F_M.furfur	F_Meyerozyma_guilliermondii	0.475691	9.32912e-05	Fungi-Fungi	Healthy
F_M.furfur_OTU_42	F_Cladosporium_delicatulum	-0.475478	9.40615e-05	Fungi-Fungi	Healthy
F_OTU_58	F_Sarocladium_implicatum	0.475352	9.45211e-05	Fungi-Fungi	Healthy
F_OTU_169	F_Stachybotrys_microspora	0.475225	9.49887e-05	Fungi-Fungi	Healthy
F_M.globosa_OTU_706	F_OTU_183	0.475187	9.5128e-05	Fungi-Fungi	Healthy
F_OTU_190	F_OTU_177	0.475178	9.51604e-05	Fungi-Fungi	Healthy
F_Coprinellus_disseminatus_OTU_1681	F_Peniophorella_praetermissa	0.475172	9.51836e-05	Fungi-Fungi	Healthy
F_Trechispora_cohaerens	F_Truncospora_macrospora	0.47512	9.53767e-05	Fungi-Fungi	Healthy
F_Aspergillus_caesiellus_OTU_3089	F_OTU_143	0.474896	9.62058e-05	Fungi-Fungi	Healthy
F_M.yamatoensis	F_M.obtusa	0.474731	9.68186e-05	Fungi-Fungi	Healthy
F_Coprinellus_disseminatus	F_OTU_144	0.474663	9.70739e-05	Fungi-Fungi	Healthy
F_Phaeophleospora_hymenocallidicola	F_OTU_228	0.474524	9.75984e-05	Fungi-Fungi	Healthy
F_Grammothele_lineata	F_OTU_99	0.474511	9.76451e-05	Fungi-Fungi	Healthy
F_M.globosa_OTU_50	F_Cladosporium_delicatulum	0.474432	9.79435e-05	Fungi-Fungi	Healthy
F_Ceriporia_lacerata	F_Phaeophleospora_hymenocallidicola	0.473829	0.000100248	Fungi-Fungi	Healthy
F_Phaeophleospora_hymenocallidicola	F_Malassezia_OTU_122	0.473625	0.000101039	Fungi-Fungi	Healthy
F_Aspergillus_caesiellus_OTU_3089	F_OTU_47	0.473416	0.000101856	Fungi-Fungi	Healthy
F_OTU_169	F_OTU_146	0.473382	0.00010199	Fungi-Fungi	Healthy
F_OTU_144	F_OTU_166	0.473377	0.000102008	Fungi-Fungi	Healthy
F_OTU_217	F_OTU_272	0.473291	0.000102347	Fungi-Fungi	Healthy
F_M.japonica (OTU5)	F_OTU_47	0.47323	0.000102587	Fungi-Fungi	Healthy
F_Ceriporia_lacerata	F_OTU_166	0.472671	0.000104815	Fungi-Fungi	Healthy
F_Ceriporia_lacerata	F_OTU_151	0.472625	0.000105	Fungi-Fungi	Healthy
F_M.yamatoensis	F_Ceriporia_lacerata	0.472543	0.000105329	Fungi-Fungi	Healthy
F_Grammothele_lineata	F_Trechispora_cohaerens	0.472506	0.00010548	Fungi-Fungi	Healthy
F_OTU_80	F_Megasporoporia_minor	0.472493	0.000105533	Fungi-Fungi	Healthy
F_M.restricta_OTU_1	F_M.globosa_OTU_3	-0.472388	0.000105959	Fungi-Fungi	Healthy
F_M.globosa_OTU_3	F_M.globosa_OTU_1012	0.472338	0.000106164	Fungi-Fungi	Healthy
F_M.globosa_OTU_134	F_Microascus_niger	-0.471843	0.000108196	Fungi-Fungi	Healthy
F_Coprinopsis_calospora	F_Megasporoporia_minor	0.471712	0.00010874	Fungi-Fungi	Healthy
F_Malasseziales_OTU_15	F_M.furfur_OTU_42	0.471661	0.000108953	Fungi-Fungi	Healthy
F_OTU_119	F_OTU_151	0.471622	0.000109114	Fungi-Fungi	Healthy
F_Coriolopsis_aspera	F_OTU_228	0.471605	0.000109187	Fungi-Fungi	Healthy
F_Curvularia_lunata	F_Grammothele_lineata	-0.470743	0.000112842	Fungi-Fungi	Healthy
F_Curvularia_lunata	F_OTU_116	-0.470743	0.000112842	Fungi-Fungi	Healthy
F_Cladosporium_delicatulum	F_OTU_217	0.470521	0.000113802	Fungi-Fungi	Healthy
F_Malasseziales_OTU_15	F_OTU_272	-0.469136	0.00011996	Fungi-Fungi	Healthy
F_OTU_47	F_Phanerochaete_chrysosporium	0.46901	0.000120536	Fungi-Fungi	Healthy
F_Coriolopsis_aspera	F_Megasporoporia_minor	0.468501	0.000122887	Fungi-Fungi	Healthy
F_OTU_98	F_Truncospora_macrospora	0.468355	0.000123566	Fungi-Fungi	Healthy
F_OTU_272	F_Exophiala_equina	0.468026	0.000125115	Fungi-Fungi	Healthy
F_M.globosa_OTU_134	F_Didymella_calidophila	0.467958	0.000125438	Fungi-Fungi	Healthy
F_Coriolopsis_aspera	F_OTU_177	0.467762	0.000126373	Fungi-Fungi	Healthy
F_Coprinopsis_calospora	F_OTU_98	0.467502	0.000127621	Fungi-Fungi	Healthy
F_Aspergillus_ochraceus	F_Sarocladium_implicatum	0.467408	0.000128076	Fungi-Fungi	Healthy
F_Ceriporia_lacerata	F_OTU_169	-0.46731	0.000128549	Fungi-Fungi	Healthy
F_Grammothele_lineata	F_Coriolopsis_aspera	0.46711	0.000129525	Fungi-Fungi	Healthy
F_Coprinopsis_calospora	F_OTU_177	0.466947	0.000130321	Fungi-Fungi	Healthy
F_Microascus_niger	F_Gyrodontium_sacchari	0.466909	0.000130509	Fungi-Fungi	Healthy
F_Coprinopsis_calospora	F_OTU_99	0.466702	0.00013153	Fungi-Fungi	Healthy
F_M.restricta_OTU_21	F_OTU_217	0.466699	0.000131545	Fungi-Fungi	Healthy
F_M.slooffiae_OTU_26	F_Ceriporia_lacerata	0.466466	0.000132705	Fungi-Fungi	Healthy
F_OTU_97	F_Didymella_calidophila	0.466176	0.000134161	Fungi-Fungi	Healthy
F_Phanerochaete_chrysosporium	F_Knufia_epidermidis	0.46613	0.000134396	Fungi-Fungi	Healthy
F_M.sympodialis_OTU_53	F_Sarocladium_implicatum	-0.466037	0.000134868	Fungi-Fungi	Healthy
F_OTU_101	F_OTU_144	0.466027	0.000134916	Fungi-Fungi	Healthy
F_M.yamatoensis	F_Cladosporium_delicatulum	-0.465935	0.000135385	Fungi-Fungi	Healthy
F_M.globosa_OTU_2024	F_Cladosporium_delicatulum	-0.465672	0.000136731	Fungi-Fungi	Healthy
F_M.restricta_OTU_1382	F_M.globosa_OTU_1012	0.465589	0.000137157	Fungi-Fungi	Healthy
F_M.restricta_OTU_21	F_M.globosa_OTU_2024	-0.465348	0.000138401	Fungi-Fungi	Healthy
F_OTU_113	F_Phanerochaete_chrysosporium	0.465216	0.00013909	Fungi-Fungi	Healthy
F_M.furfur_OTU_42	F_Didymella_calidophila	-0.465142	0.000139476	Fungi-Fungi	Healthy
F_Cladosporium_delicatulum	F_Phanerochaete_chrysosporium	-0.464631	0.000142173	Fungi-Fungi	Healthy
F_Peniophora_laxitexta	F_OTU_144	0.464489	0.000142931	Fungi-Fungi	Healthy
F_OTU_80	F_Aspergillus_aculeatus	0.4642	0.000144485	Fungi-Fungi	Healthy
F_Schizopora_ovispora	F_Sarocladium_implicatum	-0.464181	0.000144586	Fungi-Fungi	Healthy
F_M.restricta_OTU_285	F_OTU_81	-0.46406	0.000145247	Fungi-Fungi	Healthy
F_M.furfur	F_Trechispora_cohaerens	0.46381	0.00014661	Fungi-Fungi	Healthy
F_Coprinellus_disseminatus	F_Pseudopithomyces_chartarum_OTU_118	0.463561	0.000147975	Fungi-Fungi	Healthy
F_Ceriporia_lacerata	F_Trechispora_cohaerens	0.463523	0.000148185	Fungi-Fungi	Healthy
F_Megasporoporia_minor	F_Peniophorella_praetermissa	0.463305	0.000149396	Fungi-Fungi	Healthy
F_M.sympodialis_OTU_53	F_Cladosporium_delicatulum	-0.463058	0.000150781	Fungi-Fungi	Healthy
F_Trechispora_cohaerens	F_OTU_151	0.46302	0.000150992	Fungi-Fungi	Healthy
F_M.globosa_OTU_50	F_Schizopora_ovispora	-0.462875	0.000151812	Fungi-Fungi	Healthy
F_M.japonica (OTU5)	F_OTU_98	0.462565	0.000153572	Fungi-Fungi	Healthy
F_Ceriporia_lacerata	F_Aspergillus_aculeatus	0.462352	0.000154797	Fungi-Fungi	Healthy
F_M.japonica (OTU5)	F_Phaeophleospora_hymenocallidicola	0.462061	0.000156476	Fungi-Fungi	Healthy
F_Megasporoporia_minor	F_Microascus_niger	0.461585	0.00015927	Fungi-Fungi	Healthy
F_Schizopora_ovispora	F_Aspergillus_aculeatus	0.461486	0.000159853	Fungi-Fungi	Healthy
F_OTU_71	F_Coprinellus_disseminatus_OTU_1681	0.461249	0.000161267	Fungi-Fungi	Healthy
F_OTU_98	F_M.globosa_OTU_134	-0.461092	0.000162206	Fungi-Fungi	Healthy
F_Microascus_niger	F_OTU_81	0.460882	0.00016347	Fungi-Fungi	Healthy
F_M.restricta_OTU_21	F_OTU_81	-0.460875	0.000163512	Fungi-Fungi	Healthy
F_Cladosporium_delicatulum	F_OTU_99	-0.460807	0.000163929	Fungi-Fungi	Healthy
F_OTU_157	F_Truncospora_macrospora	0.460758	0.000164224	Fungi-Fungi	Healthy
F_M.furfur	F_M.globosa_OTU_50	-0.460565	0.000165401	Fungi-Fungi	Healthy
F_OTU_1496	F_OTU_371	0.460339	0.000166787	Fungi-Fungi	Healthy
F_Earliella_scabrosa	F_OTU_157	0.460232	0.000167448	Fungi-Fungi	Healthy
F_OTU_98	F_Knufia_epidermidis	0.460204	0.000167621	Fungi-Fungi	Healthy
F_OTU_144	F_OTU_151	0.459999	0.000168897	Fungi-Fungi	Healthy
F_Trechispora_cohaerens	F_Pseudopithomyces_chartarum_OTU_118	0.459921	0.000169383	Fungi-Fungi	Healthy
F_Pseudopithomyces_chartarum_OTU_118	F_OTU_167	0.459921	0.000169383	Fungi-Fungi	Healthy
F_OTU_47	F_OTU_229	0.459873	0.000169686	Fungi-Fungi	Healthy
F_M.furfur_OTU_42	F_Coprinellus_disseminatus	0.459633	0.000171193	Fungi-Fungi	Healthy
F_M.obtusa	F_OTU_151	0.459601	0.000171395	Fungi-Fungi	Healthy
F_Coprinellus_disseminatus_OTU_1681	F_Truncospora_macrospora	0.459451	0.000172344	Fungi-Fungi	Healthy
F_M.furfur	F_Coprinellus_disseminatus_OTU_1681	0.459373	0.000172839	Fungi-Fungi	Healthy
F_M.furfur	F_OTU_143	0.459098	0.000174603	Fungi-Fungi	Healthy
F_Earliella_scabrosa	F_Pseudopithomyces_chartarum_OTU_118	0.459014	0.000175143	Fungi-Fungi	Healthy
F_Earliella_scabrosa	F_Peniophora_laxitexta	0.458811	0.000176453	Fungi-Fungi	Healthy
F_OTU_98	F_OTU_183	0.458679	0.000177316	Fungi-Fungi	Healthy
F_OTU_116	F_OTU_229	0.458097	0.000181144	Fungi-Fungi	Healthy
F_M.restricta_OTU_21	F_Auricularia_cornea	-0.458074	0.000181298	Fungi-Fungi	Healthy
F_Microascus_niger	F_Sarocladium_implicatum	-0.45786	0.000182728	Fungi-Fungi	Healthy
F_OTU_166	F_Truncospora_macrospora	0.457773	0.000183313	Fungi-Fungi	Healthy
F_Peniophora_laxitexta	F_OTU_99	0.457756	0.000183427	Fungi-Fungi	Healthy
F_Malasseziales_OTU_15	F_M.globosa_OTU_706	0.457753	0.000183448	Fungi-Fungi	Healthy
F_OTU_71	F_OTU_229	0.457724	0.000183639	Fungi-Fungi	Healthy
F_M.obtusa	F_OTU_229	0.457629	0.000184282	Fungi-Fungi	Healthy
F_OTU_81	F_Gyrodontium_sacchari	0.457467	0.000185382	Fungi-Fungi	Healthy
F_Earliella_scabrosa	F_M.globosa_OTU_134	-0.457345	0.000186209	Fungi-Fungi	Healthy
F_M.sympodialis	F_Megasporoporia_minor	0.457122	0.000187738	Fungi-Fungi	Healthy
F_Earliella_scabrosa	F_Phaeophleospora_hymenocallidicola	0.457066	0.000188118	Fungi-Fungi	Healthy
F_Sarocladium_implicatum	F_OTU_228	-0.457062	0.00018815	Fungi-Fungi	Healthy
F_Schizopora_ovispora	F_OTU_157	0.456945	0.000188952	Fungi-Fungi	Healthy
F_OTU_143	F_OTU_190	0.456847	0.000189635	Fungi-Fungi	Healthy
F_M.restricta_OTU_285	F_OTU_116	-0.456713	0.000190562	Fungi-Fungi	Healthy
F_Meyerozyma_guilliermondii	F_Coprinellus_disseminatus	0.456674	0.000190836	Fungi-Fungi	Healthy
F_Peniophora_laxitexta	F_Auricularia_cornea	0.456497	0.000192076	Fungi-Fungi	Healthy
F_M.obtusa	F_Letendraea_helminthicola	0.456478	0.000192207	Fungi-Fungi	Healthy
F_OTU_71	F_OTU_166	0.456247	0.000193833	Fungi-Fungi	Healthy
F_OTU_81	F_Trechispora_cohaerens	0.455988	0.000195678	Fungi-Fungi	Healthy
F_OTU_81	F_OTU_167	0.455988	0.000195678	Fungi-Fungi	Healthy
F_Sarocladium_implicatum	F_Truncospora_macrospora	-0.45583	0.000196809	Fungi-Fungi	Healthy
F_Malasseziales_OTU_15	F_Truncospora_macrospora	0.45566	0.000198032	Fungi-Fungi	Healthy
F_Megasporoporia_minor	F_M.globosa_OTU_134	-0.455568	0.000198695	Fungi-Fungi	Healthy
F_Grammothele_lineata	F_OTU_80	0.455396	0.000199941	Fungi-Fungi	Healthy
F_Aspergillus_caesiellus_OTU_3089	F_OTU_144	0.455093	0.000202156	Fungi-Fungi	Healthy
F_Schizopora_ovispora	F_M.globosa_OTU_134	-0.454816	0.000204203	Fungi-Fungi	Healthy
F_M.globosa_OTU_706	F_Coprinellus_disseminatus	0.454729	0.00020485	Fungi-Fungi	Healthy
F_Earliella_scabrosa	F_OTU_144	0.454713	0.000204968	Fungi-Fungi	Healthy
F_M.restricta_OTU_1382	F_Dandruff	-0.454666	0.000205319	Fungi-Fungi	Healthy
F_Cladosporium_delicatulum	F_OTU_98	-0.454644	0.000205481	Fungi-Fungi	Healthy
F_M.furfur_OTU_42	F_M.obtusa	0.453747	0.000212275	Fungi-Fungi	Healthy
F_OTU_248	F_OTU_146	0.453149	0.00021692	Fungi-Fungi	Healthy
F_OTU_113	F_Pseudopithomyces_chartarum_OTU_118	0.452948	0.000218502	Fungi-Fungi	Healthy
F_Sarocladium_implicatum	F_Letendraea_helminthicola	-0.45275	0.000220073	Fungi-Fungi	Healthy
F_M.furfur	F_Exophiala_equina	-0.452662	0.000220769	Fungi-Fungi	Healthy
F_M.furfur	F_OTU_1013	-0.452616	0.000221142	Fungi-Fungi	Healthy
F_M.sympodialis	F_OTU_169	-0.452501	0.000222062	Fungi-Fungi	Healthy
F_OTU_169	F_OTU_99	-0.452501	0.000222062	Fungi-Fungi	Healthy
F_OTU_169	F_Schizopora_ovispora	-0.452501	0.000222062	Fungi-Fungi	Healthy
F_OTU_169	F_Megasporoporia_minor	-0.452501	0.000222062	Fungi-Fungi	Healthy
F_OTU_169	F_Microascus_niger	-0.452501	0.000222062	Fungi-Fungi	Healthy
F_Gyrodontium_sacchari	F_Pseudopithomyces_chartarum_OTU_118	0.452413	0.000222765	Fungi-Fungi	Healthy
F_OTU_98	F_OTU_217	-0.451838	0.000227428	Fungi-Fungi	Healthy
F_M.yamatoensis	F_Stachybotrys_microspora	-0.451838	0.000227428	Fungi-Fungi	Healthy
F_Curvularia_lunata	F_OTU_190	-0.451838	0.000227428	Fungi-Fungi	Healthy
F_OTU_113	F_OTU_71	0.45176	0.000228066	Fungi-Fungi	Healthy
F_Grammothele_lineata	F_Peniophorella_praetermissa	0.451715	0.000228434	Fungi-Fungi	Healthy
F_OTU_81	F_Coprinellus_disseminatus_OTU_1681	0.451348	0.00023147	Fungi-Fungi	Healthy
F_OTU_371	F_OTU_666	0.451344	0.000231502	Fungi-Fungi	Healthy
F_Ceriporia_lacerata	F_OTU_272	-0.450845	0.000235691	Fungi-Fungi	Healthy
F_M.restricta_OTU_21	F_OTU_228	-0.450737	0.000236604	Fungi-Fungi	Healthy
F_M.furfur	F_OTU_217	-0.450699	0.000236931	Fungi-Fungi	Healthy
F_M.globosa_OTU_50	F_Coprinellus_disseminatus_OTU_1681	-0.450603	0.000237746	Fungi-Fungi	Healthy
F_M.slooffiae	F_OTU_99	0.450593	0.000237832	Fungi-Fungi	Healthy
F_Microascus_niger	F_Dandruff	-0.450184	0.000241349	Fungi-Fungi	Healthy
F_OTU_169	F_OTU_1013	0.450158	0.000241571	Fungi-Fungi	Healthy
F_OTU_666	F_Pseudopithomyces_chartarum_OTU_118	-0.450144	0.000241696	Fungi-Fungi	Healthy
F_M.restricta_OTU_285	F_Exophiala_equina	0.450125	0.000241853	Fungi-Fungi	Healthy
F_Coprinellus_disseminatus_OTU_1681	F_Knufia_epidermidis	0.449977	0.000243142	Fungi-Fungi	Healthy
F_Aspergillus_aculeatus	F_Auricularia_cornea	0.449722	0.000245374	Fungi-Fungi	Healthy
F_OTU_116	F_Coriolopsis_aspera	0.44953	0.00024706	Fungi-Fungi	Healthy
F_M.slooffiae	F_OTU_228	0.449174	0.000250222	Fungi-Fungi	Healthy
F_Earliella_scabrosa	F_OTU_99	0.449043	0.000251396	Fungi-Fungi	Healthy
F_Aspergillus_penicillioides_OTU_1026	F_Aspergillus_ochraceus	0.449034	0.000251479	Fungi-Fungi	Healthy
F_M.japonica (OTU5)	F_OTU_99	0.449018	0.000251621	Fungi-Fungi	Healthy
F_Ceriporia_lacerata	F_Coriolopsis_aspera	0.448819	0.000253414	Fungi-Fungi	Healthy
F_Aspergillus_caesiellus_OTU_3089	F_Auricularia_cornea	0.448759	0.000253954	Fungi-Fungi	Healthy
F_Peniophora_laxitexta	F_OTU_71	0.448582	0.000255565	Fungi-Fungi	Healthy
F_OTU_666	F_Coprinellus_disseminatus_OTU_1681	-0.448471	0.000256574	Fungi-Fungi	Healthy
F_Coprinellus_disseminatus	F_OTU_151	0.448352	0.000257666	Fungi-Fungi	Healthy
F_Ceriporia_lacerata	F_Peniophora_laxitexta	0.448219	0.000258888	Fungi-Fungi	Healthy
F_M.japonica (OTU5)	F_OTU_217	-0.448169	0.00025935	Fungi-Fungi	Healthy
F_Coprinellus_disseminatus	F_Alternaria_macrospora	-0.448071	0.000260258	Fungi-Fungi	Healthy
F_Peniophora_laxitexta	F_OTU_151	0.448068	0.000260288	Fungi-Fungi	Healthy
F_OTU_1496	F_OTU_146	0.448037	0.000260571	Fungi-Fungi	Healthy
F_OTU_116	F_OTU_80	0.448035	0.000260597	Fungi-Fungi	Healthy
F_M.globosa_OTU_706	F_OTU_99	0.448024	0.000260691	Fungi-Fungi	Healthy
F_M.sympodialis_OTU_53	F_Thermomyces_lanuginosus	-0.44791	0.000261753	Fungi-Fungi	Healthy
F_M.furfur	F_OTU_97	-0.447809	0.000262697	Fungi-Fungi	Healthy
F_Schizopora_ovispora	F_OTU_119	0.447728	0.000263454	Fungi-Fungi	Healthy
F_M.yamatoensis	F_OTU_99	0.447704	0.000263677	Fungi-Fungi	Healthy
F_OTU_98	F_Trechispora_cohaerens	0.447648	0.000264208	Fungi-Fungi	Healthy
F_M.restricta_OTU_21	F_OTU_666	0.447587	0.000264774	Fungi-Fungi	Healthy
F_M.japonica (OTU5)	F_Phanerochaete_chrysosporium	0.447563	0.000265003	Fungi-Fungi	Healthy
F_M.restricta_OTU_285	F_Letendraea_helminthicola	-0.447562	0.000265012	Fungi-Fungi	Healthy
F_Trechispora_cohaerens	F_OTU_157	0.44737	0.000266822	Fungi-Fungi	Healthy
F_M.obtusa	F_Phanerochaete_chrysosporium	0.447232	0.000268141	Fungi-Fungi	Healthy
F_M.restricta_OTU_23	F_OTU_272	0.44649	0.000275282	Fungi-Fungi	Healthy
F_M.slooffiae_OTU_26	F_Knufia_epidermidis	0.446398	0.000276179	Fungi-Fungi	Healthy
F_Peniophora_laxitexta	F_Knufia_epidermidis	0.446076	0.000279346	Fungi-Fungi	Healthy
F_M.sympodialis	F_M.slooffiae_OTU_26	0.446024	0.000279858	Fungi-Fungi	Healthy
F_OTU_144	F_OTU_229	0.445857	0.000281521	Fungi-Fungi	Healthy
F_M.restricta_OTU_21	F_Alternaria_macrospora	0.445728	0.000282809	Fungi-Fungi	Healthy
F_OTU_116	F_OTU_183	0.445416	0.000285938	Fungi-Fungi	Healthy
F_Grammothele_lineata	F_OTU_151	0.445354	0.000286567	Fungi-Fungi	Healthy
F_OTU_1496	F_Coprinellus_disseminatus	-0.445314	0.000286972	Fungi-Fungi	Healthy
F_Coprinellus_disseminatus_OTU_1681	F_OTU_151	0.44531	0.000287011	Fungi-Fungi	Healthy
F_M.japonica (OTU5)	F_Earliella_scabrosa	0.44519	0.000288234	Fungi-Fungi	Healthy
F_M.furfur	F_OTU_80	0.445135	0.000288788	Fungi-Fungi	Healthy
F_M.restricta_OTU_1382	F_OTU_146	-0.445132	0.000288821	Fungi-Fungi	Healthy
F_M.restricta_OTU_285	F_Coprinellus_disseminatus	-0.444931	0.000290872	Fungi-Fungi	Healthy
F_M.sympodialis_OTU_53	F_Aspergillus_penicillioides_OTU_1026	-0.44492	0.000290984	Fungi-Fungi	Healthy
F_Pseudopithomyces_chartarum_OTU_118	F_OTU_157	0.444848	0.000291731	Fungi-Fungi	Healthy
F_OTU_119	F_Phanerochaete_chrysosporium	0.44478	0.00029243	Fungi-Fungi	Healthy
F_M.yamatoensis	F_OTU_272	-0.444764	0.000292594	Fungi-Fungi	Healthy
F_M.restricta_OTU_21	F_Coriolopsis_aspera	-0.444703	0.000293224	Fungi-Fungi	Healthy
F_M.japonica (OTU5)	F_Peniophora_laxitexta	0.444579	0.000294499	Fungi-Fungi	Healthy
F_Ceriporia_lacerata	F_M.obtusa	0.444521	0.000295103	Fungi-Fungi	Healthy
F_Coprinopsis_calospora	F_OTU_166	0.444398	0.000296382	Fungi-Fungi	Healthy
F_M.restricta_OTU_1	F_M.globosa_OTU_79	-0.444386	0.000296514	Fungi-Fungi	Healthy
F_M.globosa_OTU_50	F_OTU_228	-0.444293	0.000297482	Fungi-Fungi	Healthy
F_OTU_47	F_OTU_143	0.444211	0.000298344	Fungi-Fungi	Healthy
F_M.restricta_OTU_23	F_Coprinellus_disseminatus_OTU_1681	-0.443898	0.000301642	Fungi-Fungi	Healthy
F_M.globosa_OTU_3	F_Aspergillus_ochraceus	0.443464	0.000306271	Fungi-Fungi	Healthy
F_OTU_98	F_OTU_272	-0.442942	0.000311927	Fungi-Fungi	Healthy
F_M.globosa_OTU_3	F_Didymella_calidophila	0.442784	0.000313658	Fungi-Fungi	Healthy
F_M.furfur_OTU_42	F_OTU_183	0.442527	0.000316501	Fungi-Fungi	Healthy
F_M.sympodialis	F_M.globosa_OTU_50	-0.442314	0.000318864	Fungi-Fungi	Healthy
F_Grammothele_lineata	F_OTU_119	0.442104	0.000321208	Fungi-Fungi	Healthy
F_M.restricta_OTU_21	F_M.obtusa	-0.44179	0.000324752	Fungi-Fungi	Healthy
F_OTU_1496	F_Megasporoporia_minor	-0.441748	0.000325226	Fungi-Fungi	Healthy
F_OTU_116	F_Schizopora_ovispora	0.441586	0.000327079	Fungi-Fungi	Healthy
F_M.globosa_OTU_706	F_Phanerochaete_chrysosporium	0.441087	0.000332809	Fungi-Fungi	Healthy
F_M.sympodialis_OTU_53	F_OTU_169	-0.440819	0.000335939	Fungi-Fungi	Healthy
F_Malasseziales_OTU_15	F_Schizopora_ovispora	0.440778	0.000336412	Fungi-Fungi	Healthy
F_OTU_298	F_M.globosa_OTU_134	0.440774	0.000336463	Fungi-Fungi	Healthy
F_Malasseziales_OTU_15	F_OTU_228	0.440702	0.000337307	Fungi-Fungi	Healthy
F_Knufia_epidermidis	F_Pseudopithomyces_chartarum_OTU_118	0.440696	0.000337381	Fungi-Fungi	Healthy
F_Aspergillus_caesiellus_OTU_3089	F_Megasporoporia_minor	0.440624	0.000338224	Fungi-Fungi	Healthy
F_Peniophora_laxitexta	F_Trechispora_cohaerens	0.440453	0.000340237	Fungi-Fungi	Healthy
F_M.japonica (OTU5)	F_OTU_116	0.440418	0.000340658	Fungi-Fungi	Healthy
F_OTU_119	F_Pseudopithomyces_chartarum_OTU_118	0.439833	0.000347648	Fungi-Fungi	Healthy
F_Alternaria_macrospora	F_OTU_272	0.439669	0.000349631	Fungi-Fungi	Healthy
F_Earliella_scabrosa	F_Microascus_niger	0.43962	0.000350222	Fungi-Fungi	Healthy
F_M.sympodialis	F_M.furfur	0.439054	0.000357156	Fungi-Fungi	Healthy
F_Aspergillus_aculeatus	F_Coprinellus_disseminatus_OTU_1681	0.438854	0.000359643	Fungi-Fungi	Healthy
F_Pseudopithomyces_chartarum	F_OTU_177	0.438601	0.000362798	Fungi-Fungi	Healthy
F_OTU_1496	F_OTU_193	0.438403	0.000365297	Fungi-Fungi	Healthy
F_M.sympodialis_OTU_53	F_Aspergillus_ochraceus	-0.438296	0.000366648	Fungi-Fungi	Healthy
F_OTU_1496	F_Schizopora_ovispora	-0.438206	0.000367782	Fungi-Fungi	Healthy
F_M.restricta_OTU_23	F_Microascus_niger	-0.438169	0.000368261	Fungi-Fungi	Healthy
F_OTU_248	F_Aspergillus_ochraceus	0.437708	0.000374163	Fungi-Fungi	Healthy
F_OTU_169	F_Knufia_epidermidis	-0.437679	0.000374535	Fungi-Fungi	Healthy
F_OTU_169	F_OTU_228	-0.437679	0.000374535	Fungi-Fungi	Healthy
F_OTU_169	F_Truncospora_macrospora	-0.437679	0.000374535	Fungi-Fungi	Healthy
F_OTU_157	F_OTU_151	0.437553	0.000376158	Fungi-Fungi	Healthy
F_Cladosporium_delicatulum	F_OTU_116	-0.437146	0.000381474	Fungi-Fungi	Healthy
F_Coriolopsis_aspera	F_Coprinellus_disseminatus	0.436985	0.000383594	Fungi-Fungi	Healthy
F_M.slooffiae	F_Sarocladium_implicatum	-0.436756	0.000386622	Fungi-Fungi	Healthy
F_M.slooffiae_OTU_26	F_Sarocladium_implicatum	-0.436756	0.000386622	Fungi-Fungi	Healthy
F_Schizopora_ovispora	F_OTU_228	0.436627	0.000388338	Fungi-Fungi	Healthy
F_M.globosa_OTU_134	F_Stachybotrys_microspora	0.436447	0.000390756	Fungi-Fungi	Healthy
F_M.globosa_OTU_2024	F_OTU_217	-0.436156	0.000394673	Fungi-Fungi	Healthy
F_Earliella_scabrosa	F_OTU_71	0.435938	0.000397637	Fungi-Fungi	Healthy
F_Phanerochaete_chrysosporium	F_Trechispora_cohaerens	0.435839	0.000398987	Fungi-Fungi	Healthy
F_OTU_101	F_OTU_113	0.435529	0.000403248	Fungi-Fungi	Healthy
F_OTU_101	F_Grammothele_lineata	0.435464	0.000404139	Fungi-Fungi	Healthy
F_OTU_99	F_Trechispora_cohaerens	0.435353	0.00040568	Fungi-Fungi	Healthy
F_OTU_119	F_Malassezia_OTU_122	0.435305	0.000406351	Fungi-Fungi	Healthy
F_M.restricta_OTU_23	F_Curvularia_lunata	0.435073	0.000409592	Fungi-Fungi	Healthy
F_OTU_119	F_OTU_144	0.434654	0.000415491	Fungi-Fungi	Healthy
F_M.restricta_OTU_21	F_OTU_177	-0.43437	0.000419545	Fungi-Fungi	Healthy
F_Cladosporium_delicatulum	F_Microascus_niger	-0.433888	0.000426502	Fungi-Fungi	Healthy
F_Peniophora_laxitexta	F_Gyrodontium_sacchari	0.433608	0.000430579	Fungi-Fungi	Healthy
F_Alternaria_macrospora	F_OTU_193	0.433444	0.000432996	Fungi-Fungi	Healthy
F_Schizopora_ovispora	F_OTU_47	0.433403	0.00043359	Fungi-Fungi	Healthy
F_M.yamatoensis	F_Knufia_epidermidis	0.433333	0.000434624	Fungi-Fungi	Healthy
F_Microascus_niger	F_Coprinellus_disseminatus_OTU_1681	0.432965	0.000440102	Fungi-Fungi	Healthy
F_M.furfur_OTU_42	F_OTU_177	0.432863	0.000441628	Fungi-Fungi	Healthy
F_Schizopora_ovispora	F_Pseudopithomyces_chartarum_OTU_118	0.432819	0.000442292	Fungi-Fungi	Healthy
F_Earliella_scabrosa	F_Coprinellus_disseminatus	0.432787	0.000442769	Fungi-Fungi	Healthy
F_M.slooffiae	F_Curvularia_lunata	-0.432745	0.00044341	Fungi-Fungi	Healthy
F_M.slooffiae_OTU_26	F_Curvularia_lunata	-0.432745	0.00044341	Fungi-Fungi	Healthy
F_Earliella_scabrosa	F_Curvularia_lunata	-0.432745	0.00044341	Fungi-Fungi	Healthy
F_Curvularia_lunata	F_Letendraea_helminthicola	-0.432745	0.00044341	Fungi-Fungi	Healthy
F_Curvularia_lunata	F_OTU_229	-0.432745	0.00044341	Fungi-Fungi	Healthy
F_OTU_1013	F_Thermomyces_lanuginosus	0.432727	0.00044367	Fungi-Fungi	Healthy
F_Ceriporia_lacerata	F_OTU_143	0.432727	0.000443671	Fungi-Fungi	Healthy
F_OTU_99	F_Truncospora_macrospora	0.432562	0.000446165	Fungi-Fungi	Healthy
F_OTU_58	F_Thermomyces_lanuginosus	0.432461	0.000447691	Fungi-Fungi	Healthy
F_OTU_97	F_OTU_248	0.432445	0.000447944	Fungi-Fungi	Healthy
F_M.furfur	F_Auricularia_cornea	0.432376	0.000448992	Fungi-Fungi	Healthy
F_M.furfur	F_Pseudopithomyces_chartarum_OTU_118	0.432355	0.000449309	Fungi-Fungi	Healthy
F_M.globosa_OTU_706	F_Curvularia_lunata	-0.432293	0.000450255	Fungi-Fungi	Healthy
F_Megasporoporia_minor	F_OTU_71	0.431994	0.00045484	Fungi-Fungi	Healthy
F_M.globosa_OTU_50	F_Coprinellus_disseminatus	-0.43189	0.000456447	Fungi-Fungi	Healthy
F_Megasporoporia_minor	F_OTU_113	0.431844	0.000457165	Fungi-Fungi	Healthy
F_OTU_98	F_Auricularia_cornea	0.431703	0.000459346	Fungi-Fungi	Healthy
F_Phanerochaete_chrysosporium	F_Pseudopithomyces_chartarum_OTU_118	0.431374	0.000464484	Fungi-Fungi	Healthy
F_OTU_58	F_OTU_1496	0.431324	0.000465278	Fungi-Fungi	Healthy
F_M.slooffiae_OTU_26	F_OTU_228	0.431256	0.000466341	Fungi-Fungi	Healthy
F_OTU_143	F_Truncospora_macrospora	0.431238	0.000466621	Fungi-Fungi	Healthy
F_Peniophora_laxitexta	F_Coprinellus_disseminatus_OTU_1681	0.431055	0.000469513	Fungi-Fungi	Healthy
F_M.sympodialis	F_M.yamatoensis	0.43092	0.000471662	Fungi-Fungi	Healthy
F_Schizopora_ovispora	F_OTU_113	0.430869	0.000472484	Fungi-Fungi	Healthy
F_M.furfur	F_M.furfur_OTU_2583	0.430643	0.000476099	Fungi-Fungi	Healthy
F_OTU_116	F_OTU_71	0.430506	0.000478293	Fungi-Fungi	Healthy
F_Trechispora_cohaerens	F_OTU_229	0.430401	0.000479999	Fungi-Fungi	Healthy
F_OTU_167	F_OTU_229	0.430401	0.000479999	Fungi-Fungi	Healthy
F_Cladosporium_delicatulum	F_OTU_371	0.429959	0.000487195	Fungi-Fungi	Healthy
F_M.globosa_OTU_50	F_Alternaria_macrospora	0.429936	0.00048757	Fungi-Fungi	Healthy
F_M.globosa_OTU_2024	F_OTU_1496	-0.429918	0.000487863	Fungi-Fungi	Healthy
F_Grammothele_lineata	F_Schizopora_ovispora	0.429899	0.000488189	Fungi-Fungi	Healthy
F_M.furfur_OTU_42	F_M.sympodialis_OTU_53	0.429856	0.000488888	Fungi-Fungi	Healthy
F_Grammothele_lineata	F_OTU_183	0.429733	0.000490921	Fungi-Fungi	Healthy
F_Coprinellus_disseminatus	F_OTU_177	0.429614	0.000492892	Fungi-Fungi	Healthy
F_M.furfur	F_OTU_81	0.429538	0.000494138	Fungi-Fungi	Healthy
F_OTU_298	F_Didymella_calidophila	0.42941	0.000496283	Fungi-Fungi	Healthy
F_M.restricta_OTU_285	F_Coprinellus_disseminatus_OTU_1681	-0.429237	0.000499167	Fungi-Fungi	Healthy
F_OTU_101	F_OTU_190	0.429215	0.000499534	Fungi-Fungi	Healthy
F_OTU_97	F_Alternaria_macrospora	0.428555	0.000510719	Fungi-Fungi	Healthy
F_M.restricta_OTU_23	F_Phaeophleospora_hymenocallidicola	-0.428132	0.000518021	Fungi-Fungi	Healthy
F_M.restricta_OTU_21	F_OTU_166	-0.427828	0.000523309	Fungi-Fungi	Healthy
F_M.restricta_OTU_23	F_M.sympodialis	-0.427775	0.000524236	Fungi-Fungi	Healthy
F_M.furfur_OTU_42	F_Ceriporia_lacerata	0.42772	0.000525209	Fungi-Fungi	Healthy
F_OTU_169	F_OTU_193	0.427676	0.00052597	Fungi-Fungi	Healthy
F_M.furfur_OTU_42	F_Phanerochaete_chrysosporium	0.42766	0.000526251	Fungi-Fungi	Healthy
F_OTU_1496	F_OTU_99	-0.42758	0.000527672	Fungi-Fungi	Healthy
F_OTU_1496	F_Microascus_niger	-0.42758	0.000527672	Fungi-Fungi	Healthy
F_OTU_248	F_OTU_143	0.427377	0.000531262	Fungi-Fungi	Healthy
F_OTU_116	F_Pseudopithomyces_chartarum_OTU_118	0.426888	0.000540005	Fungi-Fungi	Healthy
F_OTU_98	F_Letendraea_helminthicola	0.426724	0.000542966	Fungi-Fungi	Healthy
F_Coprinellus_disseminatus_OTU_1681	F_Gyrodontium_sacchari	0.42666	0.00054411	Fungi-Fungi	Healthy
F_M.globosa_OTU_706	F_OTU_113	0.426502	0.000546985	Fungi-Fungi	Healthy
F_OTU_146	F_Didymella_calidophila	0.426077	0.000554778	Fungi-Fungi	Healthy
F_M.globosa_OTU_3	F_Alternaria_macrospora	0.425966	0.000556827	Fungi-Fungi	Healthy
F_M.sympodialis_OTU_53	F_M.globosa_OTU_134	-0.425952	0.000557085	Fungi-Fungi	Healthy
F_M.slooffiae_OTU_26	F_OTU_116	0.425925	0.000557585	Fungi-Fungi	Healthy
F_Ceriporia_lacerata	F_OTU_71	0.42555	0.000564577	Fungi-Fungi	Healthy
F_M.globosa_OTU_3	F_Letendraea_helminthicola	-0.425527	0.000565014	Fungi-Fungi	Healthy
F_M.slooffiae	F_Megasporoporia_minor	0.425506	0.000565413	Fungi-Fungi	Healthy
F_Meyerozyma_guilliermondii	F_Auricularia_cornea	0.425213	0.000570937	Fungi-Fungi	Healthy
F_Grammothele_lineata	F_OTU_229	0.425076	0.000573539	Fungi-Fungi	Healthy
F_Coriolopsis_aspera	F_OTU_167	0.424968	0.000575592	Fungi-Fungi	Healthy
F_Knufia_epidermidis	F_OTU_229	0.424793	0.00057894	Fungi-Fungi	Healthy
F_OTU_47	F_OTU_81	0.424758	0.000579613	Fungi-Fungi	Healthy
F_M.slooffiae_OTU_26	F_Malassezia_OTU_122	0.424729	0.000580165	Fungi-Fungi	Healthy
F_OTU_81	F_Auricularia_cornea	0.424704	0.000580655	Fungi-Fungi	Healthy
F_M.sympodialis	F_M.furfur_OTU_42	0.424537	0.000583873	Fungi-Fungi	Healthy
F_OTU_81	F_OTU_183	0.424467	0.000585236	Fungi-Fungi	Healthy
F_M.restricta_OTU_285	F_OTU_169	0.424425	0.000586041	Fungi-Fungi	Healthy
F_OTU_80	F_OTU_183	0.424314	0.0005882	Fungi-Fungi	Healthy
F_M.restricta_OTU_21	F_Peniophora_laxitexta	-0.424228	0.000589866	Fungi-Fungi	Healthy
F_Grammothele_lineata	F_Aspergillus_aculeatus	0.424161	0.000591191	Fungi-Fungi	Healthy
F_M.slooffiae_OTU_26	F_Phaeophleospora_hymenocallidicola	0.423815	0.000597987	Fungi-Fungi	Healthy
F_M.globosa_OTU_79	F_M.globosa_OTU_2521	0.423561	0.000603024	Fungi-Fungi	Healthy
F_Malasseziales_OTU_15	F_OTU_1013	-0.42351	0.000604035	Fungi-Fungi	Healthy
F_M.sympodialis_OTU_53	F_OTU_97	-0.422863	0.000617048	Fungi-Fungi	Healthy
F_Earliella_scabrosa	F_Gyrodontium_sacchari	0.42285	0.000617315	Fungi-Fungi	Healthy
F_OTU_169	F_Coprinellus_disseminatus_OTU_1681	-0.422828	0.000617761	Fungi-Fungi	Healthy
F_M.globosa_OTU_50	F_Phanerochaete_chrysosporium	-0.42279	0.000618549	Fungi-Fungi	Healthy
F_M.slooffiae_OTU_26	F_Earliella_scabrosa	0.422723	0.000619913	Fungi-Fungi	Healthy
F_M.furfur_OTU_42	F_OTU_99	0.422643	0.000621554	Fungi-Fungi	Healthy
F_M.globosa_OTU_4	F_OTU_71	0.422639	0.000621623	Fungi-Fungi	Healthy
F_M.restricta_OTU_21	F_OTU_151	-0.422354	0.00062749	Fungi-Fungi	Healthy
F_OTU_98	F_Microascus_niger	0.422295	0.000628697	Fungi-Fungi	Healthy
F_OTU_272	F_OTU_228	-0.422258	0.000629465	Fungi-Fungi	Healthy
F_OTU_272	F_Truncospora_macrospora	-0.422258	0.000629465	Fungi-Fungi	Healthy
F_Exophiala_equina	F_Truncospora_macrospora	-0.422258	0.000629465	Fungi-Fungi	Healthy
F_Meyerozyma_guilliermondii	F_Coprinellus_disseminatus_OTU_1681	0.421949	0.000635885	Fungi-Fungi	Healthy
F_M.sympodialis	F_Cladosporium_delicatulum	-0.42191	0.000636714	Fungi-Fungi	Healthy
F_OTU_298	F_OTU_217	0.421836	0.000638251	Fungi-Fungi	Healthy
F_M.japonica (OTU5)	F_OTU_183	0.421794	0.000639135	Fungi-Fungi	Healthy
F_M.sympodialis	F_Pseudopithomyces_chartarum_OTU_118	0.421775	0.000639525	Fungi-Fungi	Healthy
F_Curvularia_lunata	F_OTU_183	-0.421555	0.000644165	Fungi-Fungi	Healthy
F_Meyerozyma_guilliermondii	F_OTU_167	0.421441	0.000646582	Fungi-Fungi	Healthy
F_M.slooffiae	F_Cladosporium_delicatulum	-0.421371	0.000648074	Fungi-Fungi	Healthy
F_OTU_217	F_OTU_146	0.421359	0.000648315	Fungi-Fungi	Healthy
F_M.sympodialis	F_Microascus_niger	0.421274	0.000650121	Fungi-Fungi	Healthy
F_Megasporoporia_minor	F_Didymella_calidophila	-0.421231	0.000651051	Fungi-Fungi	Healthy
F_M.restricta_OTU_21	F_OTU_99	-0.421118	0.000653471	Fungi-Fungi	Healthy
F_Ceriporia_lacerata	F_OTU_81	0.421031	0.00065532	Fungi-Fungi	Healthy
F_OTU_371	F_Didymella_calidophila	0.421021	0.000655534	Fungi-Fungi	Healthy
F_Knufia_epidermidis	F_OTU_190	0.421012	0.00065574	Fungi-Fungi	Healthy
F_OTU_99	F_OTU_151	0.420953	0.000657014	Fungi-Fungi	Healthy
F_Didymella_calidophila	F_Thermomyces_lanuginosus	0.420924	0.00065762	Fungi-Fungi	Healthy
F_Ceriporia_lacerata	F_Grammothele_lineata	0.420898	0.000658186	Fungi-Fungi	Healthy
F_Gyrodontium_sacchari	F_OTU_151	0.420738	0.000661638	Fungi-Fungi	Healthy
F_Meyerozyma_guilliermondii	F_Phanerochaete_chrysosporium	0.420576	0.000665153	Fungi-Fungi	Healthy
F_M.sympodialis	F_Alternaria_macrospora	-0.420542	0.000665905	Fungi-Fungi	Healthy
F_Megasporoporia_minor	F_Alternaria_macrospora	-0.420542	0.000665905	Fungi-Fungi	Healthy
F_M.japonica (OTU5)	F_Aspergillus_caesiellus_OTU_3089	0.420443	0.000668069	Fungi-Fungi	Healthy
F_Aspergillus_caesiellus_OTU_3089	F_Coprinellus_disseminatus_OTU_1681	0.420395	0.000669104	Fungi-Fungi	Healthy
F_Aspergillus_aculeatus	F_OTU_71	0.420276	0.000671713	Fungi-Fungi	Healthy
F_Coprinopsis_calospora	F_Phanerochaete_chrysosporium	0.420235	0.000672616	Fungi-Fungi	Healthy
F_M.slooffiae	F_Coprinellus_disseminatus_OTU_1681	0.420161	0.000674234	Fungi-Fungi	Healthy
F_Coriolopsis_aspera	F_OTU_113	0.420138	0.000674747	Fungi-Fungi	Healthy
F_Microascus_niger	F_OTU_228	0.420043	0.000676852	Fungi-Fungi	Healthy
F_OTU_190	F_Peniophorella_praetermissa	0.420031	0.000677104	Fungi-Fungi	Healthy
F_OTU_298	F_Alternaria_macrospora	0.42003	0.00067714	Fungi-Fungi	Healthy
F_M.globosa_OTU_50	F_Didymella_calidophila	0.419923	0.000679511	Fungi-Fungi	Healthy
F_M.obtusa	F_OTU_99	0.419883	0.000680388	Fungi-Fungi	Healthy
F_M.sympodialis_OTU_53	F_OTU_1496	-0.41984	0.000681348	Fungi-Fungi	Healthy
F_Coprinellus_disseminatus	F_OTU_190	0.419785	0.00068258	Fungi-Fungi	Healthy
F_M.globosa_OTU_134	F_Exophiala_equina	0.419768	0.000682954	Fungi-Fungi	Healthy
F_M.globosa_OTU_706	F_Sarocladium_implicatum	-0.41975	0.000683354	Fungi-Fungi	Healthy
F_OTU_99	F_Didymella_calidophila	-0.419597	0.000686772	Fungi-Fungi	Healthy
F_M.japonica (OTU5)	F_Coprinellus_disseminatus_OTU_1681	0.419545	0.000687946	Fungi-Fungi	Healthy
F_M.obtusa	F_Exophiala_equina	-0.41947	0.000689624	Fungi-Fungi	Healthy
F_M.furfur_OTU_42	F_OTU_272	-0.419369	0.000691893	Fungi-Fungi	Healthy
F_OTU_1496	F_OTU_228	-0.418928	0.000701911	Fungi-Fungi	Healthy
F_M.furfur_OTU_42	F_Peniophora_laxitexta	0.418855	0.000703575	Fungi-Fungi	Healthy
F_Malasseziales_OTU_15	F_OTU_190	0.418691	0.000707337	Fungi-Fungi	Healthy
F_Schizopora_ovispora	F_OTU_1013	-0.418653	0.000708213	Fungi-Fungi	Healthy
F_Aspergillus_ochraceus	F_Thermomyces_lanuginosus	0.418522	0.000711242	Fungi-Fungi	Healthy
F_OTU_99	F_Pseudopithomyces_chartarum_OTU_118	0.418354	0.000715123	Fungi-Fungi	Healthy
F_Schizopora_ovispora	F_OTU_167	0.418195	0.000718836	Fungi-Fungi	Healthy
F_Phaeophleospora_hymenocallidicola	F_OTU_151	0.417777	0.000728649	Fungi-Fungi	Healthy
F_M.restricta_OTU_23	F_Coprinellus_disseminatus	-0.417714	0.000730135	Fungi-Fungi	Healthy
F_M.restricta_OTU_21	F_Knufia_epidermidis	-0.417679	0.000730967	Fungi-Fungi	Healthy
F_Malasseziales_OTU_15	F_Cladosporium_delicatulum	-0.417531	0.000734475	Fungi-Fungi	Healthy
F_M.restricta_OTU_21	F_Stachybotrys_microspora	0.417223	0.000741842	Fungi-Fungi	Healthy
F_OTU_119	F_OTU_177	0.417183	0.000742809	Fungi-Fungi	Healthy
F_M.globosa_OTU_3	F_Cladosporium_delicatulum	0.416757	0.000753117	Fungi-Fungi	Healthy
F_OTU_71	F_Peniophorella_praetermissa	0.416563	0.000757833	Fungi-Fungi	Healthy
F_Ceriporia_lacerata	F_Cladosporium_delicatulum	-0.416441	0.000760843	Fungi-Fungi	Healthy
F_OTU_99	F_Microascus_niger	0.416245	0.000765677	Fungi-Fungi	Healthy
F_OTU_99	F_Sarocladium_implicatum	-0.415972	0.000772434	Fungi-Fungi	Healthy
F_Ceriporia_lacerata	F_Coprinellus_disseminatus_OTU_1681	0.415884	0.000774646	Fungi-Fungi	Healthy
F_M.restricta_OTU_1	F_M.globosa_OTU_2521	-0.415851	0.000775463	Fungi-Fungi	Healthy
F_M.globosa_OTU_50	F_Stachybotrys_microspora	0.415848	0.000775523	Fungi-Fungi	Healthy
F_OTU_81	F_Phanerochaete_chrysosporium	0.415842	0.000775688	Fungi-Fungi	Healthy
F_Earliella_scabrosa	F_Dandruff	-0.415809	0.000776511	Fungi-Fungi	Healthy
F_M.yamatoensis	F_M.globosa_OTU_134	-0.415805	0.000776618	Fungi-Fungi	Healthy
F_M.slooffiae	F_M.furfur	0.415743	0.00077816	Fungi-Fungi	Healthy
F_Coprinellus_disseminatus	F_OTU_272	-0.415737	0.000778317	Fungi-Fungi	Healthy
F_M.slooffiae	F_OTU_166	0.415598	0.000781796	Fungi-Fungi	Healthy
F_Meyerozyma_guilliermondii	F_Megasporoporia_minor	0.414729	0.000803966	Fungi-Fungi	Healthy
F_M.furfur_OTU_2583	F_OTU_98	0.414678	0.000805278	Fungi-Fungi	Healthy
F_OTU_101	F_OTU_228	0.414255	0.000816307	Fungi-Fungi	Healthy
F_M.globosa_OTU_134	F_Coprinellus_disseminatus_OTU_1681	-0.414206	0.000817579	Fungi-Fungi	Healthy
F_M.globosa_OTU_3	F_M.globosa_OTU_4	0.414167	0.000818594	Fungi-Fungi	Healthy
F_M.yamatoensis	F_Exophiala_equina	-0.413994	0.000823148	Fungi-Fungi	Healthy
F_OTU_116	F_Peniophorella_praetermissa	0.413987	0.000823336	Fungi-Fungi	Healthy
F_OTU_146	F_Stachybotrys_microspora	0.413969	0.000823811	Fungi-Fungi	Healthy
F_Grammothele_lineata	F_OTU_157	0.413947	0.000824406	Fungi-Fungi	Healthy
F_OTU_116	F_OTU_119	0.413885	0.000826038	Fungi-Fungi	Healthy
F_Schizopora_ovispora	F_Gyrodontium_sacchari	0.413872	0.000826371	Fungi-Fungi	Healthy
F_Coriolopsis_aspera	F_OTU_151	0.413852	0.000826923	Fungi-Fungi	Healthy
F_M.slooffiae	F_Phaeophleospora_hymenocallidicola	0.413665	0.000831874	Fungi-Fungi	Healthy
F_M.globosa_OTU_2024	F_Didymella_calidophila	-0.413619	0.000833101	Fungi-Fungi	Healthy
F_OTU_144	F_Gyrodontium_sacchari	0.413608	0.000833387	Fungi-Fungi	Healthy
F_M.obtusa	F_Stachybotrys_microspora	-0.413597	0.000833688	Fungi-Fungi	Healthy
F_Coprinellus_disseminatus	F_Stachybotrys_microspora	-0.413597	0.000833688	Fungi-Fungi	Healthy
F_OTU_101	F_Curvularia_lunata	-0.413416	0.000838534	Fungi-Fungi	Healthy
F_Curvularia_lunata	F_Phaeophleospora_hymenocallidicola	-0.413416	0.000838534	Fungi-Fungi	Healthy
F_Curvularia_lunata	F_OTU_166	-0.413416	0.000838534	Fungi-Fungi	Healthy
F_Ceriporia_lacerata	F_OTU_144	0.41332	0.000841123	Fungi-Fungi	Healthy
F_Peniophora_laxitexta	F_Schizopora_ovispora	0.413236	0.000843384	Fungi-Fungi	Healthy
F_OTU_166	F_OTU_167	0.413236	0.000843389	Fungi-Fungi	Healthy
F_M.slooffiae	F_OTU_116	0.412645	0.000859444	Fungi-Fungi	Healthy
F_OTU_99	F_OTU_71	0.412461	0.000864526	Fungi-Fungi	Healthy
F_M.furfur	F_OTU_177	0.412434	0.000865268	Fungi-Fungi	Healthy
F_M.obtusa	F_OTU_272	-0.41233	0.000868132	Fungi-Fungi	Healthy
F_Curvularia_lunata	F_Peniophora_laxitexta	-0.412156	0.000872977	Fungi-Fungi	Healthy
F_OTU_99	F_OTU_119	0.412003	0.000877229	Fungi-Fungi	Healthy
F_OTU_97	F_Thermomyces_lanuginosus	0.411651	0.000887115	Fungi-Fungi	Healthy
F_M.globosa_OTU_50	F_Phaeophleospora_hymenocallidicola	-0.411578	0.000889187	Fungi-Fungi	Healthy
F_Aspergillus_caesiellus_OTU_3089	F_Coprinellus_disseminatus	0.411415	0.00089379	Fungi-Fungi	Healthy
F_OTU_99	F_OTU_81	0.411252	0.000898457	Fungi-Fungi	Healthy
F_OTU_101	F_Knufia_epidermidis	0.411058	0.000904004	Fungi-Fungi	Healthy
F_Meyerozyma_guilliermondii	F_Peniophora_laxitexta	0.411014	0.000905272	Fungi-Fungi	Healthy
F_Phaeophleospora_hymenocallidicola	F_Coprinellus_disseminatus_OTU_1681	0.410339	0.00092485	Fungi-Fungi	Healthy
F_Ceriporia_lacerata	F_OTU_167	0.41028	0.000926588	Fungi-Fungi	Healthy
F_M.globosa_OTU_134	F_Phanerochaete_chrysosporium	-0.41023	0.000928071	Fungi-Fungi	Healthy
F_Schizopora_ovispora	F_Trechispora_cohaerens	0.410103	0.00093181	Fungi-Fungi	Healthy
F_M.furfur	F_Phaeophleospora_hymenocallidicola	0.409975	0.000935584	Fungi-Fungi	Healthy
F_M.yamatoensis	F_M.sympodialis_OTU_53	0.409948	0.000936384	Fungi-Fungi	Healthy
F_OTU_1496	F_Knufia_epidermidis	-0.409934	0.000936805	Fungi-Fungi	Healthy
F_OTU_116	F_Phaeophleospora_hymenocallidicola	0.409933	0.000936837	Fungi-Fungi	Healthy
F_OTU_99	F_M.globosa_OTU_134	-0.409848	0.000939364	Fungi-Fungi	Healthy
F_Coriolopsis_aspera	F_Schizopora_ovispora	0.409713	0.000943383	Fungi-Fungi	Healthy
F_M.furfur	F_OTU_101	0.409455	0.000951098	Fungi-Fungi	Healthy
F_OTU_97	F_Stachybotrys_microspora	0.409388	0.000953126	Fungi-Fungi	Healthy
F_Megasporoporia_minor	F_Auricularia_cornea	0.409359	0.000954	Fungi-Fungi	Healthy
F_Malasseziales_OTU_15	F_OTU_169	-0.408846	0.000969561	Fungi-Fungi	Healthy
F_Gyrodontium_sacchari	F_Truncospora_macrospora	0.408772	0.000971823	Fungi-Fungi	Healthy
F_M.furfur_OTU_2583	F_Phanerochaete_chrysosporium	0.408771	0.000971857	Fungi-Fungi	Healthy
F_M.globosa_OTU_134	F_Dandruff	0.408373	0.00098414	Fungi-Fungi	Healthy
F_M.slooffiae	F_Didymella_calidophila	-0.408302	0.000986332	Fungi-Fungi	Healthy
F_M.slooffiae_OTU_26	F_Didymella_calidophila	-0.408302	0.000986332	Fungi-Fungi	Healthy
F_M.yamatoensis	F_Alternaria_macrospora	-0.408226	0.000988714	Fungi-Fungi	Healthy
F_M.furfur_OTU_42	F_Peniophorella_praetermissa	0.408221	0.000988867	Fungi-Fungi	Healthy
F_Aspergillus_caesiellus_OTU_3089	F_OTU_166	0.408185	0.000989995	Fungi-Fungi	Healthy
F_Earliella_scabrosa	F_Auricularia_cornea	0.408129	0.000991723	Fungi-Fungi	Healthy
F_OTU_47	F_Auricularia_cornea	0.40812	0.000992019	Fungi-Fungi	Healthy
F_Phaeophleospora_hymenocallidicola	F_Auricularia_cornea	0.407955	0.000997186	Fungi-Fungi	Healthy
F_Meyerozyma_guilliermondii	F_Aspergillus_caesiellus_OTU_3089	0.407951	0.00099729	Fungi-Fungi	Healthy
F_Coprinellus_disseminatus_OTU_1681	F_OTU_272	-0.407931	0.000997931	Fungi-Fungi	Healthy
F_OTU_169	F_Phanerochaete_chrysosporium	-0.407931	0.000997931	Fungi-Fungi	Healthy
F_Meyerozyma_guilliermondii	F_OTU_113	0.407776	0.00100281	Fungi-Fungi	Healthy
F_Earliella_scabrosa	F_OTU_81	0.407768	0.00100304	Fungi-Fungi	Healthy
F_OTU_81	F_OTU_119	0.407559	0.00100967	Fungi-Fungi	Healthy
F_OTU_47	F_OTU_167	0.407527	0.00101069	Fungi-Fungi	Healthy
F_M.japonica (OTU5)	F_OTU_229	0.407482	0.00101211	Fungi-Fungi	Healthy
F_Coprinopsis_calospora	F_OTU_183	0.407438	0.00101353	Fungi-Fungi	Healthy
F_Grammothele_lineata	F_OTU_143	0.407409	0.00101444	Fungi-Fungi	Healthy
F_M.restricta_OTU_285	F_Ceriporia_lacerata	-0.407377	0.00101546	Fungi-Fungi	Healthy
F_M.globosa_OTU_2521	F_OTU_183	0.407059	0.00102563	Fungi-Fungi	Healthy
F_M.restricta_OTU_285	F_M.furfur_OTU_42	-0.406972	0.00102844	Fungi-Fungi	Healthy
F_M.globosa_OTU_134	F_Alternaria_macrospora	0.406961	0.00102879	Fungi-Fungi	Healthy
F_M.japonica (OTU5)	F_M.sympodialis_OTU_53	0.406934	0.00102967	Fungi-Fungi	Healthy
F_M.globosa_OTU_134	F_Knufia_epidermidis	-0.406868	0.00103181	Fungi-Fungi	Healthy
F_M.restricta_OTU_1382	F_Malasseziales_OTU_15	0.406854	0.00103225	Fungi-Fungi	Healthy
F_M.japonica (OTU5)	F_OTU_97	-0.406834	0.0010329	Fungi-Fungi	Healthy
F_Alternaria_macrospora	F_Knufia_epidermidis	-0.406767	0.00103509	Fungi-Fungi	Healthy
F_Alternaria_macrospora	F_OTU_228	-0.406767	0.00103509	Fungi-Fungi	Healthy
F_OTU_101	F_Megasporoporia_minor	0.40663	0.00103955	Fungi-Fungi	Healthy
F_Peniophora_laxitexta	F_OTU_177	0.406599	0.00104054	Fungi-Fungi	Healthy
F_Earliella_scabrosa	F_OTU_119	0.406498	0.00104383	Fungi-Fungi	Healthy
F_OTU_80	F_Coriolopsis_aspera	0.40627	0.00105132	Fungi-Fungi	Healthy
F_OTU_1013	F_OTU_272	0.40626	0.00105166	Fungi-Fungi	Healthy
F_Malasseziales_OTU_15	F_OTU_99	0.406231	0.0010526	Fungi-Fungi	Healthy
F_M.yamatoensis	F_OTU_98	0.406108	0.00105666	Fungi-Fungi	Healthy
F_Aspergillus_caesiellus_OTU_3089	F_OTU_229	0.406077	0.00105768	Fungi-Fungi	Healthy
F_M.globosa_OTU_3	F_Curvularia_lunata	0.406068	0.00105799	Fungi-Fungi	Healthy
F_OTU_143	F_Knufia_epidermidis	0.405776	0.00106768	Fungi-Fungi	Healthy
F_OTU_97	F_OTU_1013	0.40569	0.00107058	Fungi-Fungi	Healthy
F_M.restricta_OTU_21	F_Pseudopithomyces_chartarum_OTU_118	-0.405218	0.00108644	Fungi-Fungi	Healthy
F_Sarocladium_implicatum	F_Exophiala_equina	0.405198	0.00108715	Fungi-Fungi	Healthy
F_OTU_99	F_OTU_167	0.404643	0.0011061	Fungi-Fungi	Healthy
F_Megasporoporia_minor	F_OTU_81	0.404496	0.0011112	Fungi-Fungi	Healthy
F_Cladosporium_delicatulum	F_Exophiala_equina	0.40446	0.00111244	Fungi-Fungi	Healthy
F_OTU_298	F_Thermomyces_lanuginosus	0.40444	0.00111313	Fungi-Fungi	Healthy
F_Grammothele_lineata	F_OTU_1496	-0.404428	0.00111355	Fungi-Fungi	Healthy
F_OTU_1496	F_OTU_116	-0.404428	0.00111355	Fungi-Fungi	Healthy
F_M.slooffiae	F_Coriolopsis_aspera	0.404241	0.00112003	Fungi-Fungi	Healthy
F_Coprinopsis_calospora	F_OTU_80	0.404211	0.00112107	Fungi-Fungi	Healthy
F_Malasseziales_OTU_15	F_Thermomyces_lanuginosus	-0.404142	0.00112347	Fungi-Fungi	Healthy
F_M.restricta_OTU_285	F_OTU_228	-0.404048	0.00112676	Fungi-Fungi	Healthy
F_M.furfur	F_M.slooffiae_OTU_26	0.404012	0.00112803	Fungi-Fungi	Healthy
F_OTU_98	F_Peniophora_laxitexta	0.403697	0.00113913	Fungi-Fungi	Healthy
F_Schizopora_ovispora	F_OTU_71	0.403642	0.00114107	Fungi-Fungi	Healthy
F_M.globosa_OTU_706	F_OTU_272	-0.403613	0.00114211	Fungi-Fungi	Healthy
F_M.furfur_OTU_42	F_Letendraea_helminthicola	0.403483	0.00114673	Fungi-Fungi	Healthy
F_OTU_99	F_OTU_1013	-0.403417	0.00114907	Fungi-Fungi	Healthy
F_Grammothele_lineata	F_OTU_144	0.403194	0.00115704	Fungi-Fungi	Healthy
F_OTU_183	F_Malassezia_OTU_122	0.403194	0.00115705	Fungi-Fungi	Healthy
F_M.restricta_OTU_23	F_OTU_228	-0.402481	0.00118288	Fungi-Fungi	Healthy
F_OTU_101	F_Cladosporium_delicatulum	-0.402331	0.00118837	Fungi-Fungi	Healthy
F_OTU_47	F_OTU_113	0.402294	0.00118974	Fungi-Fungi	Healthy
F_Sarocladium_implicatum	F_Phanerochaete_chrysosporium	-0.402243	0.00119164	Fungi-Fungi	Healthy
F_Coprinellus_disseminatus_OTU_1681	F_OTU_190	0.402227	0.00119221	Fungi-Fungi	Healthy
F_M.restricta_OTU_21	F_OTU_47	-0.402051	0.00119872	Fungi-Fungi	Healthy
F_OTU_101	F_Aspergillus_caesiellus_OTU_3089	0.40182	0.0012073	Fungi-Fungi	Healthy
F_Megasporoporia_minor	F_OTU_157	0.40177	0.00120916	Fungi-Fungi	Healthy
F_OTU_169	F_Exophiala_equina	0.401698	0.00121186	Fungi-Fungi	Healthy
F_M.obtusa	F_Schizopora_ovispora	0.401689	0.00121219	Fungi-Fungi	Healthy
F_Coriolopsis_aspera	F_OTU_183	0.401654	0.00121349	Fungi-Fungi	Healthy
F_OTU_116	F_OTU_151	0.401585	0.00121608	Fungi-Fungi	Healthy
F_OTU_116	F_Microascus_niger	0.401516	0.00121869	Fungi-Fungi	Healthy
F_Schizopora_ovispora	F_Didymella_calidophila	-0.401454	0.001221	Fungi-Fungi	Healthy
F_OTU_144	F_OTU_228	0.40135	0.00122491	Fungi-Fungi	Healthy
F_Coriolopsis_aspera	F_Malassezia_OTU_122	0.40127	0.00122797	Fungi-Fungi	Healthy
F_Microascus_niger	F_OTU_166	0.401174	0.0012316	Fungi-Fungi	Healthy
F_OTU_116	F_OTU_144	0.401002	0.00123812	Fungi-Fungi	Healthy
F_Ceriporia_lacerata	F_OTU_217	-0.40089	0.00124239	Fungi-Fungi	Healthy
F_Ceriporia_lacerata	F_Stachybotrys_microspora	-0.40089	0.00124239	Fungi-Fungi	Healthy
F_Malasseziales_OTU_15	F_OTU_98	0.400544	0.00125573	Fungi-Fungi	Healthy
F_Meyerozyma_guilliermondii	F_OTU_228	0.40026	0.00126672	Fungi-Fungi	Healthy
F_M.furfur_OTU_2583	F_Coprinellus_disseminatus_OTU_1681	0.400219	0.00126832	Fungi-Fungi	Healthy
F_OTU_81	F_Peniophorella_praetermissa	0.400089	0.00127339	Fungi-Fungi	Healthy
F_M.restricta_OTU_21	F_Truncospora_macrospora	-0.399883	0.00128148	Fungi-Fungi	Healthy
F_OTU_228	F_Dandruff	-0.399544	0.00129486	Fungi-Fungi	Healthy
F_OTU_80	F_OTU_190	0.399514	0.00129606	Fungi-Fungi	Healthy
F_Cladosporium_delicatulum	F_OTU_47	-0.399381	0.00130136	Fungi-Fungi	Healthy
F_Cladosporium_delicatulum	F_Trechispora_cohaerens	-0.399381	0.00130136	Fungi-Fungi	Healthy
F_OTU_58	F_Alternaria_macrospora	0.399349	0.00130262	Fungi-Fungi	Healthy
F_Ceriporia_lacerata	F_Coprinellus_disseminatus	0.399342	0.0013029	Fungi-Fungi	Healthy
F_OTU_97	F_OTU_1496	0.399293	0.00130487	Fungi-Fungi	Healthy
F_M.globosa_OTU_2521	F_Peniophorella_praetermissa	0.399165	0.00131	Fungi-Fungi	Healthy
F_Gyrodontium_sacchari	F_OTU_229	0.399117	0.00131193	Fungi-Fungi	Healthy
F_Ceriporia_lacerata	F_Knufia_epidermidis	0.399107	0.00131233	Fungi-Fungi	Healthy
F_M.furfur	F_Gyrodontium_sacchari	0.399028	0.00131548	Fungi-Fungi	Healthy
F_M.furfur	F_Aspergillus_aculeatus	0.398977	0.00131755	Fungi-Fungi	Healthy
F_Megasporoporia_minor	F_Pseudopithomyces_chartarum_OTU_118	0.398952	0.00131855	Fungi-Fungi	Healthy
F_M.slooffiae_OTU_26	F_Truncospora_macrospora	0.398838	0.00132317	Fungi-Fungi	Healthy
F_OTU_666	F_Phanerochaete_chrysosporium	-0.398818	0.00132399	Fungi-Fungi	Healthy
F_M.sympodialis	F_OTU_80	0.398618	0.00133211	Fungi-Fungi	Healthy
F_M.restricta_OTU_1382	F_M.restricta_OTU_285	0.398575	0.00133387	Fungi-Fungi	Healthy
F_OTU_98	F_Stachybotrys_microspora	-0.398469	0.00133816	Fungi-Fungi	Healthy
F_Meyerozyma_guilliermondii	F_M.globosa_OTU_134	-0.398349	0.00134308	Fungi-Fungi	Healthy
F_M.yamatoensis	F_OTU_190	0.398133	0.00135198	Fungi-Fungi	Healthy
F_M.sympodialis	F_OTU_272	-0.398036	0.00135601	Fungi-Fungi	Healthy
F_Microascus_niger	F_OTU_272	-0.398036	0.00135601	Fungi-Fungi	Healthy
F_M.restricta_OTU_285	F_Truncospora_macrospora	-0.398012	0.00135699	Fungi-Fungi	Healthy
F_OTU_116	F_Aspergillus_aculeatus	0.397935	0.00136018	Fungi-Fungi	Healthy
F_OTU_97	F_Knufia_epidermidis	-0.397932	0.00136032	Fungi-Fungi	Healthy
F_OTU_119	F_Trechispora_cohaerens	0.397798	0.00136587	Fungi-Fungi	Healthy
F_OTU_119	F_OTU_167	0.397798	0.00136587	Fungi-Fungi	Healthy
F_M.restricta_OTU_21	F_OTU_229	-0.397787	0.00136631	Fungi-Fungi	Healthy
F_Earliella_scabrosa	F_Sarocladium_implicatum	-0.397783	0.00136649	Fungi-Fungi	Healthy
F_OTU_169	F_OTU_248	0.397748	0.00136794	Fungi-Fungi	Healthy
F_M.globosa_OTU_706	F_M.yamatoensis	0.397701	0.00136993	Fungi-Fungi	Healthy
F_Phaeophleospora_hymenocallidicola	F_OTU_113	0.39718	0.00139184	Fungi-Fungi	Healthy
F_M.restricta_OTU_21	F_OTU_71	-0.396819	0.00140721	Fungi-Fungi	Healthy
F_Phanerochaete_chrysosporium	F_Didymella_calidophila	-0.396688	0.00141283	Fungi-Fungi	Healthy
F_M.furfur_OTU_42	F_Stachybotrys_microspora	-0.396474	0.00142202	Fungi-Fungi	Healthy
F_Knufia_epidermidis	F_OTU_157	0.396347	0.00142753	Fungi-Fungi	Healthy
F_Megasporoporia_minor	F_OTU_272	-0.396285	0.00143023	Fungi-Fungi	Healthy
F_M.slooffiae	F_Trechispora_cohaerens	0.39627	0.00143088	Fungi-Fungi	Healthy
F_M.furfur	F_OTU_144	0.396199	0.00143396	Fungi-Fungi	Healthy
F_M.furfur	F_OTU_167	0.396177	0.00143491	Fungi-Fungi	Healthy
F_M.yamatoensis	F_Thermomyces_lanuginosus	-0.395853	0.00144909	Fungi-Fungi	Healthy
F_M.slooffiae	F_Aspergillus_caesiellus_OTU_3089	0.395831	0.00145004	Fungi-Fungi	Healthy
F_OTU_1496	F_Coprinellus_disseminatus_OTU_1681	-0.395796	0.00145157	Fungi-Fungi	Healthy
F_Coprinellus_disseminatus	F_Didymella_calidophila	-0.395705	0.00145557	Fungi-Fungi	Healthy
F_OTU_1496	F_Truncospora_macrospora	-0.395544	0.00146271	Fungi-Fungi	Healthy
F_Phaeophleospora_hymenocallidicola	F_Pseudopithomyces_chartarum_OTU_118	0.395508	0.00146431	Fungi-Fungi	Healthy
F_Malasseziales_OTU_15	F_M.slooffiae_OTU_26	0.395265	0.00147509	Fungi-Fungi	Healthy
F_OTU_81	F_Sarocladium_implicatum	-0.395222	0.00147702	Fungi-Fungi	Healthy
F_M.sympodialis	F_Phaeophleospora_hymenocallidicola	0.395214	0.00147737	Fungi-Fungi	Healthy
F_M.globosa_OTU_50	F_OTU_116	-0.395212	0.00147745	Fungi-Fungi	Healthy
F_Coriolopsis_aspera	F_OTU_248	0.394642	0.00150316	Fungi-Fungi	Healthy
F_M.restricta_OTU_23	F_Peniophora_laxitexta	-0.394535	0.00150802	Fungi-Fungi	Healthy
F_M.furfur_OTU_2583	F_OTU_81	0.394499	0.00150967	Fungi-Fungi	Healthy
F_OTU_47	F_OTU_151	0.394363	0.00151587	Fungi-Fungi	Healthy
F_M.furfur_OTU_42	F_Coprinellus_disseminatus_OTU_1681	0.393803	0.00154168	Fungi-Fungi	Healthy
F_Curvularia_lunata	F_OTU_81	-0.393797	0.00154196	Fungi-Fungi	Healthy
F_Curvularia_lunata	F_Pseudopithomyces_chartarum_OTU_118	-0.393797	0.00154196	Fungi-Fungi	Healthy
F_Curvularia_lunata	F_OTU_151	-0.393797	0.00154196	Fungi-Fungi	Healthy
F_OTU_183	F_Pseudopithomyces_chartarum_OTU_118	0.39342	0.00155954	Fungi-Fungi	Healthy
F_OTU_113	F_OTU_119	0.393369	0.00156192	Fungi-Fungi	Healthy
F_Cladosporium_delicatulum	F_Coprinellus_disseminatus	-0.393267	0.00156674	Fungi-Fungi	Healthy
F_M.furfur_OTU_42	F_Coprinopsis_calospora	0.393263	0.00156695	Fungi-Fungi	Healthy
F_OTU_116	F_M.globosa_OTU_134	-0.39326	0.00156707	Fungi-Fungi	Healthy
F_Coriolopsis_aspera	F_Coprinellus_disseminatus_OTU_1681	0.393241	0.00156795	Fungi-Fungi	Healthy
F_Peniophora_laxitexta	F_OTU_229	0.393233	0.00156834	Fungi-Fungi	Healthy
F_OTU_183	F_OTU_144	0.392966	0.00158098	Fungi-Fungi	Healthy
F_M.globosa_OTU_2521	F_Peniophora_laxitexta	0.392823	0.0015878	Fungi-Fungi	Healthy
F_Malasseziales_OTU_15	F_Grammothele_lineata	0.392669	0.00159513	Fungi-Fungi	Healthy
F_M.globosa_OTU_79	F_OTU_167	0.392635	0.00159676	Fungi-Fungi	Healthy
F_Coriolopsis_aspera	F_OTU_229	0.392621	0.00159745	Fungi-Fungi	Healthy
F_Earliella_scabrosa	F_OTU_47	0.392508	0.00160284	Fungi-Fungi	Healthy
F_OTU_71	F_Truncospora_macrospora	0.392395	0.00160833	Fungi-Fungi	Healthy
F_Aspergillus_caesiellus_OTU_3089	F_OTU_157	0.392367	0.00160964	Fungi-Fungi	Healthy
F_Microascus_niger	F_OTU_177	0.392287	0.00161352	Fungi-Fungi	Healthy
F_Coriolopsis_aspera	F_Gyrodontium_sacchari	0.392174	0.00161901	Fungi-Fungi	Healthy
F_Aspergillus_caesiellus_OTU_3089	F_OTU_113	0.392097	0.00162272	Fungi-Fungi	Healthy
F_M.japonica (OTU5)	F_Trechispora_cohaerens	0.392081	0.00162351	Fungi-Fungi	Healthy
F_Meyerozyma_guilliermondii	F_Curvularia_lunata	-0.391971	0.00162885	Fungi-Fungi	Healthy
F_OTU_58	F_Curvularia_lunata	0.39196	0.00162943	Fungi-Fungi	Healthy
F_OTU_217	F_OTU_193	0.391916	0.00163154	Fungi-Fungi	Healthy
F_M.globosa_OTU_706	F_OTU_190	0.391789	0.00163776	Fungi-Fungi	Healthy
F_OTU_190	F_OTU_166	0.391724	0.00164095	Fungi-Fungi	Healthy
F_M.furfur	F_Coprinopsis_calospora	0.391197	0.00166701	Fungi-Fungi	Healthy
F_M.globosa_OTU_706	F_OTU_157	0.391107	0.0016715	Fungi-Fungi	Healthy
F_M.restricta_OTU_285	F_OTU_98	-0.391094	0.00167218	Fungi-Fungi	Healthy
F_OTU_99	F_OTU_272	-0.391032	0.00167529	Fungi-Fungi	Healthy
F_Aspergillus_ochraceus	F_Didymella_calidophila	0.390967	0.00167852	Fungi-Fungi	Healthy
F_OTU_1013	F_OTU_229	-0.390903	0.00168172	Fungi-Fungi	Healthy
F_Peniophora_laxitexta	F_Peniophorella_praetermissa	0.390847	0.00168455	Fungi-Fungi	Healthy
F_M.restricta_OTU_1382	F_OTU_193	-0.390722	0.00169085	Fungi-Fungi	Healthy
F_Coprinopsis_calospora	F_Coprinellus_disseminatus	0.390719	0.00169099	Fungi-Fungi	Healthy
F_Microascus_niger	F_OTU_151	0.390334	0.00171052	Fungi-Fungi	Healthy
F_OTU_101	F_Didymella_calidophila	-0.390065	0.00172425	Fungi-Fungi	Healthy
F_Microascus_niger	F_Auricularia_cornea	0.389945	0.00173045	Fungi-Fungi	Healthy
F_OTU_119	F_OTU_157	0.38975	0.00174052	Fungi-Fungi	Healthy
F_M.furfur_OTU_42	F_OTU_97	-0.389579	0.00174938	Fungi-Fungi	Healthy
F_M.restricta_OTU_285	F_M.japonica	-0.389451	0.00175605	Fungi-Fungi	Healthy
F_M.sympodialis	F_M.globosa_OTU_134	-0.389357	0.00176097	Fungi-Fungi	Healthy
F_M.slooffiae_OTU_26	F_Aspergillus_caesiellus_OTU_3089	0.389355	0.00176109	Fungi-Fungi	Healthy
F_Aspergillus_penicillioides_OTU_1026	F_OTU_71	0.389297	0.00176411	Fungi-Fungi	Healthy
F_M.globosa_OTU_2	F_M.restricta_OTU_1382	0.389288	0.0017646	Fungi-Fungi	Healthy
F_M.furfur_OTU_42	F_OTU_98	0.389167	0.00177092	Fungi-Fungi	Healthy
F_Grammothele_lineata	F_Auricularia_cornea	0.389109	0.001774	Fungi-Fungi	Healthy
F_M.globosa_OTU_706	F_Coprinellus_disseminatus_OTU_1681	0.388993	0.00178011	Fungi-Fungi	Healthy
F_OTU_80	F_OTU_47	0.388941	0.00178286	Fungi-Fungi	Healthy
F_Stachybotrys_microspora	F_Thermomyces_lanuginosus	0.388919	0.00178402	Fungi-Fungi	Healthy
F_M.restricta_OTU_21	F_M.furfur_OTU_42	-0.388861	0.0017871	Fungi-Fungi	Healthy
F_Curvularia_lunata	F_OTU_371	0.388593	0.00180135	Fungi-Fungi	Healthy
F_M.restricta_OTU_21	F_Exophiala_equina	0.388482	0.00180726	Fungi-Fungi	Healthy
F_M.furfur_OTU_2583	F_Trechispora_cohaerens	0.388385	0.0018125	Fungi-Fungi	Healthy
F_M.globosa_OTU_706	F_Aspergillus_caesiellus_OTU_3089	0.388358	0.00181393	Fungi-Fungi	Healthy
F_OTU_144	F_Pseudopithomyces_chartarum_OTU_118	0.388321	0.00181593	Fungi-Fungi	Healthy
F_Schizopora_ovispora	F_OTU_217	-0.388186	0.0018232	Fungi-Fungi	Healthy
F_Microascus_niger	F_OTU_217	-0.388186	0.0018232	Fungi-Fungi	Healthy
F_M.sympodialis	F_Stachybotrys_microspora	-0.388186	0.0018232	Fungi-Fungi	Healthy
F_OTU_99	F_Stachybotrys_microspora	-0.388186	0.0018232	Fungi-Fungi	Healthy
F_Schizopora_ovispora	F_Stachybotrys_microspora	-0.388186	0.0018232	Fungi-Fungi	Healthy
F_Megasporoporia_minor	F_Stachybotrys_microspora	-0.388186	0.0018232	Fungi-Fungi	Healthy
F_Microascus_niger	F_Stachybotrys_microspora	-0.388186	0.0018232	Fungi-Fungi	Healthy
F_M.globosa_OTU_802	F_Aspergillus_penicillioides_OTU_1026	0.388135	0.00182592	Fungi-Fungi	Healthy
F_OTU_143	F_Pseudopithomyces_chartarum_OTU_118	0.387945	0.00183625	Fungi-Fungi	Healthy
F_M.japonica (OTU5)	F_OTU_81	0.38778	0.0018452	Fungi-Fungi	Healthy
F_M.globosa_OTU_50	F_OTU_101	-0.387678	0.00185079	Fungi-Fungi	Healthy
F_Auricularia_cornea	F_OTU_167	0.387548	0.00185792	Fungi-Fungi	Healthy
F_Coprinopsis_calospora	F_Schizopora_ovispora	0.387515	0.00185972	Fungi-Fungi	Healthy
F_M.furfur_OTU_42	F_Alternaria_macrospora	-0.387348	0.00186895	Fungi-Fungi	Healthy
F_OTU_98	F_OTU_167	0.387338	0.00186948	Fungi-Fungi	Healthy
F_M.japonica (OTU5)	F_Coriolopsis_aspera	0.387015	0.00188741	Fungi-Fungi	Healthy
F_Peniophora_laxitexta	F_M.globosa_OTU_134	-0.387011	0.00188759	Fungi-Fungi	Healthy
F_M.furfur_OTU_2583	F_Aspergillus_aculeatus	0.386925	0.00189241	Fungi-Fungi	Healthy
F_M.furfur_OTU_42	F_Earliella_scabrosa	0.386469	0.00191798	Fungi-Fungi	Healthy
F_Aspergillus_caesiellus_OTU_3089	F_Knufia_epidermidis	0.386379	0.00192308	Fungi-Fungi	Healthy
F_M.slooffiae_OTU_26	F_Coriolopsis_aspera	0.386053	0.00194164	Fungi-Fungi	Healthy
F_M.restricta_OTU_285	F_Phaeophleospora_hymenocallidicola	-0.385617	0.00196664	Fungi-Fungi	Healthy
F_Coprinellus_disseminatus	F_OTU_157	0.385598	0.00196778	Fungi-Fungi	Healthy
F_M.japonica (OTU5)	F_Grammothele_lineata	0.385572	0.00196925	Fungi-Fungi	Healthy
F_M.globosa_OTU_2521	F_OTU_113	0.385168	0.00199276	Fungi-Fungi	Healthy
F_Aspergillus_caesiellus_OTU_3089	F_Phaeophleospora_hymenocallidicola	0.385013	0.00200181	Fungi-Fungi	Healthy
F_Auricularia_cornea	F_OTU_228	0.38499	0.0020032	Fungi-Fungi	Healthy
F_M.restricta_OTU_21	F_OTU_101	-0.384981	0.00200372	Fungi-Fungi	Healthy
F_M.furfur_OTU_2583	F_Earliella_scabrosa	0.38482	0.00201315	Fungi-Fungi	Healthy
F_Meyerozyma_guilliermondii	F_Truncospora_macrospora	0.384676	0.00202171	Fungi-Fungi	Healthy
F_OTU_80	F_OTU_228	0.384495	0.00203241	Fungi-Fungi	Healthy
F_OTU_97	F_M.obtusa	-0.38437	0.00203985	Fungi-Fungi	Healthy
F_M.yamatoensis	F_OTU_217	-0.38423	0.00204822	Fungi-Fungi	Healthy
F_Meyerozyma_guilliermondii	F_OTU_99	0.384226	0.0020485	Fungi-Fungi	Healthy
F_OTU_298	F_OTU_272	0.384184	0.00205097	Fungi-Fungi	Healthy
F_M.sympodialis_OTU_53	F_Alternaria_macrospora	-0.384028	0.00206038	Fungi-Fungi	Healthy
F_Schizopora_ovispora	F_OTU_272	-0.384028	0.0020604	Fungi-Fungi	Healthy
F_M.furfur_OTU_42	F_OTU_1013	-0.383977	0.00206345	Fungi-Fungi	Healthy
F_M.slooffiae_OTU_26	F_OTU_167	0.38392	0.00206691	Fungi-Fungi	Healthy
F_M.globosa_OTU_134	F_OTU_190	-0.38389	0.00206872	Fungi-Fungi	Healthy
F_Phaeophleospora_hymenocallidicola	F_Phanerochaete_chrysosporium	0.383843	0.00207153	Fungi-Fungi	Healthy
F_OTU_116	F_Didymella_calidophila	-0.383617	0.00208527	Fungi-Fungi	Healthy
F_M.globosa_OTU_706	F_Earliella_scabrosa	0.383532	0.00209045	Fungi-Fungi	Healthy
F_M.furfur	F_OTU_71	0.383451	0.00209538	Fungi-Fungi	Healthy
F_OTU_113	F_Truncospora_macrospora	0.383383	0.00209954	Fungi-Fungi	Healthy
F_M.restricta_OTU_23	F_M.restricta_OTU_285	0.383314	0.00210379	Fungi-Fungi	Healthy
F_OTU_371	F_OTU_217	0.383152	0.00211374	Fungi-Fungi	Healthy
F_Coprinopsis_calospora	F_OTU_157	0.382887	0.00213014	Fungi-Fungi	Healthy
F_Malasseziales_OTU_15	F_OTU_113	0.382882	0.00213045	Fungi-Fungi	Healthy
F_OTU_101	F_Aspergillus_aculeatus	0.382601	0.0021479	Fungi-Fungi	Healthy
F_M.obtusa	F_Coprinellus_disseminatus	0.382522	0.00215288	Fungi-Fungi	Healthy
F_Sarocladium_implicatum	F_Coprinellus_disseminatus_OTU_1681	-0.382393	0.00216096	Fungi-Fungi	Healthy
F_Grammothele_lineata	F_Phaeophleospora_hymenocallidicola	0.382377	0.00216195	Fungi-Fungi	Healthy
F_OTU_272	F_Thermomyces_lanuginosus	0.382099	0.0021795	Fungi-Fungi	Healthy
F_M.globosa_OTU_134	F_Thermomyces_lanuginosus	0.381973	0.0021875	Fungi-Fungi	Healthy
F_M.globosa_OTU_50	F_Grammothele_lineata	-0.381614	0.00221036	Fungi-Fungi	Healthy
F_OTU_1496	F_Phanerochaete_chrysosporium	-0.381606	0.0022109	Fungi-Fungi	Healthy
F_OTU_47	F_Gyrodontium_sacchari	0.381598	0.00221139	Fungi-Fungi	Healthy
F_Peniophora_laxitexta	F_Phaeophleospora_hymenocallidicola	0.38146	0.00222031	Fungi-Fungi	Healthy
F_M.sympodialis_OTU_53	F_Microascus_niger	0.381301	0.00223051	Fungi-Fungi	Healthy
F_M.globosa_OTU_2521	F_OTU_167	0.381277	0.00223211	Fungi-Fungi	Healthy
F_M.furfur	F_Thermomyces_lanuginosus	-0.381249	0.00223392	Fungi-Fungi	Healthy
F_OTU_101	F_OTU_151	0.381243	0.00223428	Fungi-Fungi	Healthy
F_Coprinellus_disseminatus	F_Truncospora_macrospora	0.38122	0.00223575	Fungi-Fungi	Healthy
F_Coprinellus_disseminatus	F_Exophiala_equina	-0.381198	0.00223722	Fungi-Fungi	Healthy
F_Peniophora_laxitexta	F_Lodderomyces_elongisporus	0.381113	0.00224275	Fungi-Fungi	Healthy
F_OTU_143	F_OTU_228	0.380991	0.00225063	Fungi-Fungi	Healthy
F_M.restricta_OTU_285	F_M.furfur	-0.380966	0.00225228	Fungi-Fungi	Healthy
F_OTU_228	F_OTU_151	0.380724	0.00226814	Fungi-Fungi	Healthy
F_M.slooffiae	F_Coprinellus_disseminatus	0.380405	0.00228912	Fungi-Fungi	Healthy
F_M.restricta_OTU_21	F_OTU_143	-0.380319	0.00229481	Fungi-Fungi	Healthy
F_M.japonica (OTU5)	F_Debaryomyces_hansenii	0.38016	0.00230537	Fungi-Fungi	Healthy
F_Megasporoporia_minor	F_OTU_143	0.380058	0.00231216	Fungi-Fungi	Healthy
F_OTU_99	F_Exophiala_equina	-0.379557	0.00234584	Fungi-Fungi	Healthy
F_M.slooffiae	F_Truncospora_macrospora	0.379263	0.00236582	Fungi-Fungi	Healthy
F_Curvularia_lunata	F_Aspergillus_ochraceus	0.37923	0.00236805	Fungi-Fungi	Healthy
F_M.furfur_OTU_2583	F_OTU_113	0.379116	0.00237581	Fungi-Fungi	Healthy
F_M.globosa_OTU_4	F_M.globosa_OTU_79	0.379114	0.00237596	Fungi-Fungi	Healthy
F_M.restricta_OTU_23	F_OTU_81	-0.378883	0.00239184	Fungi-Fungi	Healthy
F_Coprinellus_disseminatus_OTU_1681	F_Didymella_calidophila	-0.378864	0.0023931	Fungi-Fungi	Healthy
F_OTU_101	F_OTU_183	0.378743	0.00240147	Fungi-Fungi	Healthy
F_OTU_143	F_Malassezia_OTU_122	0.378561	0.00241403	Fungi-Fungi	Healthy
F_Phaeophleospora_hymenocallidicola	F_OTU_166	0.378251	0.00243566	Fungi-Fungi	Healthy
F_Microascus_niger	F_Didymella_calidophila	-0.37824	0.00243642	Fungi-Fungi	Healthy
F_Meyerozyma_guilliermondii	F_OTU_81	0.378159	0.00244204	Fungi-Fungi	Healthy
F_M.furfur	F_OTU_116	0.378093	0.00244673	Fungi-Fungi	Healthy
F_M.restricta_OTU_1	F_M.restricta_OTU_1382	-0.378056	0.00244927	Fungi-Fungi	Healthy
F_Grammothele_lineata	F_OTU_169	-0.377908	0.00245973	Fungi-Fungi	Healthy
F_OTU_169	F_OTU_116	-0.377908	0.00245973	Fungi-Fungi	Healthy
F_OTU_169	F_OTU_183	-0.377908	0.00245973	Fungi-Fungi	Healthy
F_OTU_119	F_Auricularia_cornea	0.377844	0.00246425	Fungi-Fungi	Healthy
F_M.sympodialis	F_Malasseziales_OTU_15	0.377806	0.00246695	Fungi-Fungi	Healthy
F_Coprinopsis_calospora	F_Exophiala_equina	-0.377767	0.00246967	Fungi-Fungi	Healthy
F_M.slooffiae	F_Ceriporia_lacerata	0.377496	0.00248895	Fungi-Fungi	Healthy
F_Earliella_scabrosa	F_OTU_80	0.377442	0.00249282	Fungi-Fungi	Healthy
F_OTU_71	F_Phanerochaete_chrysosporium	0.377431	0.00249356	Fungi-Fungi	Healthy
F_M.globosa_OTU_706	F_OTU_166	0.377388	0.00249661	Fungi-Fungi	Healthy
F_OTU_71	F_OTU_228	0.377294	0.00250334	Fungi-Fungi	Healthy
F_M.globosa_OTU_50	F_Truncospora_macrospora	-0.377164	0.00251268	Fungi-Fungi	Healthy
F_OTU_167	F_Truncospora_macrospora	0.377096	0.00251762	Fungi-Fungi	Healthy
F_Malasseziales_OTU_15	F_Dandruff	-0.377077	0.00251896	Fungi-Fungi	Healthy
F_OTU_167	F_OTU_157	0.376774	0.00254085	Fungi-Fungi	Healthy
F_M.obtusa	F_Thermomyces_lanuginosus	-0.376698	0.00254637	Fungi-Fungi	Healthy
F_Malasseziales_OTU_15	F_Malassezia_OTU_122	0.376697	0.00254645	Fungi-Fungi	Healthy
F_OTU_81	F_OTU_229	0.376498	0.00256101	Fungi-Fungi	Healthy
F_M.globosa_OTU_706	F_M.globosa_OTU_2521	0.376439	0.00256528	Fungi-Fungi	Healthy
F_M.obtusa	F_Megasporoporia_minor	0.376396	0.00256846	Fungi-Fungi	Healthy
F_M.globosa_OTU_134	F_OTU_1013	0.376364	0.00257083	Fungi-Fungi	Healthy
F_M.slooffiae_OTU_26	F_OTU_47	0.376341	0.00257248	Fungi-Fungi	Healthy
F_OTU_116	F_OTU_157	0.376251	0.00257911	Fungi-Fungi	Healthy
F_M.globosa_OTU_706	F_Debaryomyces_hansenii	0.376234	0.00258034	Fungi-Fungi	Healthy
F_M.restricta_OTU_21	F_Gyrodontium_sacchari	-0.375933	0.0026026	Fungi-Fungi	Healthy
F_M.slooffiae_OTU_26	F_Megasporoporia_minor	0.375902	0.00260487	Fungi-Fungi	Healthy
F_M.restricta_OTU_1382	F_M.furfur	0.375714	0.00261885	Fungi-Fungi	Healthy
F_OTU_116	F_Knufia_epidermidis	0.375664	0.00262265	Fungi-Fungi	Healthy
F_Stachybotrys_microspora	F_Knufia_epidermidis	-0.375471	0.00263707	Fungi-Fungi	Healthy
F_Stachybotrys_microspora	F_OTU_228	-0.375471	0.00263707	Fungi-Fungi	Healthy
F_OTU_217	F_Truncospora_macrospora	-0.375471	0.00263707	Fungi-Fungi	Healthy
F_Stachybotrys_microspora	F_Truncospora_macrospora	-0.375471	0.00263707	Fungi-Fungi	Healthy
F_M.furfur_OTU_2583	F_OTU_167	0.37546	0.0026379	Fungi-Fungi	Healthy
F_Megasporoporia_minor	F_OTU_151	0.375263	0.00265273	Fungi-Fungi	Healthy
F_M.restricta_OTU_21	F_OTU_80	-0.375169	0.00265978	Fungi-Fungi	Healthy
F_OTU_272	F_Knufia_epidermidis	-0.375132	0.00266258	Fungi-Fungi	Healthy
F_M.japonica (OTU5)	F_OTU_101	0.375105	0.00266463	Fungi-Fungi	Healthy
F_OTU_116	F_OTU_167	0.375045	0.00266921	Fungi-Fungi	Healthy
F_M.furfur	F_OTU_298	-0.374755	0.00269131	Fungi-Fungi	Healthy
F_M.japonica (OTU5)	F_OTU_151	0.374608	0.0027025	Fungi-Fungi	Healthy
F_Grammothele_lineata	F_M.globosa_OTU_134	-0.374453	0.00271444	Fungi-Fungi	Healthy
F_M.restricta_OTU_23	F_OTU_80	-0.374437	0.00271567	Fungi-Fungi	Healthy
F_Gyrodontium_sacchari	F_Dandruff	-0.374369	0.00272089	Fungi-Fungi	Healthy
F_M.yamatoensis	F_OTU_183	0.374357	0.00272187	Fungi-Fungi	Healthy
F_M.restricta_OTU_285	F_Peniophora_laxitexta	-0.374356	0.00272194	Fungi-Fungi	Healthy
F_OTU_71	F_OTU_157	0.374274	0.00272824	Fungi-Fungi	Healthy
F_OTU_298	F_OTU_1013	0.37422	0.00273244	Fungi-Fungi	Healthy
F_Coprinopsis_calospora	F_Knufia_epidermidis	0.374009	0.00274881	Fungi-Fungi	Healthy
F_OTU_169	F_Thermomyces_lanuginosus	0.373943	0.00275401	Fungi-Fungi	Healthy
F_Malassezia_OTU_122	F_Pseudopithomyces_chartarum_OTU_118	0.373826	0.00276312	Fungi-Fungi	Healthy
F_Curvularia_lunata	F_OTU_177	-0.373819	0.00276365	Fungi-Fungi	Healthy
F_M.restricta_OTU_285	F_OTU_177	-0.373659	0.00277621	Fungi-Fungi	Healthy
F_Pseudopithomyces_chartarum	F_OTU_167	0.37363	0.00277846	Fungi-Fungi	Healthy
F_M.restricta_OTU_285	F_M.obtusa	-0.373628	0.00277862	Fungi-Fungi	Healthy
F_M.globosa_OTU_706	F_Coprinopsis_calospora	0.373605	0.00278046	Fungi-Fungi	Healthy
F_Coprinopsis_calospora	F_OTU_229	0.373424	0.00279472	Fungi-Fungi	Healthy
F_M.slooffiae_OTU_26	F_Coprinellus_disseminatus	0.373143	0.00281701	Fungi-Fungi	Healthy
F_Pseudopithomyces_chartarum	F_OTU_248	0.373024	0.0028265	Fungi-Fungi	Healthy
F_OTU_97	F_Exophiala_equina	0.372947	0.00283268	Fungi-Fungi	Healthy
F_M.restricta_OTU_21	F_OTU_190	-0.372939	0.00283332	Fungi-Fungi	Healthy
F_M.globosa_OTU_706	F_Ceriporia_lacerata	0.372792	0.00284508	Fungi-Fungi	Healthy
F_Ceriporia_lacerata	F_Pseudopithomyces_chartarum_OTU_118	0.372554	0.00286421	Fungi-Fungi	Healthy
F_OTU_116	F_Trechispora_cohaerens	0.37232	0.00288321	Fungi-Fungi	Healthy
F_M.sympodialis	F_OTU_98	0.37231	0.00288402	Fungi-Fungi	Healthy
F_OTU_58	F_Didymella_calidophila	0.372294	0.00288528	Fungi-Fungi	Healthy
F_OTU_144	F_OTU_177	0.372143	0.00289763	Fungi-Fungi	Healthy
F_OTU_99	F_Phaeophleospora_hymenocallidicola	0.372132	0.00289852	Fungi-Fungi	Healthy
F_Earliella_scabrosa	F_OTU_101	0.372101	0.00290107	Fungi-Fungi	Healthy
F_Grammothele_lineata	F_Knufia_epidermidis	0.372075	0.00290315	Fungi-Fungi	Healthy
F_M.slooffiae	F_M.obtusa	0.371913	0.00291644	Fungi-Fungi	Healthy
F_M.slooffiae	F_OTU_1496	-0.371782	0.00292718	Fungi-Fungi	Healthy
F_M.slooffiae_OTU_26	F_OTU_1496	-0.371782	0.00292718	Fungi-Fungi	Healthy
F_Earliella_scabrosa	F_OTU_1496	-0.371782	0.00292718	Fungi-Fungi	Healthy
F_OTU_1496	F_Letendraea_helminthicola	-0.371782	0.00292718	Fungi-Fungi	Healthy
F_OTU_1496	F_OTU_229	-0.371782	0.00292718	Fungi-Fungi	Healthy
F_Meyerozyma_guilliermondii	F_Microascus_niger	0.371751	0.00292973	Fungi-Fungi	Healthy
F_Aspergillus_aculeatus	F_OTU_47	0.37174	0.00293064	Fungi-Fungi	Healthy
F_Megasporoporia_minor	F_Gyrodontium_sacchari	0.371606	0.00294172	Fungi-Fungi	Healthy
F_Didymella_calidophila	F_Knufia_epidermidis	-0.371594	0.00294271	Fungi-Fungi	Healthy
F_OTU_81	F_Didymella_calidophila	-0.371554	0.002946	Fungi-Fungi	Healthy
F_Didymella_calidophila	F_Pseudopithomyces_chartarum_OTU_118	-0.371554	0.002946	Fungi-Fungi	Healthy
F_Phanerochaete_chrysosporium	F_Gyrodontium_sacchari	0.371489	0.0029514	Fungi-Fungi	Healthy
F_M.restricta_OTU_23	F_OTU_99	-0.371387	0.00295985	Fungi-Fungi	Healthy
F_M.sympodialis	F_M.obtusa	0.371365	0.00296173	Fungi-Fungi	Healthy
F_OTU_272	F_OTU_193	0.371059	0.00298732	Fungi-Fungi	Healthy
F_Microascus_niger	F_OTU_143	0.37083	0.00300654	Fungi-Fungi	Healthy
F_M.restricta_OTU_23	F_OTU_169	0.370732	0.00301478	Fungi-Fungi	Healthy
F_OTU_248	F_OTU_119	0.370728	0.00301516	Fungi-Fungi	Healthy
F_Aspergillus_caesiellus_OTU_3089	F_M.globosa_OTU_134	-0.370668	0.00302026	Fungi-Fungi	Healthy
F_M.japonica (OTU5)	F_Pseudopithomyces_chartarum_OTU_118	0.37066	0.00302086	Fungi-Fungi	Healthy
F_Auricularia_cornea	F_Pseudopithomyces_chartarum_OTU_118	0.37042	0.00304128	Fungi-Fungi	Healthy
F_OTU_190	F_OTU_228	0.370343	0.00304782	Fungi-Fungi	Healthy
F_M.globosa_OTU_706	F_Peniophorella_praetermissa	0.370269	0.0030542	Fungi-Fungi	Healthy
F_Phaeophleospora_hymenocallidicola	F_Sarocladium_implicatum	-0.370211	0.00305916	Fungi-Fungi	Healthy
F_Phaeophleospora_hymenocallidicola	F_OTU_190	0.370059	0.00307222	Fungi-Fungi	Healthy
F_Malasseziales_OTU_15	F_Phanerochaete_chrysosporium	0.370044	0.00307351	Fungi-Fungi	Healthy
F_M.japonica (OTU5)	F_OTU_298	-0.369751	0.00309874	Fungi-Fungi	Healthy
F_Meyerozyma_guilliermondii	F_Knufia_epidermidis	0.369706	0.00310268	Fungi-Fungi	Healthy
F_M.globosa_OTU_706	F_M.obtusa	0.369658	0.00310683	Fungi-Fungi	Healthy
F_Schizopora_ovispora	F_Malassezia_OTU_122	0.369612	0.0031108	Fungi-Fungi	Healthy
F_Ceriporia_lacerata	F_Aspergillus_caesiellus_OTU_3089	0.369573	0.00311424	Fungi-Fungi	Healthy
F_OTU_58	F_OTU_97	0.369386	0.00313053	Fungi-Fungi	Healthy
F_M.globosa_OTU_3	F_M.sympodialis_OTU_53	-0.369291	0.00313884	Fungi-Fungi	Healthy
F_M.yamatoensis	F_Meyerozyma_guilliermondii	0.369173	0.00314924	Fungi-Fungi	Healthy
F_M.globosa_OTU_3	F_M.restricta_OTU_285	0.36901	0.00316359	Fungi-Fungi	Healthy
F_M.slooffiae_OTU_26	F_OTU_119	0.368956	0.00316836	Fungi-Fungi	Healthy
F_M.slooffiae_OTU_26	F_OTU_101	0.368911	0.00317233	Fungi-Fungi	Healthy
F_M.sympodialis	F_Ceriporia_lacerata	0.36867	0.00319367	Fungi-Fungi	Healthy
F_Aspergillus_caesiellus_OTU_3089	F_OTU_248	0.368621	0.00319807	Fungi-Fungi	Healthy
F_Alternaria_macrospora	F_Thermomyces_lanuginosus	0.368517	0.00320731	Fungi-Fungi	Healthy
F_M.globosa_OTU_79	F_Aspergillus_ochraceus	0.36843	0.00321513	Fungi-Fungi	Healthy
F_M.globosa_OTU_2024	F_Curvularia_lunata	-0.368354	0.00322189	Fungi-Fungi	Healthy
F_OTU_47	F_Peniophorella_praetermissa	0.368274	0.00322905	Fungi-Fungi	Healthy
F_Meyerozyma_guilliermondii	F_OTU_151	0.368238	0.0032323	Fungi-Fungi	Healthy
F_M.slooffiae_OTU_26	F_Cladosporium_delicatulum	-0.368155	0.00323981	Fungi-Fungi	Healthy
F_M.globosa_OTU_134	F_OTU_81	-0.368136	0.00324153	Fungi-Fungi	Healthy
F_M.globosa_OTU_134	F_OTU_151	-0.368136	0.00324153	Fungi-Fungi	Healthy
F_M.globosa_OTU_134	F_OTU_229	-0.367754	0.00327611	Fungi-Fungi	Healthy
F_OTU_97	F_Cladosporium_delicatulum	0.36771	0.00328014	Fungi-Fungi	Healthy
F_OTU_119	F_Gyrodontium_sacchari	0.367664	0.00328428	Fungi-Fungi	Healthy
F_M.sympodialis_OTU_53	F_Truncospora_macrospora	0.367556	0.00329421	Fungi-Fungi	Healthy
F_OTU_47	F_Knufia_epidermidis	0.367541	0.00329558	Fungi-Fungi	Healthy
F_Didymella_calidophila	F_Truncospora_macrospora	-0.367273	0.00332018	Fungi-Fungi	Healthy
F_OTU_71	F_Knufia_epidermidis	0.367193	0.00332753	Fungi-Fungi	Healthy
F_Coprinellus_disseminatus	F_OTU_71	0.367132	0.00333316	Fungi-Fungi	Healthy
F_M.yamatoensis	F_Megasporoporia_minor	0.367115	0.00333477	Fungi-Fungi	Healthy
F_Didymella_calidophila	F_OTU_193	0.367109	0.00333532	Fungi-Fungi	Healthy
F_M.globosa_OTU_802	F_OTU_113	0.366988	0.00334647	Fungi-Fungi	Healthy
F_Malassezia_OTU_122	F_OTU_228	0.366926	0.00335229	Fungi-Fungi	Healthy
F_Cladosporium_delicatulum	F_Schizopora_ovispora	-0.366685	0.00337474	Fungi-Fungi	Healthy
F_M.restricta_OTU_21	F_OTU_119	-0.36663	0.00337989	Fungi-Fungi	Healthy
F_M.globosa_OTU_50	F_OTU_98	-0.366552	0.00338716	Fungi-Fungi	Healthy
F_Aspergillus_caesiellus_OTU_3089	F_OTU_119	0.366466	0.00339522	Fungi-Fungi	Healthy
F_Malasseziales_OTU_15	F_OTU_97	-0.36642	0.00339955	Fungi-Fungi	Healthy
F_M.restricta_OTU_1382	F_OTU_58	-0.366346	0.00340653	Fungi-Fungi	Healthy
F_OTU_97	F_Letendraea_helminthicola	-0.366287	0.00341213	Fungi-Fungi	Healthy
F_M.globosa_OTU_50	F_M.sympodialis_OTU_53	-0.366188	0.00342144	Fungi-Fungi	Healthy
F_Aspergillus_caesiellus_OTU_3089	F_Aspergillus_aculeatus	0.366135	0.0034265	Fungi-Fungi	Healthy
F_Malasseziales_OTU_15	F_Meyerozyma_guilliermondii	0.365961	0.00344295	Fungi-Fungi	Healthy
F_Malasseziales_OTU_15	F_M.sympodialis_OTU_53	0.365959	0.00344315	Fungi-Fungi	Healthy
F_M.globosa_OTU_706	F_Truncospora_macrospora	0.365597	0.00347777	Fungi-Fungi	Healthy
F_M.globosa_OTU_3	F_OTU_169	0.365489	0.00348816	Fungi-Fungi	Healthy
F_M.furfur	F_Letendraea_helminthicola	0.365445	0.0034924	Fungi-Fungi	Healthy
F_Peniophora_laxitexta	F_Aspergillus_aculeatus	0.365389	0.00349778	Fungi-Fungi	Healthy
F_OTU_113	F_Gyrodontium_sacchari	0.365174	0.00351852	Fungi-Fungi	Healthy
F_OTU_371	F_Sarocladium_implicatum	0.364939	0.0035414	Fungi-Fungi	Healthy
F_OTU_119	F_OTU_190	0.36476	0.00355891	Fungi-Fungi	Healthy
F_M.globosa_OTU_706	F_OTU_229	0.364752	0.00355966	Fungi-Fungi	Healthy
F_Microascus_niger	F_Coprinellus_disseminatus	0.364749	0.00356001	Fungi-Fungi	Healthy
F_Coprinellus_disseminatus_OTU_1681	F_Exophiala_equina	-0.364645	0.00357024	Fungi-Fungi	Healthy
F_Grammothele_lineata	F_OTU_272	-0.364593	0.0035753	Fungi-Fungi	Healthy
F_OTU_116	F_OTU_272	-0.364593	0.0035753	Fungi-Fungi	Healthy
F_OTU_183	F_OTU_272	-0.364593	0.0035753	Fungi-Fungi	Healthy
F_OTU_116	F_Exophiala_equina	-0.364593	0.0035753	Fungi-Fungi	Healthy
F_M.restricta_OTU_285	F_Sarocladium_implicatum	0.364584	0.00357618	Fungi-Fungi	Healthy
F_M.globosa_OTU_3	F_Stachybotrys_microspora	0.364372	0.00359712	Fungi-Fungi	Healthy
F_OTU_113	F_OTU_228	0.364125	0.00362162	Fungi-Fungi	Healthy
F_OTU_81	F_OTU_157	0.364055	0.00362858	Fungi-Fungi	Healthy
F_M.restricta_OTU_23	F_OTU_116	-0.36401	0.00363305	Fungi-Fungi	Healthy
F_M.japonica (OTU5)	F_Malassezia_OTU_122	0.363805	0.00365357	Fungi-Fungi	Healthy
F_M.yamatoensis	F_OTU_177	0.3637	0.0036641	Fungi-Fungi	Healthy
F_M.globosa_OTU_50	F_Megasporoporia_minor	-0.363542	0.00368001	Fungi-Fungi	Healthy
F_M.restricta_OTU_285	F_Auricularia_cornea	-0.363374	0.00369704	Fungi-Fungi	Healthy
F_OTU_97	F_OTU_217	0.363086	0.00372625	Fungi-Fungi	Healthy
F_Ceriporia_lacerata	F_Malassezia_OTU_122	0.363062	0.00372873	Fungi-Fungi	Healthy
F_M.globosa_OTU_79	F_M.furfur_OTU_2583	0.363047	0.00373028	Fungi-Fungi	Healthy
F_OTU_98	F_OTU_1013	-0.36302	0.00373306	Fungi-Fungi	Healthy
F_OTU_183	F_Truncospora_macrospora	0.362887	0.00374663	Fungi-Fungi	Healthy
F_Coprinellus_disseminatus_OTU_1681	F_Stachybotrys_microspora	-0.362731	0.00376264	Fungi-Fungi	Healthy
F_OTU_169	F_OTU_190	-0.362731	0.00376264	Fungi-Fungi	Healthy
F_M.restricta_OTU_21	F_Malasseziales_OTU_15	-0.362708	0.00376499	Fungi-Fungi	Healthy
F_M.japonica (OTU5)	F_OTU_113	0.362678	0.00376809	Fungi-Fungi	Healthy
F_OTU_298	F_Microascus_niger	-0.36266	0.00376998	Fungi-Fungi	Healthy
F_M.restricta_OTU_285	F_M.globosa_OTU_50	0.36246	0.00379061	Fungi-Fungi	Healthy
F_OTU_228	F_Trechispora_cohaerens	0.361946	0.00384417	Fungi-Fungi	Healthy
F_M.slooffiae_OTU_26	F_Peniophora_laxitexta	0.361935	0.00384537	Fungi-Fungi	Healthy
F_Cladosporium_delicatulum	F_Coriolopsis_aspera	-0.361902	0.0038488	Fungi-Fungi	Healthy
F_M.furfur_OTU_2583	F_Gyrodontium_sacchari	0.361788	0.00386077	Fungi-Fungi	Healthy
F_M.sympodialis_OTU_53	F_OTU_146	-0.361601	0.00388057	Fungi-Fungi	Healthy
F_Megasporoporia_minor	F_OTU_167	0.361551	0.0038858	Fungi-Fungi	Healthy
F_Knufia_epidermidis	F_Exophiala_equina	-0.361473	0.00389407	Fungi-Fungi	Healthy
F_M.furfur	F_M.sympodialis_OTU_53	0.361369	0.00390516	Fungi-Fungi	Healthy
F_Aspergillus_aculeatus	F_OTU_119	0.361068	0.00393723	Fungi-Fungi	Healthy
F_OTU_58	F_OTU_119	0.361057	0.00393843	Fungi-Fungi	Healthy
F_M.globosa_OTU_50	F_M.obtusa	-0.361053	0.00393884	Fungi-Fungi	Healthy
F_M.globosa_OTU_79	F_OTU_58	0.360884	0.00395707	Fungi-Fungi	Healthy
F_OTU_116	F_OTU_1013	-0.360832	0.00396264	Fungi-Fungi	Healthy
F_Stachybotrys_microspora	F_OTU_272	0.360654	0.00398181	Fungi-Fungi	Healthy
F_M.slooffiae_OTU_26	F_OTU_1013	-0.360559	0.00399214	Fungi-Fungi	Healthy
F_Aspergillus_penicillioides_OTU_1026	F_OTU_169	0.360378	0.00401177	Fungi-Fungi	Healthy
F_Coprinellus_disseminatus	F_Trechispora_cohaerens	0.360258	0.00402496	Fungi-Fungi	Healthy
F_Malassezia_OTU_122	F_OTU_229	0.360128	0.0040391	Fungi-Fungi	Healthy
F_M.sympodialis	F_OTU_97	-0.360061	0.00404643	Fungi-Fungi	Healthy
F_M.slooffiae	F_OTU_119	0.359771	0.00407839	Fungi-Fungi	Healthy
F_OTU_58	F_Aspergillus_aculeatus	0.359333	0.00412705	Fungi-Fungi	Healthy
F_M.restricta_OTU_1382	F_Aspergillus_penicillioides_OTU_1026	-0.359273	0.00413373	Fungi-Fungi	Healthy
F_M.slooffiae	F_OTU_101	0.359196	0.00414239	Fungi-Fungi	Healthy
F_Coprinellus_disseminatus	F_Gyrodontium_sacchari	0.359181	0.00414408	Fungi-Fungi	Healthy
F_Knufia_epidermidis	F_Peniophorella_praetermissa	0.359154	0.00414707	Fungi-Fungi	Healthy
F_Aspergillus_penicillioides_OTU_1026	F_OTU_97	0.359106	0.00415249	Fungi-Fungi	Healthy
F_Curvularia_lunata	F_OTU_193	0.35909	0.00415433	Fungi-Fungi	Healthy
F_Coriolopsis_aspera	F_Microascus_niger	0.359017	0.00416255	Fungi-Fungi	Healthy
F_Pseudopithomyces_chartarum_OTU_118	F_OTU_151	0.358917	0.00417381	Fungi-Fungi	Healthy
F_Megasporoporia_minor	F_OTU_119	0.358882	0.00417773	Fungi-Fungi	Healthy
F_M.restricta_OTU_1382	F_M.globosa_OTU_2521	0.358788	0.00418838	Fungi-Fungi	Healthy
F_Earliella_scabrosa	F_M.obtusa	0.358579	0.00421203	Fungi-Fungi	Healthy
F_Gyrodontium_sacchari	F_Peniophorella_praetermissa	0.358313	0.00424242	Fungi-Fungi	Healthy
F_OTU_71	F_OTU_151	0.358296	0.00424437	Fungi-Fungi	Healthy
F_Schizopora_ovispora	F_OTU_81	0.358199	0.00425541	Fungi-Fungi	Healthy
F_OTU_98	F_Exophiala_equina	-0.357937	0.00428562	Fungi-Fungi	Healthy
F_OTU_97	F_Truncospora_macrospora	-0.357875	0.00429273	Fungi-Fungi	Healthy
F_M.furfur	F_OTU_157	0.357859	0.00429466	Fungi-Fungi	Healthy
F_M.obtusa	F_Coprinellus_disseminatus_OTU_1681	0.357775	0.00430442	Fungi-Fungi	Healthy
F_Aspergillus_caesiellus_OTU_3089	F_Pseudopithomyces_chartarum	0.357605	0.00432409	Fungi-Fungi	Healthy
F_Phaeophleospora_hymenocallidicola	F_OTU_144	0.357599	0.00432477	Fungi-Fungi	Healthy
F_Malasseziales_OTU_15	F_Aspergillus_ochraceus	-0.357458	0.00434123	Fungi-Fungi	Healthy
F_Ceriporia_lacerata	F_Truncospora_macrospora	0.357366	0.00435199	Fungi-Fungi	Healthy
F_M.globosa_OTU_50	F_OTU_151	-0.357205	0.00437088	Fungi-Fungi	Healthy
F_Coprinopsis_calospora	F_OTU_116	0.35719	0.00437263	Fungi-Fungi	Healthy
F_M.globosa_OTU_2024	F_Alternaria_macrospora	-0.357173	0.00437467	Fungi-Fungi	Healthy
F_M.furfur	F_Malassezia_OTU_122	0.357048	0.00438942	Fungi-Fungi	Healthy
F_M.globosa_OTU_706	F_OTU_228	0.356891	0.00440787	Fungi-Fungi	Healthy
F_M.furfur_OTU_2583	F_OTU_151	0.356877	0.00440957	Fungi-Fungi	Healthy
F_Schizopora_ovispora	F_Microascus_niger	0.356806	0.00441795	Fungi-Fungi	Healthy
F_OTU_119	F_Peniophorella_praetermissa	0.356709	0.00442955	Fungi-Fungi	Healthy
F_M.globosa_OTU_79	F_Meyerozyma_guilliermondii	0.35651	0.00445322	Fungi-Fungi	Healthy
F_M.furfur_OTU_2583	F_OTU_177	0.356466	0.00445849	Fungi-Fungi	Healthy
F_Coprinellus_disseminatus	F_OTU_119	0.356067	0.00450647	Fungi-Fungi	Healthy
F_M.restricta_OTU_21	F_M.globosa_OTU_706	-0.355807	0.00453789	Fungi-Fungi	Healthy
F_M.globosa_OTU_4	F_Peniophora_laxitexta	0.355804	0.00453828	Fungi-Fungi	Healthy
F_Ceriporia_lacerata	F_Letendraea_helminthicola	0.355801	0.00453861	Fungi-Fungi	Healthy
F_Meyerozyma_guilliermondii	F_OTU_143	0.355716	0.00454896	Fungi-Fungi	Healthy
F_Grammothele_lineata	F_Dandruff	-0.355561	0.00456787	Fungi-Fungi	Healthy
F_M.restricta_OTU_23	F_OTU_98	-0.35533	0.0045961	Fungi-Fungi	Healthy
F_M.furfur_OTU_42	F_OTU_190	0.355325	0.00459679	Fungi-Fungi	Healthy
F_Pseudopithomyces_chartarum_OTU_118	F_Truncospora_macrospora	0.355213	0.00461054	Fungi-Fungi	Healthy
F_OTU_1013	F_Letendraea_helminthicola	-0.355204	0.00461163	Fungi-Fungi	Healthy
F_M.furfur_OTU_42	F_Auricularia_cornea	0.355127	0.00462121	Fungi-Fungi	Healthy
F_M.slooffiae_OTU_26	F_M.furfur_OTU_42	0.355099	0.00462457	Fungi-Fungi	Healthy
F_M.globosa_OTU_50	F_Knufia_epidermidis	-0.354793	0.00466252	Fungi-Fungi	Healthy
F_M.restricta_OTU_23	F_M.globosa_OTU_134	0.354631	0.00468274	Fungi-Fungi	Healthy
F_OTU_58	F_Peniophorella_praetermissa	0.354524	0.00469611	Fungi-Fungi	Healthy
F_M.sympodialis_OTU_53	F_Stachybotrys_microspora	-0.354436	0.00470713	Fungi-Fungi	Healthy
F_M.globosa_OTU_134	F_Letendraea_helminthicola	-0.354412	0.0047101	Fungi-Fungi	Healthy
F_Coprinopsis_calospora	F_Auricularia_cornea	0.354411	0.00471021	Fungi-Fungi	Healthy
F_M.restricta_OTU_1382	F_OTU_169	-0.354138	0.0047447	Fungi-Fungi	Healthy
F_Microascus_niger	F_Alternaria_macrospora	-0.354042	0.00475673	Fungi-Fungi	Healthy
F_Microascus_niger	F_Pseudopithomyces_chartarum_OTU_118	0.353912	0.00477327	Fungi-Fungi	Healthy
F_Knufia_epidermidis	F_OTU_144	0.353863	0.00477946	Fungi-Fungi	Healthy
F_Sarocladium_implicatum	F_OTU_151	-0.353846	0.00478167	Fungi-Fungi	Healthy
F_Pseudopithomyces_chartarum	F_Phaeophleospora_hymenocallidicola	0.353686	0.00480208	Fungi-Fungi	Healthy
F_M.restricta_OTU_23	F_OTU_666	0.353475	0.00482905	Fungi-Fungi	Healthy
F_M.restricta_OTU_23	F_OTU_217	0.353445	0.00483291	Fungi-Fungi	Healthy
F_Curvularia_lunata	F_OTU_80	-0.3534	0.00483864	Fungi-Fungi	Healthy
F_Cladosporium_delicatulum	F_Letendraea_helminthicola	-0.353381	0.00484116	Fungi-Fungi	Healthy
F_OTU_183	F_Trechispora_cohaerens	0.353351	0.00484497	Fungi-Fungi	Healthy
F_Aspergillus_caesiellus_OTU_3089	F_OTU_71	0.353347	0.00484546	Fungi-Fungi	Healthy
F_M.slooffiae	F_Peniophorella_praetermissa	0.353272	0.0048551	Fungi-Fungi	Healthy
F_OTU_81	F_Truncospora_macrospora	0.353124	0.00487429	Fungi-Fungi	Healthy
F_Peniophora_laxitexta	F_Microascus_niger	0.352733	0.00492506	Fungi-Fungi	Healthy
F_Didymella_calidophila	F_OTU_177	-0.352705	0.00492873	Fungi-Fungi	Healthy
F_M.furfur_OTU_42	F_OTU_228	0.352682	0.00493174	Fungi-Fungi	Healthy
F_M.restricta_OTU_285	F_Stachybotrys_microspora	0.352591	0.00494362	Fungi-Fungi	Healthy
F_Ceriporia_lacerata	F_Exophiala_equina	-0.352567	0.00494678	Fungi-Fungi	Healthy
F_M.slooffiae	F_Peniophora_laxitexta	0.352496	0.00495609	Fungi-Fungi	Healthy
F_Cladosporium_delicatulum	F_Pseudopithomyces_chartarum_OTU_118	-0.352473	0.00495918	Fungi-Fungi	Healthy
F_Pseudopithomyces_chartarum	F_OTU_113	0.352291	0.00498311	Fungi-Fungi	Healthy
F_M.globosa_OTU_1012	F_OTU_113	0.352192	0.00499615	Fungi-Fungi	Healthy
F_OTU_298	F_Cladosporium_delicatulum	0.35216	0.0050004	Fungi-Fungi	Healthy
F_Ceriporia_lacerata	F_OTU_228	0.352064	0.00501307	Fungi-Fungi	Healthy
F_OTU_101	F_OTU_666	-0.351903	0.00503454	Fungi-Fungi	Healthy
F_Microascus_niger	F_OTU_167	0.3519	0.00503495	Fungi-Fungi	Healthy
F_OTU_228	F_Exophiala_equina	-0.351825	0.00504489	Fungi-Fungi	Healthy
F_M.globosa_OTU_50	F_Exophiala_equina	0.351777	0.00505136	Fungi-Fungi	Healthy
F_M.furfur	F_Dandruff	-0.351504	0.00508792	Fungi-Fungi	Healthy
F_OTU_101	F_M.globosa_OTU_134	-0.351424	0.00509864	Fungi-Fungi	Healthy
F_Coriolopsis_aspera	F_M.globosa_OTU_134	-0.351334	0.00511069	Fungi-Fungi	Healthy
F_M.globosa_OTU_134	F_OTU_47	-0.351334	0.00511069	Fungi-Fungi	Healthy
F_M.globosa_OTU_134	F_Trechispora_cohaerens	-0.351334	0.00511069	Fungi-Fungi	Healthy
F_Grammothele_lineata	F_Alternaria_macrospora	-0.351217	0.00512649	Fungi-Fungi	Healthy
F_OTU_116	F_Alternaria_macrospora	-0.351217	0.00512649	Fungi-Fungi	Healthy
F_M.slooffiae_OTU_26	F_OTU_98	0.350905	0.00516888	Fungi-Fungi	Healthy
F_M.globosa_OTU_706	F_OTU_98	0.350754	0.00518953	Fungi-Fungi	Healthy
F_OTU_119	F_Coprinellus_disseminatus_OTU_1681	0.350563	0.00521569	Fungi-Fungi	Healthy
F_OTU_113	F_OTU_190	0.350502	0.00522407	Fungi-Fungi	Healthy
F_M.globosa_OTU_706	F_M.globosa_OTU_134	-0.35047	0.00522843	Fungi-Fungi	Healthy
F_M.globosa_OTU_802	F_M.furfur_OTU_2583	0.350439	0.00523272	Fungi-Fungi	Healthy
F_M.furfur_OTU_2583	F_Truncospora_macrospora	0.350355	0.00524423	Fungi-Fungi	Healthy
F_M.japonica (OTU5)	F_OTU_143	0.350262	0.00525716	Fungi-Fungi	Healthy
F_OTU_169	F_OTU_371	0.350198	0.00526594	Fungi-Fungi	Healthy
F_Grammothele_lineata	F_OTU_190	0.350079	0.00528256	Fungi-Fungi	Healthy
F_M.globosa_OTU_50	F_Earliella_scabrosa	-0.349968	0.00529789	Fungi-Fungi	Healthy
F_Stachybotrys_microspora	F_Phanerochaete_chrysosporium	-0.349951	0.0053003	Fungi-Fungi	Healthy
F_M.globosa_OTU_802	F_OTU_71	0.349843	0.00531531	Fungi-Fungi	Healthy
F_Coprinellus_disseminatus_OTU_1681	F_OTU_144	0.349842	0.00531555	Fungi-Fungi	Healthy
F_M.obtusa	F_Alternaria_macrospora	-0.34974	0.00532973	Fungi-Fungi	Healthy
F_Cladosporium_delicatulum	F_OTU_81	-0.349428	0.00537357	Fungi-Fungi	Healthy
F_Pseudopithomyces_chartarum_OTU_118	F_OTU_986	-0.349394	0.00537841	Fungi-Fungi	Healthy
F_M.globosa_OTU_3	F_M.globosa_OTU_134	0.349313	0.00538984	Fungi-Fungi	Healthy
F_M.globosa_OTU_50	F_OTU_81	-0.34921	0.00540442	Fungi-Fungi	Healthy
F_M.restricta_OTU_1382	F_Thermomyces_lanuginosus	-0.349107	0.00541894	Fungi-Fungi	Healthy
F_M.restricta_OTU_23	F_OTU_71	-0.349022	0.00543108	Fungi-Fungi	Healthy
F_M.furfur_OTU_42	F_Exophiala_equina	-0.348861	0.00545404	Fungi-Fungi	Healthy
F_M.globosa_OTU_4	F_Grammothele_lineata	0.348722	0.00547398	Fungi-Fungi	Healthy
F_Meyerozyma_guilliermondii	F_Trechispora_cohaerens	0.348418	0.00551763	Fungi-Fungi	Healthy
F_M.slooffiae_OTU_26	F_M.obtusa	0.348381	0.00552303	Fungi-Fungi	Healthy
F_Coprinopsis_calospora	F_Aspergillus_aculeatus	0.348266	0.00553959	Fungi-Fungi	Healthy
F_M.slooffiae_OTU_26	F_Peniophorella_praetermissa	0.348116	0.0055613	Fungi-Fungi	Healthy
F_OTU_371	F_OTU_1013	0.348108	0.00556254	Fungi-Fungi	Healthy
F_Aspergillus_aculeatus	F_Gyrodontium_sacchari	0.348041	0.0055722	Fungi-Fungi	Healthy
F_Auricularia_cornea	F_Gyrodontium_sacchari	0.347857	0.00559915	Fungi-Fungi	Healthy
F_M.slooffiae_OTU_26	F_M.globosa_OTU_134	-0.347788	0.00560911	Fungi-Fungi	Healthy
F_Sarocladium_implicatum	F_OTU_229	-0.34778	0.00561039	Fungi-Fungi	Healthy
F_M.sympodialis_OTU_53	F_OTU_248	-0.347655	0.00562869	Fungi-Fungi	Healthy
F_M.furfur_OTU_42	F_OTU_116	0.347624	0.00563322	Fungi-Fungi	Healthy
F_OTU_101	F_Peniophora_laxitexta	0.34756	0.00564266	Fungi-Fungi	Healthy
F_M.obtusa	F_OTU_143	0.347531	0.0056469	Fungi-Fungi	Healthy
F_M.slooffiae	F_OTU_169	-0.347403	0.00566577	Fungi-Fungi	Healthy
F_M.slooffiae_OTU_26	F_OTU_169	-0.347403	0.00566577	Fungi-Fungi	Healthy
F_Earliella_scabrosa	F_OTU_169	-0.347403	0.00566577	Fungi-Fungi	Healthy
F_OTU_169	F_Letendraea_helminthicola	-0.347403	0.00566577	Fungi-Fungi	Healthy
F_OTU_169	F_OTU_229	-0.347403	0.00566577	Fungi-Fungi	Healthy
F_Meyerozyma_guilliermondii	F_Coprinopsis_calospora	0.347355	0.00567282	Fungi-Fungi	Healthy
F_OTU_98	F_Alternaria_macrospora	-0.346994	0.00572654	Fungi-Fungi	Healthy
F_OTU_272	F_Phanerochaete_chrysosporium	-0.346597	0.00578595	Fungi-Fungi	Healthy
F_M.restricta_OTU_285	F_OTU_99	-0.346377	0.00581912	Fungi-Fungi	Healthy
F_M.slooffiae	F_M.globosa_OTU_134	-0.346133	0.00585618	Fungi-Fungi	Healthy
F_M.slooffiae	F_OTU_229	0.346127	0.00585706	Fungi-Fungi	Healthy
F_OTU_248	F_Auricularia_cornea	0.346111	0.00585952	Fungi-Fungi	Healthy
F_Malasseziales_OTU_15	F_Peniophora_laxitexta	0.346075	0.00586489	Fungi-Fungi	Healthy
F_Microascus_niger	F_Trechispora_cohaerens	0.34605	0.00586873	Fungi-Fungi	Healthy
F_Microascus_niger	F_Phanerochaete_chrysosporium	0.345804	0.00590637	Fungi-Fungi	Healthy
F_Malasseziales_OTU_15	F_OTU_116	0.345799	0.00590713	Fungi-Fungi	Healthy
F_M.slooffiae_OTU_26	F_M.globosa_OTU_50	-0.345677	0.00592576	Fungi-Fungi	Healthy
F_OTU_58	F_OTU_193	0.345569	0.00594243	Fungi-Fungi	Healthy
F_M.furfur_OTU_2583	F_OTU_272	-0.345376	0.00597219	Fungi-Fungi	Healthy
F_Coprinellus_disseminatus	F_OTU_47	0.345273	0.00598823	Fungi-Fungi	Healthy
F_M.slooffiae_OTU_26	F_Schizopora_ovispora	0.345267	0.00598905	Fungi-Fungi	Healthy
F_Malasseziales_OTU_15	F_Coprinellus_disseminatus	0.345129	0.00601054	Fungi-Fungi	Healthy
F_M.restricta_OTU_23	F_Didymella_calidophila	0.345089	0.00601667	Fungi-Fungi	Healthy
F_M.obtusa	F_OTU_113	0.345083	0.0060177	Fungi-Fungi	Healthy
F_Coprinopsis_calospora	F_Aspergillus_caesiellus_OTU_3089	0.345071	0.00601952	Fungi-Fungi	Healthy
F_OTU_98	F_OTU_116	0.345027	0.00602647	Fungi-Fungi	Healthy
F_OTU_1496	F_Peniophora_laxitexta	-0.345021	0.00602729	Fungi-Fungi	Healthy
F_M.globosa_OTU_2024	F_Stachybotrys_microspora	-0.344984	0.00603313	Fungi-Fungi	Healthy
F_M.restricta_OTU_23	F_M.slooffiae	-0.344804	0.00606132	Fungi-Fungi	Healthy
F_Meyerozyma_guilliermondii	F_OTU_116	0.344786	0.00606406	Fungi-Fungi	Healthy
F_OTU_371	F_Alternaria_macrospora	0.343845	0.00621321	Fungi-Fungi	Healthy
F_OTU_298	F_OTU_146	0.343655	0.00624366	Fungi-Fungi	Healthy
F_OTU_116	F_OTU_47	0.343519	0.00626551	Fungi-Fungi	Healthy
F_M.restricta_OTU_21	F_Aspergillus_caesiellus_OTU_3089	-0.342707	0.00639785	Fungi-Fungi	Healthy
F_OTU_47	F_Pseudopithomyces_chartarum_OTU_118	0.342691	0.00640042	Fungi-Fungi	Healthy
F_Aspergillus_caesiellus_OTU_3089	F_OTU_228	0.342648	0.00640754	Fungi-Fungi	Healthy
F_M.furfur_OTU_2583	F_Pseudopithomyces_chartarum_OTU_118	0.342637	0.00640935	Fungi-Fungi	Healthy
F_Coprinellus_disseminatus	F_OTU_217	-0.342595	0.00641616	Fungi-Fungi	Healthy
F_Aspergillus_penicillioides_OTU_1026	F_OTU_119	0.342498	0.00643229	Fungi-Fungi	Healthy
F_M.restricta_OTU_21	F_OTU_1013	0.342316	0.00646234	Fungi-Fungi	Healthy
F_Didymella_calidophila	F_Letendraea_helminthicola	-0.342153	0.00648937	Fungi-Fungi	Healthy
F_M.globosa_OTU_706	F_Schizopora_ovispora	0.341939	0.00652503	Fungi-Fungi	Healthy
F_OTU_47	F_OTU_1013	-0.341867	0.00653711	Fungi-Fungi	Healthy
F_Curvularia_lunata	F_Dandruff	0.341658	0.00657222	Fungi-Fungi	Healthy
F_M.slooffiae_OTU_26	F_OTU_143	0.341618	0.00657894	Fungi-Fungi	Healthy
F_M.globosa_OTU_706	F_M.globosa_OTU_802	0.341442	0.00660864	Fungi-Fungi	Healthy
F_M.globosa_OTU_1012	F_OTU_167	0.341259	0.00663958	Fungi-Fungi	Healthy
F_Meyerozyma_guilliermondii	F_Lodderomyces_elongisporus	0.341251	0.00664093	Fungi-Fungi	Healthy
F_M.japonica (OTU5)	F_Auricularia_cornea	0.341114	0.00666435	Fungi-Fungi	Healthy
F_M.slooffiae	F_OTU_143	0.341028	0.00667902	Fungi-Fungi	Healthy
F_M.slooffiae	F_Earliella_scabrosa	0.341006	0.00668266	Fungi-Fungi	Healthy
F_OTU_99	F_OTU_144	0.34094	0.00669397	Fungi-Fungi	Healthy
F_M.slooffiae	F_Meyerozyma_guilliermondii	0.3409	0.0067008	Fungi-Fungi	Healthy
F_M.furfur_OTU_2583	F_OTU_143	0.34074	0.00672824	Fungi-Fungi	Healthy
F_Phaeophleospora_hymenocallidicola	F_M.globosa_OTU_134	-0.340621	0.00674873	Fungi-Fungi	Healthy
F_M.slooffiae	F_OTU_144	0.340555	0.00676004	Fungi-Fungi	Healthy
F_M.slooffiae_OTU_26	F_OTU_144	0.340437	0.00678043	Fungi-Fungi	Healthy
F_Aspergillus_caesiellus_OTU_3089	F_OTU_183	0.340422	0.00678301	Fungi-Fungi	Healthy
F_Pseudopithomyces_chartarum	F_OTU_81	0.340414	0.00678442	Fungi-Fungi	Healthy
F_Megasporoporia_minor	F_OTU_1013	-0.340298	0.00680459	Fungi-Fungi	Healthy
F_OTU_298	F_Stachybotrys_microspora	0.340265	0.00681017	Fungi-Fungi	Healthy
F_M.globosa_OTU_2	F_OTU_183	0.340242	0.00681416	Fungi-Fungi	Healthy
F_OTU_47	F_OTU_157	0.340064	0.00684517	Fungi-Fungi	Healthy
F_M.globosa_OTU_2024	F_Microascus_niger	0.339765	0.0068975	Fungi-Fungi	Healthy
F_OTU_228	F_OTU_229	0.339553	0.00693484	Fungi-Fungi	Healthy
F_OTU_80	F_M.obtusa	0.339506	0.00694303	Fungi-Fungi	Healthy
F_M.globosa_OTU_706	F_OTU_116	0.339391	0.00696337	Fungi-Fungi	Healthy
F_M.furfur_OTU_42	F_Microascus_niger	0.339318	0.00697638	Fungi-Fungi	Healthy
F_M.yamatoensis	F_Auricularia_cornea	0.339204	0.00699654	Fungi-Fungi	Healthy
F_M.globosa_OTU_3	F_Thermomyces_lanuginosus	0.339062	0.0070218	Fungi-Fungi	Healthy
F_OTU_113	F_Knufia_epidermidis	0.339025	0.00702853	Fungi-Fungi	Healthy
F_M.slooffiae_OTU_26	F_OTU_166	0.338607	0.00710337	Fungi-Fungi	Healthy
F_Ceriporia_lacerata	F_Alternaria_macrospora	-0.338596	0.00710532	Fungi-Fungi	Healthy
F_M.globosa_OTU_3	F_OTU_97	0.338537	0.00711604	Fungi-Fungi	Healthy
F_Sarocladium_implicatum	F_Dandruff	0.338458	0.00713035	Fungi-Fungi	Healthy
F_M.obtusa	F_OTU_217	-0.338419	0.00713736	Fungi-Fungi	Healthy
F_OTU_1496	F_Pseudopithomyces_chartarum_OTU_118	-0.338321	0.00715504	Fungi-Fungi	Healthy
F_OTU_1496	F_OTU_151	-0.338321	0.00715504	Fungi-Fungi	Healthy
F_M.japonica (OTU5)	F_OTU_190	0.338235	0.00717063	Fungi-Fungi	Healthy
F_OTU_298	F_Truncospora_macrospora	-0.338031	0.00720771	Fungi-Fungi	Healthy
F_OTU_98	F_Malassezia_OTU_122	0.338029	0.00720806	Fungi-Fungi	Healthy
F_Earliella_scabrosa	F_Truncospora_macrospora	0.337978	0.00721737	Fungi-Fungi	Healthy
F_Malassezia_OTU_122	F_OTU_177	0.337938	0.00722473	Fungi-Fungi	Healthy
F_Megasporoporia_minor	F_Aspergillus_aculeatus	0.337662	0.00727546	Fungi-Fungi	Healthy
F_Gyrodontium_sacchari	F_OTU_157	0.337441	0.00731602	Fungi-Fungi	Healthy
F_Microascus_niger	F_Exophiala_equina	-0.337272	0.00734736	Fungi-Fungi	Healthy
F_Phaeophleospora_hymenocallidicola	F_Microascus_niger	0.337214	0.00735811	Fungi-Fungi	Healthy
F_Malasseziales_OTU_15	F_Phaeophleospora_hymenocallidicola	0.337182	0.00736408	Fungi-Fungi	Healthy
F_M.globosa_OTU_3	F_M.globosa_OTU_2521	0.33718	0.00736452	Fungi-Fungi	Healthy
F_M.obtusa	F_OTU_47	0.337021	0.00739403	Fungi-Fungi	Healthy
F_OTU_97	F_OTU_298	0.337002	0.00739763	Fungi-Fungi	Healthy
F_M.globosa_OTU_706	F_OTU_143	0.336875	0.00742136	Fungi-Fungi	Healthy
F_OTU_99	F_OTU_47	0.336788	0.0074376	Fungi-Fungi	Healthy
F_OTU_1013	F_Knufia_epidermidis	-0.3367	0.00745422	Fungi-Fungi	Healthy
F_M.sympodialis	F_OTU_217	-0.336666	0.0074605	Fungi-Fungi	Healthy
F_M.restricta_OTU_21	F_OTU_146	0.336554	0.00748167	Fungi-Fungi	Healthy
F_M.restricta_OTU_23	F_Auricularia_cornea	-0.33651	0.00748985	Fungi-Fungi	Healthy
F_M.restricta_OTU_285	F_Coriolopsis_aspera	-0.336426	0.00750571	Fungi-Fungi	Healthy
F_M.restricta_OTU_23	F_OTU_1496	0.336324	0.007525	Fungi-Fungi	Healthy
F_Sarocladium_implicatum	F_OTU_190	-0.336193	0.00754992	Fungi-Fungi	Healthy
F_Alternaria_macrospora	F_OTU_146	0.335902	0.00760531	Fungi-Fungi	Healthy
F_M.japonica (OTU5)	F_OTU_166	0.335775	0.00762972	Fungi-Fungi	Healthy
F_Peniophora_laxitexta	F_Dandruff	-0.335747	0.00763507	Fungi-Fungi	Healthy
F_OTU_298	F_OTU_371	0.335585	0.00766622	Fungi-Fungi	Healthy
F_M.globosa_OTU_50	F_OTU_71	-0.335584	0.0076663	Fungi-Fungi	Healthy
F_Peniophora_laxitexta	F_OTU_119	0.335541	0.00767473	Fungi-Fungi	Healthy
F_M.slooffiae	F_OTU_272	-0.335163	0.00774778	Fungi-Fungi	Healthy
F_M.slooffiae_OTU_26	F_OTU_272	-0.335163	0.00774778	Fungi-Fungi	Healthy
F_Earliella_scabrosa	F_OTU_272	-0.335163	0.00774778	Fungi-Fungi	Healthy
F_OTU_272	F_Letendraea_helminthicola	-0.335163	0.00774778	Fungi-Fungi	Healthy
F_M.slooffiae	F_Exophiala_equina	-0.335163	0.00774778	Fungi-Fungi	Healthy
F_M.slooffiae_OTU_26	F_Exophiala_equina	-0.335163	0.00774778	Fungi-Fungi	Healthy
F_M.globosa_OTU_2521	F_Truncospora_macrospora	0.335057	0.00776843	Fungi-Fungi	Healthy
F_M.globosa_OTU_3	F_OTU_58	0.33456	0.00786564	Fungi-Fungi	Healthy
F_Pseudopithomyces_chartarum_OTU_118	F_OTU_229	0.334479	0.00788171	Fungi-Fungi	Healthy
F_Coprinopsis_calospora	F_Pseudopithomyces_chartarum_OTU_118	0.334355	0.00790628	Fungi-Fungi	Healthy
F_Coprinopsis_calospora	F_Peniophorella_praetermissa	0.334121	0.0079526	Fungi-Fungi	Healthy
F_M.restricta_OTU_23	F_Pseudopithomyces_chartarum_OTU_118	-0.334005	0.00797561	Fungi-Fungi	Healthy
F_M.furfur_OTU_2583	F_OTU_99	0.333942	0.00798821	Fungi-Fungi	Healthy
F_M.japonica (OTU5)	F_OTU_177	0.333905	0.00799561	Fungi-Fungi	Healthy
F_M.globosa_OTU_706	F_Exophiala_equina	-0.333658	0.00804498	Fungi-Fungi	Healthy
F_OTU_248	F_OTU_157	0.333632	0.00805023	Fungi-Fungi	Healthy
F_OTU_228	F_OTU_167	0.333579	0.00806097	Fungi-Fungi	Healthy
F_OTU_80	F_Didymella_calidophila	-0.33344	0.00808902	Fungi-Fungi	Healthy
F_Cladosporium_delicatulum	F_OTU_71	-0.33323	0.00813135	Fungi-Fungi	Healthy
F_Grammothele_lineata	F_Truncospora_macrospora	0.333075	0.0081628	Fungi-Fungi	Healthy
F_M.globosa_OTU_4	F_M.sympodialis_OTU_53	-0.333011	0.00817582	Fungi-Fungi	Healthy
F_M.yamatoensis	F_Coprinellus_disseminatus	0.332966	0.00818496	Fungi-Fungi	Healthy
F_OTU_58	F_OTU_167	0.332848	0.00820909	Fungi-Fungi	Healthy
F_Knufia_epidermidis	F_Auricularia_cornea	0.332602	0.00825952	Fungi-Fungi	Healthy
F_OTU_1496	F_OTU_190	-0.332532	0.00827393	Fungi-Fungi	Healthy
F_Coprinopsis_calospora	F_Letendraea_helminthicola	0.33245	0.00829083	Fungi-Fungi	Healthy
F_Curvularia_lunata	F_Coriolopsis_aspera	-0.332436	0.00829368	Fungi-Fungi	Healthy
F_Curvularia_lunata	F_OTU_47	-0.332436	0.00829368	Fungi-Fungi	Healthy
F_Curvularia_lunata	F_OTU_113	-0.332436	0.00829368	Fungi-Fungi	Healthy
F_Curvularia_lunata	F_Trechispora_cohaerens	-0.332436	0.00829368	Fungi-Fungi	Healthy
F_M.slooffiae_OTU_26	F_OTU_183	0.332428	0.00829535	Fungi-Fungi	Healthy
F_M.yamatoensis	F_OTU_228	0.332242	0.00833377	Fungi-Fungi	Healthy
F_M.restricta_OTU_21	F_Trechispora_cohaerens	-0.332227	0.00833697	Fungi-Fungi	Healthy
F_Malasseziales_OTU_15	F_Microascus_niger	0.332167	0.00834931	Fungi-Fungi	Healthy
F_OTU_101	F_OTU_1013	-0.332153	0.00835231	Fungi-Fungi	Healthy
F_Malasseziales_OTU_15	F_Pseudopithomyces_chartarum_OTU_118	0.332088	0.00836576	Fungi-Fungi	Healthy
F_M.sympodialis_OTU_53	F_OTU_272	-0.33207	0.00836945	Fungi-Fungi	Healthy
F_Malassezia_OTU_122	F_OTU_167	0.332024	0.0083791	Fungi-Fungi	Healthy
F_Phaeophleospora_hymenocallidicola	F_Didymella_calidophila	-0.331991	0.00838585	Fungi-Fungi	Healthy
F_OTU_1013	F_Phanerochaete_chrysosporium	-0.331965	0.00839121	Fungi-Fungi	Healthy
F_OTU_101	F_OTU_169	-0.331886	0.00840769	Fungi-Fungi	Healthy
F_OTU_169	F_Phaeophleospora_hymenocallidicola	-0.331886	0.00840769	Fungi-Fungi	Healthy
F_OTU_169	F_OTU_166	-0.331886	0.00840769	Fungi-Fungi	Healthy
F_Peniophora_laxitexta	F_Phanerochaete_chrysosporium	0.331648	0.00845747	Fungi-Fungi	Healthy
F_M.globosa_OTU_4	F_OTU_97	0.331623	0.00846282	Fungi-Fungi	Healthy
F_Pseudopithomyces_chartarum	F_Aspergillus_aculeatus	0.331612	0.00846513	Fungi-Fungi	Healthy
F_M.furfur_OTU_2583	F_Curvularia_lunata	-0.331057	0.00858226	Fungi-Fungi	Healthy
F_Malasseziales_OTU_15	F_OTU_167	0.330835	0.00862951	Fungi-Fungi	Healthy
F_M.restricta_OTU_285	F_M.yamatoensis	-0.330751	0.00864761	Fungi-Fungi	Healthy
F_OTU_371	F_Stachybotrys_microspora	0.330731	0.00865171	Fungi-Fungi	Healthy
F_M.japonica (OTU5)	F_Peniophorella_praetermissa	0.330704	0.00865763	Fungi-Fungi	Healthy
F_Malasseziales_OTU_15	F_M.globosa_OTU_50	-0.330556	0.00868939	Fungi-Fungi	Healthy
F_Coprinopsis_calospora	F_M.obtusa	0.330477	0.00870618	Fungi-Fungi	Healthy
F_M.globosa_OTU_3	F_M.yamatoensis	-0.330257	0.0087538	Fungi-Fungi	Healthy
F_Coprinellus_disseminatus	F_OTU_1013	-0.329955	0.00881917	Fungi-Fungi	Healthy
F_M.furfur_OTU_2583	F_OTU_71	0.329382	0.00894459	Fungi-Fungi	Healthy
F_OTU_116	F_Sarocladium_implicatum	-0.329313	0.00895978	Fungi-Fungi	Healthy
F_OTU_97	F_Schizopora_ovispora	-0.329287	0.0089655	Fungi-Fungi	Healthy
F_M.furfur_OTU_42	F_Truncospora_macrospora	0.329284	0.00896626	Fungi-Fungi	Healthy
F_M.globosa_OTU_706	F_OTU_169	-0.329029	0.00902257	Fungi-Fungi	Healthy
F_OTU_166	F_Trechispora_cohaerens	0.329029	0.00902261	Fungi-Fungi	Healthy
F_M.slooffiae	F_Knufia_epidermidis	0.328947	0.00904084	Fungi-Fungi	Healthy
F_M.sympodialis_OTU_53	F_OTU_217	-0.328682	0.00909996	Fungi-Fungi	Healthy
F_OTU_47	F_OTU_177	0.328649	0.00910725	Fungi-Fungi	Healthy
F_OTU_98	F_OTU_47	0.328632	0.009111	Fungi-Fungi	Healthy
F_OTU_666	F_OTU_177	-0.328595	0.00911928	Fungi-Fungi	Healthy
F_Phanerochaete_chrysosporium	F_OTU_228	0.328499	0.00914098	Fungi-Fungi	Healthy
F_Earliella_scabrosa	F_Coprinellus_disseminatus_OTU_1681	0.328487	0.00914362	Fungi-Fungi	Healthy
F_M.globosa_OTU_134	F_OTU_71	-0.32846	0.00914962	Fungi-Fungi	Healthy
F_M.globosa_OTU_134	F_OTU_143	-0.32846	0.00914962	Fungi-Fungi	Healthy
F_OTU_248	F_Thermomyces_lanuginosus	0.328433	0.00915565	Fungi-Fungi	Healthy
F_Aspergillus_aculeatus	F_Truncospora_macrospora	0.328248	0.00919739	Fungi-Fungi	Healthy
F_M.slooffiae_OTU_26	F_OTU_177	0.327653	0.0093325	Fungi-Fungi	Healthy
F_M.globosa_OTU_50	F_OTU_99	-0.327598	0.00934507	Fungi-Fungi	Healthy
F_Coprinopsis_calospora	F_OTU_113	0.327544	0.00935736	Fungi-Fungi	Healthy
F_M.globosa_OTU_706	F_Grammothele_lineata	0.327508	0.00936575	Fungi-Fungi	Healthy
F_M.globosa_OTU_2024	F_Sarocladium_implicatum	-0.327266	0.00942123	Fungi-Fungi	Healthy
F_M.globosa_OTU_3	F_OTU_1496	0.326827	0.00952287	Fungi-Fungi	Healthy
F_Ceriporia_lacerata	F_Coprinopsis_calospora	0.326436	0.00961418	Fungi-Fungi	Healthy
F_Peniophora_laxitexta	F_Truncospora_macrospora	0.326361	0.0096318	Fungi-Fungi	Healthy
F_M.sympodialis_OTU_53	F_Didymella_calidophila	-0.326142	0.00968324	Fungi-Fungi	Healthy
F_OTU_119	F_OTU_183	0.326083	0.00969732	Fungi-Fungi	Healthy
F_OTU_98	F_OTU_666	-0.325996	0.00971788	Fungi-Fungi	Healthy
F_OTU_99	F_OTU_217	-0.325933	0.00973273	Fungi-Fungi	Healthy
F_Aspergillus_aculeatus	F_Malassezia_OTU_122	0.325931	0.00973329	Fungi-Fungi	Healthy
F_Peniophorella_praetermissa	F_Truncospora_macrospora	0.325737	0.00977916	Fungi-Fungi	Healthy
F_M.restricta_OTU_21	F_OTU_157	-0.325384	0.00986371	Fungi-Fungi	Healthy
F_Didymella_calidophila	F_OTU_228	-0.325322	0.00987848	Fungi-Fungi	Healthy
F_M.sympodialis_OTU_53	F_M.obtusa	0.325254	0.00989474	Fungi-Fungi	Healthy
F_OTU_101	F_Trechispora_cohaerens	0.325217	0.00990365	Fungi-Fungi	Healthy
F_OTU_101	F_OTU_167	0.325217	0.00990365	Fungi-Fungi	Healthy
F_M.restricta_OTU_285	F_OTU_151	-0.325002	0.00995547	Fungi-Fungi	Healthy
F_M.restricta_OTU_21	F_M.slooffiae	-0.324992	0.00995791	Fungi-Fungi	Healthy
F_M.restricta_OTU_1382	F_OTU_217	-0.32462	0.0100483	Fungi-Fungi	Healthy
F_M.globosa_OTU_706	F_M.globosa_OTU_1012	0.324469	0.010085	Fungi-Fungi	Healthy
F_M.restricta_OTU_21	F_M.yamatoensis	-0.324227	0.0101444	Fungi-Fungi	Healthy
F_M.restricta_OTU_285	F_Alternaria_macrospora	0.324225	0.0101449	Fungi-Fungi	Healthy
F_Grammothele_lineata	F_OTU_217	-0.324195	0.0101522	Fungi-Fungi	Healthy
F_Grammothele_lineata	F_Stachybotrys_microspora	-0.324195	0.0101522	Fungi-Fungi	Healthy
F_OTU_116	F_Stachybotrys_microspora	-0.324195	0.0101522	Fungi-Fungi	Healthy
F_Coprinellus_disseminatus	F_Peniophorella_praetermissa	0.324126	0.0101693	Fungi-Fungi	Healthy
F_Thermomyces_lanuginosus	F_OTU_193	0.32394	0.0102151	Fungi-Fungi	Healthy
F_M.furfur_OTU_2583	F_Peniophorella_praetermissa	0.323834	0.0102413	Fungi-Fungi	Healthy
F_OTU_1013	F_OTU_177	-0.323798	0.0102502	Fungi-Fungi	Healthy
F_OTU_97	F_M.globosa_OTU_134	0.323651	0.0102869	Fungi-Fungi	Healthy
F_Meyerozyma_guilliermondii	F_Peniophorella_praetermissa	0.323566	0.010308	Fungi-Fungi	Healthy
F_Malasseziales_OTU_15	F_M.obtusa	0.323549	0.0103121	Fungi-Fungi	Healthy
F_Pseudopithomyces_chartarum	F_OTU_151	0.32352	0.0103194	Fungi-Fungi	Healthy
F_M.slooffiae_OTU_26	F_OTU_99	0.323321	0.0103691	Fungi-Fungi	Healthy
F_M.sympodialis_OTU_53	F_OTU_58	-0.323313	0.0103711	Fungi-Fungi	Healthy
F_M.globosa_OTU_802	F_OTU_167	0.323257	0.0103851	Fungi-Fungi	Healthy
F_Cladosporium_delicatulum	F_OTU_143	-0.323193	0.0104011	Fungi-Fungi	Healthy
F_M.slooffiae	F_Alternaria_macrospora	-0.322867	0.0104833	Fungi-Fungi	Healthy
F_M.slooffiae_OTU_26	F_Alternaria_macrospora	-0.322867	0.0104833	Fungi-Fungi	Healthy
F_M.obtusa	F_OTU_166	0.322739	0.0105158	Fungi-Fungi	Healthy
F_M.restricta_OTU_21	F_Meyerozyma_guilliermondii	-0.322704	0.0105246	Fungi-Fungi	Healthy
F_OTU_371	F_Coprinellus_disseminatus_OTU_1681	-0.322689	0.0105283	Fungi-Fungi	Healthy
[truncated: 37,404 more rows]

## Sheet: Table S5
Tax		Group	LDA score	p-value
Marinococcus	1.63384			-
Thermus	1.46267			-
Peptostreptococcus	1.47178			-
Prevotella9	2.83838			-
Malassezia furfur (OTU10, 100%)	2.85984	Dandruff	2.45663	0.0134298
Microvirga	1.68846	Dandruff	1.44321	0.0266562
Actinomycetospora	2.17075			-
Pseudopithomycessp__OTU118_	1.57059	Dandruff	1.60631	0.0257401
Malasseziales_OTU15_	3.61992			-
Streptococcus	2.932	Dandruff	2.29257	0.0034634
Aggregatibacter	1.65002	Dandruff	1.48	0.0232123
Malasseziasp__OTU2_	4.57386			-
Coprinopsissp__OTU114_	1.90919			-
Trechisporasp__OTU196_	1.55986	Dandruff	1.68973	0.00819867
Sarocladiumsp__OTU685_	1.64991	Normal	1.47469	0.0132803
Cupriavidus	1.59535	Dandruff	1.51173	0.017105
Cardiobacterium	1.67942	Normal	1.43329	0.0485505
Streptomyces	1.88249			-
f_Ganodermataceae_OTU98_	2.02392			-
Kocuria	3.64623			-
Shinella	2.31607			-
Aspergillussp__OTU103_	1.67003	Normal	1.35205	0.0107757
Haemophilus	2.64447			-
o_Malasseziales_OTU2454_	0.932848			-
Romboutsia	1.98791			-
Malassezia slooffiae (OTU26, 98.3%)	2.49382	Dandruff	2.07312	0.00169573
Coprinellussp__OTU1681_	1.68675			-
Neisseria	3.46289			-
p_Ascomycota_OTU119_	1.70578	Dandruff	1.46025	0.0229872
Pseudopithomycessp__OTU94_	1.77813			-
Xanthobacter	2.38318			-
Pleurotussp__OTU272_	1.60745	Normal	1.42248	0.0127937
Porphyromonas	2.24087			-
Acidipropionibacterium	2.52215			-
Phlebiasp__OTU143_	1.65827	Dandruff	1.38531	0.0299614
Schizoporasp__OTU145_	1.81417			-
Malasseziasp__OTU1012_	3.03757			-
Isoptericola	1.38694			-
Terrisporobacter	1.44677			-
Exiguobacterium	2.45793			-
Phaeophleosporasp__OTU75_	1.70593	Dandruff	1.38071	0.00123087
Salinicoccus	2.01858	Dandruff	1.55824	0.0116527
Nesterenkonia	3.4696			-
Periconiasp__OTU298_	1.87388	Normal	1.35732	0.0383721
Alternariasp__OTU1496_	1.92823	Dandruff	1.42305	0.0430479
Stachybotryssp__OTU2506_	1.64468			-
Geobacillus	2.05186	Normal	1.65905	0.0457073
Malasseziasp__OTU3_	4.3948			-
Stenotrophomonas	1.6398			-
Gyrodontiumsp__OTU104_	1.55352	Dandruff	1.62429	0.00015822
Phlebiopsissp__OTU177_	1.38485			-
Gymnopilussp__OTU264_	1.13215	Dandruff	2.00143	0.0353395
Veillonella	3.13451	Normal	2.78804	0.0441882
Exophialasp__OTU299_	1.47034			-
Clostridiumsensustricto1	1.6499			-
Thermomonas	2.57206	Dandruff	2.09179	0.040268
Mortierellasp__OTU432_	1.20462			-
Aspergillussp__OTU1412_	1.46374	Dandruff	1.6797	0.000295698
Rheinheimera	1.35988			-
Pseudoxanthomonas	1.86583			-
Eikenella	2.295			-
Cystobacter	1.85065			-
Trechisporasp__OTU300_	1.16857			-
Rubellimicrobium	2.01924			-
Micrococcus	4.0892			-
Aeromicrobium	1.70323	Dandruff	1.62386	0.0487943
Malasseziasp__OTU2521_	2.10647			-
Malasseziasp__OTU52_	2.32189			-
Carnobacterium	2.36398			-
Geomycessp__OTU54_	1.1033			-
Chryseobacterium	2.74843	Dandruff	2.3646	0.00454822
Dietzia	1.80632			-
Chryseomicrobium	1.8177	Dandruff	1.64783	0.0060198
Defluviimonas	3.40094			-
Brevibacterium	3.08097			-
Novosphingobium	1.61464	Dandruff	1.46413	0.00448627
Comamonas	1.84651			-
Malasseziaglobosa_OTU010_	1.08827			-
Thiobacillus	1.44936			-
Thauera	2.40038			-
Leptotrichia	2.00203			-
Coriolopsissp__OTU92_	1.95681	Dandruff	1.6907	0.00352727
Finegoldia	2.56852			-
Fusobacterium	2.38712			-
Microascussp__OTU111_	1.79284			-
Staphylococcus	5.47164			-
Coriolopsissp__OTU393_	1.29354			-
Fomitopsissp__OTU228_	1.41567			-
Pseudarthrobacter	2.16062			-
Letendraeasp__OTU148_	1.5378			-
Skermanella	2.26692			-
Coprinellussp__OTU120_	1.65392			-
Variovorax	2.27841			-
f_Coriolaceae_OTU183_	1.68166			-
Malasseziaobtusa_OTU65_100_	1.76979			-
Turicibacter	2.187	Dandruff	1.73963	0.0358769
Talaromycessp__OTU287_	1.34703			-
Knufiasp__OTU2650_	1.45624			-
o_Malasseziales_OTU371_	1.84068			-
Peniophorasp__OTU99_	1.92159			-
Gardnerella	2.49878	Dandruff	2.16993	0.008618
Aureimonas	2.16744			-
Malasseziaglobosa_OTU134_	1.79486	Normal	1.58682	0.0256292
Luteimonas	2.98742			-
Dermabacter	2.02232			-
Bosea	2.56772			-
Malasseziasp__OTU706_	3.29961			-
Altererythrobacter	3.40953			-
Oxyporussp__OTU190_	1.48036			-
Meyerozymasp__OTU72_	2.07651			-
Actinobacillus	1.85155			-
Auriculariasp__OTU137_	1.63206			-
Malasseziasp__OTU79_	2.71113			-
Malasseziarestricta_OTU1_100__	5.47192			-
Bradyrhizobium	1.75636			-
Cladosporiumsp__OTU1107_	1.88235			-
Verticilliumsp__OTU2375_	1.20306	Normal	1.50185	0.0339804
Rothia	1.9931			-
Dubosiella	1.9463			-
Truncosporasp__OTU209_	1.40127			-
f_Coriolaceae_OTU151_	1.40653			-
Ceriporiasp__OTU57_	1.98723	Dandruff	1.54012	0.0319
Curvulariasp__OTU58_	2.11172	Dandruff	1.81885	0.0490622
p_Basidiomycota_OTU820_	1.29009			-
Serratia	3.28041			-
Debaryomycessp__OTU67_	2.04087			-
Malasseziasympodialis_OTU53_100_	2.18472	Normal	1.75733	0.0419638
Malasseziafurfur_OTU2583_97_	2.13755	Normal	1.46643	0.00342559
Phanerochaete_OTU261_	1.26204			-
Noviherbaspirillum	2.04381	Normal	1.73067	0.026145
Tetrasphaera	3.03292			-
Nocardioides	1.67004			-
Paenibacillus	2.47492			-
Cutibacterium	5.37037			-
Malassezia arunalokei (OTU285, 98%)	3.3209	Normal	2.82116	0.0135064
Megasporoporiasp__OTU117_	1.84693	Dandruff	1.49815	0.0416243
f_Ganodermataceae_OTU81_	1.67229	Dandruff	1.43087	0.0264174
Blautia	1.97378			-
Peniophorasp__OTU178_	1.92566			-
Malasseziasp__OTU50_	2.2881			-
Amaricoccus	1.74855	Dandruff	1.65932	0.00170522
Weissella	1.88471			-
o_Saccharomycetales_OTU47_	1.96442	Dandruff	1.70028	0.0173224
Pseudoclavibacter	2.28122			-
Phanerochaetesp__OTU257_	1.7504	Dandruff	1.63773	0.0273914
Gordonia	1.64485			-
Limnobacter	2.39317			-
Aspergillussp__OTU1026_	2.07108			-
Sphingomonas	2.86411			-
Aspergillussp__OTU381_	1.99992	Dandruff	1.81843	0.00156198
Pseudomonas	3.96896			-
Alloprevotella	2.24475			-
Psathyrellasp__OTU563_	1.01996			-
Talaromycessp__OTU310_	0.897689			-
o_Chaetothyriales_OTU248_	1.90641			-
Bacillus	2.07601			-
Allorhizobium_Neorhizobium_Pararhizobium_Rhizobium	2.66188			-
Brachybacterium	3.35541			-
Penicilliumsp__OTU255_	1.1674			-
Anaerostipes	1.2595			-
Cercosporasp__OTU2675_	1.12973	Normal	1.75973	0.00912407
Escherichia_Shigella	3.87708			-
o_Malasseziales_OTU986_	1.48513			-
p_Ascmycota_OTU97_	2.13191	Normal	1.86648	0.00916809
Bacteroides	1.83413			-
metagenome	1.49888	Dandruff	1.52277	0.024226
Mesorhizobium	2.08988			-
Grammothelesp__OTU91_	1.94942	Dandruff	1.55503	0.0417908
Malassezia sp. (OTU14)	3.03082	Normal	2.59102	0.0059328
Lawsonella	4.3277			-
Peniophorellasp__OTU1053_	1.47982			-
Pantoea	3.0658			-
uncultured	2.21713			-
Blastococcus	2.20149	Dandruff	1.5619	0.0453021
Alternariasp__OTU1013_	1.63107	Normal	1.42207	0.0112357
Dialister	1.45308			-
Parviterribacter	1.39212			-
Agathobacter	2.01708			-
Unclassified	2.3231			-
o_Malasseziales_OTU666_	1.85982			-
Rubrobacter	2.85338			-
F0332	2.2893	Normal	1.87631	0.0138391
Malasseziasp__OTU214_	1.06719			-
Sarcinomycessp__OTU101_	2.08201	Dandruff	1.73629	0.0334658
Aerococcus	2.6123			-
Malasseziafurfur_OTU42_97_	2.43521			-
Talaromycessp__OTU167_	1.37048	Dandruff	1.52507	0.0129497
Ophiosphaerellasp__OTU113_	1.85557	Dandruff	1.65116	0.0206682
o_Pleosporales_OTU169_	1.95224			-
Halomonas	1.5625			-
f_Pleosporaceae_OTU217_	1.67456			-
Malasseziasp__OTU122_	1.45369			-
Neosetophomasp__OTU2526_	1.17907			-
Enhydrobacter	4.15146			-
Devosia	2.12328			-
Preussiasp__OTU116_	1.96583	Dandruff	1.61555	0.010553
Lactococcus	1.69606			-
Porphyrobacter	2.52857	Dandruff	2.17341	0.0108568
Malasseziasp__OTU23_	3.91699			-
Lautropia	3.0485			-
Pseudopropionibacterium	1.33252			-
Peniophorasp__OTU229_	1.48995			-
Gemella	2.55485	Dandruff	1.92451	0.0224113
Aeromonas	2.0835	Dandruff	1.661	0.0162353
Pseudorhodoferax	2.23069	Dandruff	1.72574	0.0283446
Didymellasp__OTU853_	1.63752	Normal	1.55975	0.00742042
Facklamia	1.99919			-
Brevundimonas	3.32842			-
Ornithinimicrobium	1.8118			-
Lysobacter	2.08728	Dandruff	1.66324	0.024156
Peptoniphilus	2.17562			-
Malassezia japonica (OTU5)	3.30083	Dandruff	2.6636	0.0311478
Macrococcus	2.05261	Dandruff	1.51451	0.0251584
Abiotrophia	2.19527			-
Paracoccus	2.93355			-
f_Polyporaceae_OTU80_	2.03475			-
Mycobacterium	2.01361	Dandruff	1.37961	0.00986663
Azohydromonas	1.93976	Dandruff	1.5911	0.00827109
Deinococcus	3.05276			-
f_Meruliaceae_OTU144_	1.75574	Dandruff	1.60474	0.00353684
Varibaculum	1.41322			-
Alkanindiges	2.12675			-
Granulicatella	2.68579	Dandruff	2.04091	0.0052623
Serpulasp__OTU71_	1.63641	Dandruff	1.43905	0.000906434
Roseomonas	1.62002			-
ChroococcidiopsisSAG2023	1.79406			-
Rhodobacter	2.82378	Normal	2.18366	0.0382875
f_Aspergillaceae_OTU146_	1.75316			-
Schizoporasp__OTU282_	1.2872			-
Cellulomonas	2.12988	Dandruff	1.58254	0.00601692
Choanephorasp__OTU337_	1.08514			-
Microbacterium	2.95622	Dandruff	2.62541	0.00212495
Kytococcus	3.49624			-
Oxyporussp__OTU1581_	0.910333			-
Aspergillussp__OTU3089_	1.93827	Dandruff	1.63922	0.00553089
Massilia	2.86151	Normal	2.31969	0.0162222
Piscicoccus	1.98346			-
Janthinobacterium	2.52303			-
Malasseziasp__OTU802_	3.04177			-
Coprinopsissp__OTU1520_	1.13235			-
o_Chaetothyriales_OTU243_	1.27098	Dandruff	1.80466	0.0419314
Moraxella	3.5968			-
Malasseziasp__OTU4_	4.30222			-
Phlebiasp__OTU157_	1.48773			-
Alternariasp__OTU614_	1.71701			-
Cellvibrio	1.61488			-
Triticumaestivum_breadwheat_	2.46257	Dandruff	1.97643	0.0378788
Malasseziasp__OTU2024_	3.2546			-
Corynebacterium	3.67491			-
Lodderomycessp__OTU172_	1.42662			-
Curvulariasp__OTU130_	1.95026	Normal	1.49815	0.0147294
Leucobacter	1.74536			-
Bifidobacterium	1.99642			-
Marmoricola	1.82938			-
Anaerococcus	2.34779	Dandruff	1.84042	0.0171384
Pseudonocardia	1.62011			-
Faecalibacterium	2.44812			-
Malasseziaarunalokei_OTU1382_96_2_	3.70934			-
Coprinellussp__OTU351_	1.29143			-
Sphingobacterium	2.66083			-
Oxyporussp__OTU426_	1.23059			-
Thermomycessp__OTU179_	1.52226			-
Geodermatophilus	1.8962	Dandruff	1.60787	0.0205094
Dolosigranulum	2.51105	Normal	1.85395	0.0197535
Lactobacillus	3.14653	Dandruff	2.78676	0.0415308
Phanerochaetesp__OTU166_	1.65122			-
Bipolarissp__OTU193_	1.44177			-
Malassezia sp. (OTU21)	3.5616	Normal	3.27333	0.00107002
Actinomyces	2.79997			-
Earliellasp__OTU85_	2.15211	Dandruff	1.82463	0.0336343
Psychroglaciecola	2.05015			-
Methylobacterium	2.86139			-
Dermacoccus	2.62009			-

## Sheet: Table S6
sparcc: 1000 bootstraps were used to calculate the correlation of each taxa in the co-occurrence network between different group
source	target	source_tax	target_tax	cor	p	group
Fun_OTU_5	Fun_OTU_6	p_Basidiomycota;c_Malasseziomycetes;o_Malasseziales;f_Malasseziaceae;g_Malassezia;s_Malassezia japonica	p_Ascomycota;c_Dothideomycetes;o_Pleosporales;f_Pleosporaceae;g_Alternaria;s_Alternaria alternata	-0.7539	0.001	Dandruff
Fun_OTU_5	Fun_OTU_10	p_Basidiomycota;c_Malasseziomycetes;o_Malasseziales;f_Malasseziaceae;g_Malassezia;s_Malassezia japonica	p_Basidiomycota;c_Malasseziomycetes;o_Malasseziales;f_Malasseziaceae;g_Malassezia;s_Malassezia furfur	0.7289	0.001	Dandruff
Fun_OTU_6	Fun_OTU_10	p_Ascomycota;c_Dothideomycetes;o_Pleosporales;f_Pleosporaceae;g_Alternaria;s_Alternaria alternata	p_Basidiomycota;c_Malasseziomycetes;o_Malasseziales;f_Malasseziaceae;g_Malassezia;s_Malassezia furfur	-0.7621	0.001	Dandruff
Fun_OTU_5	Fun_OTU_12	p_Basidiomycota;c_Malasseziomycetes;o_Malasseziales;f_Malasseziaceae;g_Malassezia;s_Malassezia japonica	p_Ascomycota;c_Eurotiomycetes;o_Eurotiales;f_Aspergillaceae;g_Aspergillus;s_Aspergillus caesiellus	0.6776	0.001	Dandruff
Fun_OTU_6	Fun_OTU_12	p_Ascomycota;c_Dothideomycetes;o_Pleosporales;f_Pleosporaceae;g_Alternaria;s_Alternaria alternata	p_Ascomycota;c_Eurotiomycetes;o_Eurotiales;f_Aspergillaceae;g_Aspergillus;s_Aspergillus caesiellus	-0.681	0.001	Dandruff
Fun_OTU_10	Fun_OTU_12	p_Basidiomycota;c_Malasseziomycetes;o_Malasseziales;f_Malasseziaceae;g_Malassezia;s_Malassezia furfur	p_Ascomycota;c_Eurotiomycetes;o_Eurotiales;f_Aspergillaceae;g_Aspergillus;s_Aspergillus caesiellus	0.6072	0.001	Dandruff
Fun_OTU_5	Fun_OTU_14	p_Basidiomycota;c_Malasseziomycetes;o_Malasseziales;f_Malasseziaceae;g_Malassezia;s_Malassezia japonica	p_Basidiomycota;c_Malasseziomycetes;o_Malasseziales;f_Malasseziaceae;g_Malassezia;s_Malassezia slooffiae	0.6553	0.001	Dandruff
Fun_OTU_6	Fun_OTU_14	p_Ascomycota;c_Dothideomycetes;o_Pleosporales;f_Pleosporaceae;g_Alternaria;s_Alternaria alternata	p_Basidiomycota;c_Malasseziomycetes;o_Malasseziales;f_Malasseziaceae;g_Malassezia;s_Malassezia slooffiae	-0.7247	0.001	Dandruff
Fun_OTU_10	Fun_OTU_14	p_Basidiomycota;c_Malasseziomycetes;o_Malasseziales;f_Malasseziaceae;g_Malassezia;s_Malassezia furfur	p_Basidiomycota;c_Malasseziomycetes;o_Malasseziales;f_Malasseziaceae;g_Malassezia;s_Malassezia slooffiae	0.7237	0.001	Dandruff
Fun_OTU_12	Fun_OTU_14	p_Ascomycota;c_Eurotiomycetes;o_Eurotiales;f_Aspergillaceae;g_Aspergillus;s_Aspergillus caesiellus	p_Basidiomycota;c_Malasseziomycetes;o_Malasseziales;f_Malasseziaceae;g_Malassezia;s_Malassezia slooffiae	0.6615	0.001	Dandruff
Fun_OTU_5	Fun_OTU_17	p_Basidiomycota;c_Malasseziomycetes;o_Malasseziales;f_Malasseziaceae;g_Malassezia;s_Malassezia japonica	p_Basidiomycota;c_Agaricomycetes;o_Polyporales;f_Meripilaceae;g_Meripilus;s_Meripilus giganteus	0.5878	0.001	Dandruff
Fun_OTU_6	Fun_OTU_17	p_Ascomycota;c_Dothideomycetes;o_Pleosporales;f_Pleosporaceae;g_Alternaria;s_Alternaria alternata	p_Basidiomycota;c_Agaricomycetes;o_Polyporales;f_Meripilaceae;g_Meripilus;s_Meripilus giganteus	-0.6058	0.001	Dandruff
Fun_OTU_10	Fun_OTU_17	p_Basidiomycota;c_Malasseziomycetes;o_Malasseziales;f_Malasseziaceae;g_Malassezia;s_Malassezia furfur	p_Basidiomycota;c_Agaricomycetes;o_Polyporales;f_Meripilaceae;g_Meripilus;s_Meripilus giganteus	0.5957	0.001	Dandruff
Fun_OTU_12	Fun_OTU_17	p_Ascomycota;c_Eurotiomycetes;o_Eurotiales;f_Aspergillaceae;g_Aspergillus;s_Aspergillus caesiellus	p_Basidiomycota;c_Agaricomycetes;o_Polyporales;f_Meripilaceae;g_Meripilus;s_Meripilus giganteus	0.6576	0.001	Dandruff
Fun_OTU_14	Fun_OTU_17	p_Basidiomycota;c_Malasseziomycetes;o_Malasseziales;f_Malasseziaceae;g_Malassezia;s_Malassezia slooffiae	p_Basidiomycota;c_Agaricomycetes;o_Polyporales;f_Meripilaceae;g_Meripilus;s_Meripilus giganteus	0.6127	0.001	Dandruff
Fun_OTU_5	Fun_OTU_18	p_Basidiomycota;c_Malasseziomycetes;o_Malasseziales;f_Malasseziaceae;g_Malassezia;s_Malassezia japonica	p_Ascomycota;c_Orbiliomycetes;o_Orbiliales;f_Orbiliaceae;g_Orbilia;s_Unclassified	0.5196	0.001	Dandruff
Fun_OTU_6	Fun_OTU_18	p_Ascomycota;c_Dothideomycetes;o_Pleosporales;f_Pleosporaceae;g_Alternaria;s_Alternaria alternata	p_Ascomycota;c_Orbiliomycetes;o_Orbiliales;f_Orbiliaceae;g_Orbilia;s_Unclassified	-0.5986	0.001	Dandruff
Fun_OTU_10	Fun_OTU_18	p_Basidiomycota;c_Malasseziomycetes;o_Malasseziales;f_Malasseziaceae;g_Malassezia;s_Malassezia furfur	p_Ascomycota;c_Orbiliomycetes;o_Orbiliales;f_Orbiliaceae;g_Orbilia;s_Unclassified	0.6035	0.001	Dandruff
Fun_OTU_12	Fun_OTU_18	p_Ascomycota;c_Eurotiomycetes;o_Eurotiales;f_Aspergillaceae;g_Aspergillus;s_Aspergillus caesiellus	p_Ascomycota;c_Orbiliomycetes;o_Orbiliales;f_Orbiliaceae;g_Orbilia;s_Unclassified	0.5403	0.001	Dandruff
Fun_OTU_14	Fun_OTU_18	p_Basidiomycota;c_Malasseziomycetes;o_Malasseziales;f_Malasseziaceae;g_Malassezia;s_Malassezia slooffiae	p_Ascomycota;c_Orbiliomycetes;o_Orbiliales;f_Orbiliaceae;g_Orbilia;s_Unclassified	0.5983	0.001	Dandruff
Fun_OTU_5	Fun_OTU_21	p_Basidiomycota;c_Malasseziomycetes;o_Malasseziales;f_Malasseziaceae;g_Malassezia;s_Malassezia japonica	p_Basidiomycota;c_Malasseziomycetes;o_Malasseziales;f_Malasseziaceae;g_Malassezia;s_Malassezia restricta	-0.6679	0.001	Dandruff
Fun_OTU_6	Fun_OTU_21	p_Ascomycota;c_Dothideomycetes;o_Pleosporales;f_Pleosporaceae;g_Alternaria;s_Alternaria alternata	p_Basidiomycota;c_Malasseziomycetes;o_Malasseziales;f_Malasseziaceae;g_Malassezia;s_Malassezia restricta	0.6237	0.001	Dandruff
Fun_OTU_10	Fun_OTU_21	p_Basidiomycota;c_Malasseziomycetes;o_Malasseziales;f_Malasseziaceae;g_Malassezia;s_Malassezia furfur	p_Basidiomycota;c_Malasseziomycetes;o_Malasseziales;f_Malasseziaceae;g_Malassezia;s_Malassezia restricta	-0.5703	0.001	Dandruff
Fun_OTU_12	Fun_OTU_21	p_Ascomycota;c_Eurotiomycetes;o_Eurotiales;f_Aspergillaceae;g_Aspergillus;s_Aspergillus caesiellus	p_Basidiomycota;c_Malasseziomycetes;o_Malasseziales;f_Malasseziaceae;g_Malassezia;s_Malassezia restricta	-0.6207	0.001	Dandruff
Fun_OTU_14	Fun_OTU_21	p_Basidiomycota;c_Malasseziomycetes;o_Malasseziales;f_Malasseziaceae;g_Malassezia;s_Malassezia slooffiae	p_Basidiomycota;c_Malasseziomycetes;o_Malasseziales;f_Malasseziaceae;g_Malassezia;s_Malassezia restricta	-0.566	0.001	Dandruff
Fun_OTU_17	Fun_OTU_21	p_Basidiomycota;c_Agaricomycetes;o_Polyporales;f_Meripilaceae;g_Meripilus;s_Meripilus giganteus	p_Basidiomycota;c_Malasseziomycetes;o_Malasseziales;f_Malasseziaceae;g_Malassezia;s_Malassezia restricta	-0.5159	0.001	Dandruff
Fun_OTU_5	Fun_OTU_25	p_Basidiomycota;c_Malasseziomycetes;o_Malasseziales;f_Malasseziaceae;g_Malassezia;s_Malassezia japonica	p_Basidiomycota;c_Agaricomycetes;o_Polyporales;f_Ganodermataceae;g_Perenniporia;s_Perenniporia vanhullii	0.7363	0.001	Dandruff
Fun_OTU_6	Fun_OTU_25	p_Ascomycota;c_Dothideomycetes;o_Pleosporales;f_Pleosporaceae;g_Alternaria;s_Alternaria alternata	p_Basidiomycota;c_Agaricomycetes;o_Polyporales;f_Ganodermataceae;g_Perenniporia;s_Perenniporia vanhullii	-0.6938	0.001	Dandruff
Fun_OTU_10	Fun_OTU_25	p_Basidiomycota;c_Malasseziomycetes;o_Malasseziales;f_Malasseziaceae;g_Malassezia;s_Malassezia furfur	p_Basidiomycota;c_Agaricomycetes;o_Polyporales;f_Ganodermataceae;g_Perenniporia;s_Perenniporia vanhullii	0.6376	0.001	Dandruff
Fun_OTU_12	Fun_OTU_25	p_Ascomycota;c_Eurotiomycetes;o_Eurotiales;f_Aspergillaceae;g_Aspergillus;s_Aspergillus caesiellus	p_Basidiomycota;c_Agaricomycetes;o_Polyporales;f_Ganodermataceae;g_Perenniporia;s_Perenniporia vanhullii	0.7458	0.001	Dandruff
Fun_OTU_14	Fun_OTU_25	p_Basidiomycota;c_Malasseziomycetes;o_Malasseziales;f_Malasseziaceae;g_Malassezia;s_Malassezia slooffiae	p_Basidiomycota;c_Agaricomycetes;o_Polyporales;f_Ganodermataceae;g_Perenniporia;s_Perenniporia vanhullii	0.6314	0.001	Dandruff
Fun_OTU_17	Fun_OTU_25	p_Basidiomycota;c_Agaricomycetes;o_Polyporales;f_Meripilaceae;g_Meripilus;s_Meripilus giganteus	p_Basidiomycota;c_Agaricomycetes;o_Polyporales;f_Ganodermataceae;g_Perenniporia;s_Perenniporia vanhullii	0.5904	0.001	Dandruff
Fun_OTU_21	Fun_OTU_25	p_Basidiomycota;c_Malasseziomycetes;o_Malasseziales;f_Malasseziaceae;g_Malassezia;s_Malassezia restricta	p_Basidiomycota;c_Agaricomycetes;o_Polyporales;f_Ganodermataceae;g_Perenniporia;s_Perenniporia vanhullii	-0.5795	0.001	Dandruff
Fun_OTU_5	Fun_OTU_26	p_Basidiomycota;c_Malasseziomycetes;o_Malasseziales;f_Malasseziaceae;g_Malassezia;s_Malassezia japonica	p_Basidiomycota;c_Malasseziomycetes;o_Malasseziales;f_Malasseziaceae;g_Malassezia;s_Malassezia slooffiae	0.6036	0.001	Dandruff
Fun_OTU_6	Fun_OTU_26	p_Ascomycota;c_Dothideomycetes;o_Pleosporales;f_Pleosporaceae;g_Alternaria;s_Alternaria alternata	p_Basidiomycota;c_Malasseziomycetes;o_Malasseziales;f_Malasseziaceae;g_Malassezia;s_Malassezia slooffiae	-0.5301	0.002	Dandruff
Fun_OTU_10	Fun_OTU_26	p_Basidiomycota;c_Malasseziomycetes;o_Malasseziales;f_Malasseziaceae;g_Malassezia;s_Malassezia furfur	p_Basidiomycota;c_Malasseziomycetes;o_Malasseziales;f_Malasseziaceae;g_Malassezia;s_Malassezia slooffiae	0.5745	0.002	Dandruff
Fun_OTU_12	Fun_OTU_26	p_Ascomycota;c_Eurotiomycetes;o_Eurotiales;f_Aspergillaceae;g_Aspergillus;s_Aspergillus caesiellus	p_Basidiomycota;c_Malasseziomycetes;o_Malasseziales;f_Malasseziaceae;g_Malassezia;s_Malassezia slooffiae	0.5734	0.001	Dandruff
Fun_OTU_14	Fun_OTU_26	p_Basidiomycota;c_Malasseziomycetes;o_Malasseziales;f_Malasseziaceae;g_Malassezia;s_Malassezia slooffiae	p_Basidiomycota;c_Malasseziomycetes;o_Malasseziales;f_Malasseziaceae;g_Malassezia;s_Malassezia slooffiae	0.5935	0.001	Dandruff
Fun_OTU_17	Fun_OTU_26	p_Basidiomycota;c_Agaricomycetes;o_Polyporales;f_Meripilaceae;g_Meripilus;s_Meripilus giganteus	p_Basidiomycota;c_Malasseziomycetes;o_Malasseziales;f_Malasseziaceae;g_Malassezia;s_Malassezia slooffiae	0.5409	0.001	Dandruff
Fun_OTU_25	Fun_OTU_26	p_Basidiomycota;c_Agaricomycetes;o_Polyporales;f_Ganodermataceae;g_Perenniporia;s_Perenniporia vanhullii	p_Basidiomycota;c_Malasseziomycetes;o_Malasseziales;f_Malasseziaceae;g_Malassezia;s_Malassezia slooffiae	0.5317	0.001	Dandruff
Fun_OTU_5	Fun_OTU_29	p_Basidiomycota;c_Malasseziomycetes;o_Malasseziales;f_Malasseziaceae;g_Malassezia;s_Malassezia japonica	p_Ascomycota;c_Eurotiomycetes;o_Eurotiales;f_Aspergillaceae;g_Aspergillus;s_Aspergillus caesiellus	0.6451	0.001	Dandruff
Fun_OTU_6	Fun_OTU_29	p_Ascomycota;c_Dothideomycetes;o_Pleosporales;f_Pleosporaceae;g_Alternaria;s_Alternaria alternata	p_Ascomycota;c_Eurotiomycetes;o_Eurotiales;f_Aspergillaceae;g_Aspergillus;s_Aspergillus caesiellus	-0.6438	0.001	Dandruff
Fun_OTU_10	Fun_OTU_29	p_Basidiomycota;c_Malasseziomycetes;o_Malasseziales;f_Malasseziaceae;g_Malassezia;s_Malassezia furfur	p_Ascomycota;c_Eurotiomycetes;o_Eurotiales;f_Aspergillaceae;g_Aspergillus;s_Aspergillus caesiellus	0.5818	0.001	Dandruff
Fun_OTU_12	Fun_OTU_29	p_Ascomycota;c_Eurotiomycetes;o_Eurotiales;f_Aspergillaceae;g_Aspergillus;s_Aspergillus caesiellus	p_Ascomycota;c_Eurotiomycetes;o_Eurotiales;f_Aspergillaceae;g_Aspergillus;s_Aspergillus caesiellus	0.8415	0.001	Dandruff
Fun_OTU_14	Fun_OTU_29	p_Basidiomycota;c_Malasseziomycetes;o_Malasseziales;f_Malasseziaceae;g_Malassezia;s_Malassezia slooffiae	p_Ascomycota;c_Eurotiomycetes;o_Eurotiales;f_Aspergillaceae;g_Aspergillus;s_Aspergillus caesiellus	0.6228	0.002	Dandruff
Fun_OTU_17	Fun_OTU_29	p_Basidiomycota;c_Agaricomycetes;o_Polyporales;f_Meripilaceae;g_Meripilus;s_Meripilus giganteus	p_Ascomycota;c_Eurotiomycetes;o_Eurotiales;f_Aspergillaceae;g_Aspergillus;s_Aspergillus caesiellus	0.6516	0.001	Dandruff
Fun_OTU_18	Fun_OTU_29	p_Ascomycota;c_Orbiliomycetes;o_Orbiliales;f_Orbiliaceae;g_Orbilia;s_Unclassified	p_Ascomycota;c_Eurotiomycetes;o_Eurotiales;f_Aspergillaceae;g_Aspergillus;s_Aspergillus caesiellus	0.5001	0.001	Dandruff
Fun_OTU_21	Fun_OTU_29	p_Basidiomycota;c_Malasseziomycetes;o_Malasseziales;f_Malasseziaceae;g_Malassezia;s_Malassezia restricta	p_Ascomycota;c_Eurotiomycetes;o_Eurotiales;f_Aspergillaceae;g_Aspergillus;s_Aspergillus caesiellus	-0.6084	0.001	Dandruff
Fun_OTU_25	Fun_OTU_29	p_Basidiomycota;c_Agaricomycetes;o_Polyporales;f_Ganodermataceae;g_Perenniporia;s_Perenniporia vanhullii	p_Ascomycota;c_Eurotiomycetes;o_Eurotiales;f_Aspergillaceae;g_Aspergillus;s_Aspergillus caesiellus	0.7601	0.001	Dandruff
Fun_OTU_26	Fun_OTU_29	p_Basidiomycota;c_Malasseziomycetes;o_Malasseziales;f_Malasseziaceae;g_Malassezia;s_Malassezia slooffiae	p_Ascomycota;c_Eurotiomycetes;o_Eurotiales;f_Aspergillaceae;g_Aspergillus;s_Aspergillus caesiellus	0.5654	0.001	Dandruff
Fun_OTU_5	Fun_OTU_30	p_Basidiomycota;c_Malasseziomycetes;o_Malasseziales;f_Malasseziaceae;g_Malassezia;s_Malassezia japonica	p_Basidiomycota;c_Agaricomycetes;o_Polyporales;f_Cerrenaceae;g_Cerrena;s_Cerrena unicolor	0.5765	0.001	Dandruff
Fun_OTU_6	Fun_OTU_30	p_Ascomycota;c_Dothideomycetes;o_Pleosporales;f_Pleosporaceae;g_Alternaria;s_Alternaria alternata	p_Basidiomycota;c_Agaricomycetes;o_Polyporales;f_Cerrenaceae;g_Cerrena;s_Cerrena unicolor	-0.5847	0.001	Dandruff
Fun_OTU_10	Fun_OTU_30	p_Basidiomycota;c_Malasseziomycetes;o_Malasseziales;f_Malasseziaceae;g_Malassezia;s_Malassezia furfur	p_Basidiomycota;c_Agaricomycetes;o_Polyporales;f_Cerrenaceae;g_Cerrena;s_Cerrena unicolor	0.5522	0.001	Dandruff
Fun_OTU_12	Fun_OTU_30	p_Ascomycota;c_Eurotiomycetes;o_Eurotiales;f_Aspergillaceae;g_Aspergillus;s_Aspergillus caesiellus	p_Basidiomycota;c_Agaricomycetes;o_Polyporales;f_Cerrenaceae;g_Cerrena;s_Cerrena unicolor	0.5998	0.001	Dandruff
Fun_OTU_14	Fun_OTU_30	p_Basidiomycota;c_Malasseziomycetes;o_Malasseziales;f_Malasseziaceae;g_Malassezia;s_Malassezia slooffiae	p_Basidiomycota;c_Agaricomycetes;o_Polyporales;f_Cerrenaceae;g_Cerrena;s_Cerrena unicolor	0.6153	0.001	Dandruff
Fun_OTU_17	Fun_OTU_30	p_Basidiomycota;c_Agaricomycetes;o_Polyporales;f_Meripilaceae;g_Meripilus;s_Meripilus giganteus	p_Basidiomycota;c_Agaricomycetes;o_Polyporales;f_Cerrenaceae;g_Cerrena;s_Cerrena unicolor	0.5388	0.001	Dandruff
Fun_OTU_18	Fun_OTU_30	p_Ascomycota;c_Orbiliomycetes;o_Orbiliales;f_Orbiliaceae;g_Orbilia;s_Unclassified	p_Basidiomycota;c_Agaricomycetes;o_Polyporales;f_Cerrenaceae;g_Cerrena;s_Cerrena unicolor	0.5235	0.001	Dandruff
Fun_OTU_21	Fun_OTU_30	p_Basidiomycota;c_Malasseziomycetes;o_Malasseziales;f_Malasseziaceae;g_Malassezia;s_Malassezia restricta	p_Basidiomycota;c_Agaricomycetes;o_Polyporales;f_Cerrenaceae;g_Cerrena;s_Cerrena unicolor	-0.5029	0.002	Dandruff
Fun_OTU_25	Fun_OTU_30	p_Basidiomycota;c_Agaricomycetes;o_Polyporales;f_Ganodermataceae;g_Perenniporia;s_Perenniporia vanhullii	p_Basidiomycota;c_Agaricomycetes;o_Polyporales;f_Cerrenaceae;g_Cerrena;s_Cerrena unicolor	0.7324	0.001	Dandruff
Fun_OTU_26	Fun_OTU_30	p_Basidiomycota;c_Malasseziomycetes;o_Malasseziales;f_Malasseziaceae;g_Malassezia;s_Malassezia slooffiae	p_Basidiomycota;c_Agaricomycetes;o_Polyporales;f_Cerrenaceae;g_Cerrena;s_Cerrena unicolor	0.5404	0.002	Dandruff
Fun_OTU_29	Fun_OTU_30	p_Ascomycota;c_Eurotiomycetes;o_Eurotiales;f_Aspergillaceae;g_Aspergillus;s_Aspergillus caesiellus	p_Basidiomycota;c_Agaricomycetes;o_Polyporales;f_Cerrenaceae;g_Cerrena;s_Cerrena unicolor	0.6178	0.001	Dandruff
Fun_OTU_5	Fun_OTU_34	p_Basidiomycota;c_Malasseziomycetes;o_Malasseziales;f_Malasseziaceae;g_Malassezia;s_Malassezia japonica	p_Ascomycota;c_Eurotiomycetes;o_Eurotiales;f_Aspergillaceae;g_Aspergillus;s_Aspergillus penicillioides	0.5059	0.005	Dandruff
Fun_OTU_6	Fun_OTU_34	p_Ascomycota;c_Dothideomycetes;o_Pleosporales;f_Pleosporaceae;g_Alternaria;s_Alternaria alternata	p_Ascomycota;c_Eurotiomycetes;o_Eurotiales;f_Aspergillaceae;g_Aspergillus;s_Aspergillus penicillioides	-0.546	0.001	Dandruff
Fun_OTU_10	Fun_OTU_34	p_Basidiomycota;c_Malasseziomycetes;o_Malasseziales;f_Malasseziaceae;g_Malassezia;s_Malassezia furfur	p_Ascomycota;c_Eurotiomycetes;o_Eurotiales;f_Aspergillaceae;g_Aspergillus;s_Aspergillus penicillioides	0.5888	0.001	Dandruff
Fun_OTU_12	Fun_OTU_34	p_Ascomycota;c_Eurotiomycetes;o_Eurotiales;f_Aspergillaceae;g_Aspergillus;s_Aspergillus caesiellus	p_Ascomycota;c_Eurotiomycetes;o_Eurotiales;f_Aspergillaceae;g_Aspergillus;s_Aspergillus penicillioides	0.6847	0.001	Dandruff
Fun_OTU_14	Fun_OTU_34	p_Basidiomycota;c_Malasseziomycetes;o_Malasseziales;f_Malasseziaceae;g_Malassezia;s_Malassezia slooffiae	p_Ascomycota;c_Eurotiomycetes;o_Eurotiales;f_Aspergillaceae;g_Aspergillus;s_Aspergillus penicillioides	0.6101	0.001	Dandruff
Fun_OTU_17	Fun_OTU_34	p_Basidiomycota;c_Agaricomycetes;o_Polyporales;f_Meripilaceae;g_Meripilus;s_Meripilus giganteus	p_Ascomycota;c_Eurotiomycetes;o_Eurotiales;f_Aspergillaceae;g_Aspergillus;s_Aspergillus penicillioides	0.5698	0.001	Dandruff
Fun_OTU_25	Fun_OTU_34	p_Basidiomycota;c_Agaricomycetes;o_Polyporales;f_Ganodermataceae;g_Perenniporia;s_Perenniporia vanhullii	p_Ascomycota;c_Eurotiomycetes;o_Eurotiales;f_Aspergillaceae;g_Aspergillus;s_Aspergillus penicillioides	0.5798	0.001	Dandruff
Fun_OTU_29	Fun_OTU_34	p_Ascomycota;c_Eurotiomycetes;o_Eurotiales;f_Aspergillaceae;g_Aspergillus;s_Aspergillus caesiellus	p_Ascomycota;c_Eurotiomycetes;o_Eurotiales;f_Aspergillaceae;g_Aspergillus;s_Aspergillus penicillioides	0.605	0.001	Dandruff
Fun_OTU_5	Fun_OTU_40	p_Basidiomycota;c_Malasseziomycetes;o_Malasseziales;f_Malasseziaceae;g_Malassezia;s_Malassezia japonica	p_Ascomycota;c_Dothideomycetes;o_Pleosporales;f_Unclassified;g_Unclassified;s_Unclassified	-0.6382	0.001	Dandruff
Fun_OTU_6	Fun_OTU_40	p_Ascomycota;c_Dothideomycetes;o_Pleosporales;f_Pleosporaceae;g_Alternaria;s_Alternaria alternata	p_Ascomycota;c_Dothideomycetes;o_Pleosporales;f_Unclassified;g_Unclassified;s_Unclassified	0.6695	0.001	Dandruff
Fun_OTU_10	Fun_OTU_40	p_Basidiomycota;c_Malasseziomycetes;o_Malasseziales;f_Malasseziaceae;g_Malassezia;s_Malassezia furfur	p_Ascomycota;c_Dothideomycetes;o_Pleosporales;f_Unclassified;g_Unclassified;s_Unclassified	-0.5342	0.001	Dandruff
Fun_OTU_12	Fun_OTU_40	p_Ascomycota;c_Eurotiomycetes;o_Eurotiales;f_Aspergillaceae;g_Aspergillus;s_Aspergillus caesiellus	p_Ascomycota;c_Dothideomycetes;o_Pleosporales;f_Unclassified;g_Unclassified;s_Unclassified	-0.5221	0.001	Dandruff
Fun_OTU_25	Fun_OTU_40	p_Basidiomycota;c_Agaricomycetes;o_Polyporales;f_Ganodermataceae;g_Perenniporia;s_Perenniporia vanhullii	p_Ascomycota;c_Dothideomycetes;o_Pleosporales;f_Unclassified;g_Unclassified;s_Unclassified	-0.5469	0.001	Dandruff
Fun_OTU_12	Fun_OTU_41	p_Ascomycota;c_Eurotiomycetes;o_Eurotiales;f_Aspergillaceae;g_Aspergillus;s_Aspergillus caesiellus	p_Basidiomycota;c_Agaricomycetes;o_Polyporales;f_Meruliaceae;g_Flavodon;s_Unclassified	0.6032	0.001	Dandruff
Fun_OTU_14	Fun_OTU_41	p_Basidiomycota;c_Malasseziomycetes;o_Malasseziales;f_Malasseziaceae;g_Malassezia;s_Malassezia slooffiae	p_Basidiomycota;c_Agaricomycetes;o_Polyporales;f_Meruliaceae;g_Flavodon;s_Unclassified	0.5118	0.001	Dandruff
Fun_OTU_17	Fun_OTU_41	p_Basidiomycota;c_Agaricomycetes;o_Polyporales;f_Meripilaceae;g_Meripilus;s_Meripilus giganteus	p_Basidiomycota;c_Agaricomycetes;o_Polyporales;f_Meruliaceae;g_Flavodon;s_Unclassified	0.5151	0.001	Dandruff
Fun_OTU_21	Fun_OTU_41	p_Basidiomycota;c_Malasseziomycetes;o_Malasseziales;f_Malasseziaceae;g_Malassezia;s_Malassezia restricta	p_Basidiomycota;c_Agaricomycetes;o_Polyporales;f_Meruliaceae;g_Flavodon;s_Unclassified	-0.5046	0.001	Dandruff
Fun_OTU_23	Fun_OTU_41	p_Basidiomycota;c_Malasseziomycetes;o_Malasseziales;f_Malasseziaceae;g_Malassezia;s_Malassezia restricta	p_Basidiomycota;c_Agaricomycetes;o_Polyporales;f_Meruliaceae;g_Flavodon;s_Unclassified	-0.5136	0.002	Dandruff
Fun_OTU_25	Fun_OTU_41	p_Basidiomycota;c_Agaricomycetes;o_Polyporales;f_Ganodermataceae;g_Perenniporia;s_Perenniporia vanhullii	p_Basidiomycota;c_Agaricomycetes;o_Polyporales;f_Meruliaceae;g_Flavodon;s_Unclassified	0.6313	0.001	Dandruff
Fun_OTU_29	Fun_OTU_41	p_Ascomycota;c_Eurotiomycetes;o_Eurotiales;f_Aspergillaceae;g_Aspergillus;s_Aspergillus caesiellus	p_Basidiomycota;c_Agaricomycetes;o_Polyporales;f_Meruliaceae;g_Flavodon;s_Unclassified	0.595	0.001	Dandruff
Fun_OTU_30	Fun_OTU_41	p_Basidiomycota;c_Agaricomycetes;o_Polyporales;f_Cerrenaceae;g_Cerrena;s_Cerrena unicolor	p_Basidiomycota;c_Agaricomycetes;o_Polyporales;f_Meruliaceae;g_Flavodon;s_Unclassified	0.6001	0.001	Dandruff
Fun_OTU_25	Fun_OTU_50	p_Basidiomycota;c_Agaricomycetes;o_Polyporales;f_Ganodermataceae;g_Perenniporia;s_Perenniporia vanhullii	p_Basidiomycota;c_Malasseziomycetes;o_Malasseziales;f_Malasseziaceae;g_Malassezia;s_Malassezia globosa	-0.5079	0.001	Dandruff
Fun_OTU_5	Fun_OTU_51	p_Basidiomycota;c_Malasseziomycetes;o_Malasseziales;f_Malasseziaceae;g_Malassezia;s_Malassezia japonica	p_Ascomycota;c_Sordariomycetes;o_Hypocreales;f_Stachybotryaceae;g_Myrothecium;s_Myrothecium gramineum	-0.638	0.001	Dandruff
Fun_OTU_6	Fun_OTU_51	p_Ascomycota;c_Dothideomycetes;o_Pleosporales;f_Pleosporaceae;g_Alternaria;s_Alternaria alternata	p_Ascomycota;c_Sordariomycetes;o_Hypocreales;f_Stachybotryaceae;g_Myrothecium;s_Myrothecium gramineum	0.5724	0.001	Dandruff
Fun_OTU_12	Fun_OTU_51	p_Ascomycota;c_Eurotiomycetes;o_Eurotiales;f_Aspergillaceae;g_Aspergillus;s_Aspergillus caesiellus	p_Ascomycota;c_Sordariomycetes;o_Hypocreales;f_Stachybotryaceae;g_Myrothecium;s_Myrothecium gramineum	-0.508	0.001	Dandruff
Fun_OTU_21	Fun_OTU_51	p_Basidiomycota;c_Malasseziomycetes;o_Malasseziales;f_Malasseziaceae;g_Malassezia;s_Malassezia restricta	p_Ascomycota;c_Sordariomycetes;o_Hypocreales;f_Stachybotryaceae;g_Myrothecium;s_Myrothecium gramineum	0.5449	0.001	Dandruff
Fun_OTU_25	Fun_OTU_51	p_Basidiomycota;c_Agaricomycetes;o_Polyporales;f_Ganodermataceae;g_Perenniporia;s_Perenniporia vanhullii	p_Ascomycota;c_Sordariomycetes;o_Hypocreales;f_Stachybotryaceae;g_Myrothecium;s_Myrothecium gramineum	-0.5235	0.001	Dandruff
Fun_OTU_40	Fun_OTU_51	p_Ascomycota;c_Dothideomycetes;o_Pleosporales;f_Unclassified;g_Unclassified;s_Unclassified	p_Ascomycota;c_Sordariomycetes;o_Hypocreales;f_Stachybotryaceae;g_Myrothecium;s_Myrothecium gramineum	0.5027	0.002	Dandruff
Fun_OTU_1	Fun_OTU_53	p_Basidiomycota;c_Malasseziomycetes;o_Malasseziales;f_Malasseziaceae;g_Malassezia;s_Malassezia restricta	p_Basidiomycota;c_Malasseziomycetes;o_Malasseziales;f_Malasseziaceae;g_Malassezia;s_Malassezia sympodialis	0.5819	0.001	Dandruff
Fun_OTU_12	Fun_OTU_57	p_Ascomycota;c_Eurotiomycetes;o_Eurotiales;f_Aspergillaceae;g_Aspergillus;s_Aspergillus caesiellus	p_Basidiomycota;c_Agaricomycetes;o_Polyporales;f_Meruliaceae;g_Ceriporia;s_Ceriporia lacerata	0.5158	0.001	Dandruff
Fun_OTU_25	Fun_OTU_57	p_Basidiomycota;c_Agaricomycetes;o_Polyporales;f_Ganodermataceae;g_Perenniporia;s_Perenniporia vanhullii	p_Basidiomycota;c_Agaricomycetes;o_Polyporales;f_Meruliaceae;g_Ceriporia;s_Ceriporia lacerata	0.5741	0.001	Dandruff
Fun_OTU_30	Fun_OTU_57	p_Basidiomycota;c_Agaricomycetes;o_Polyporales;f_Cerrenaceae;g_Cerrena;s_Cerrena unicolor	p_Basidiomycota;c_Agaricomycetes;o_Polyporales;f_Meruliaceae;g_Ceriporia;s_Ceriporia lacerata	0.5127	0.002	Dandruff
Fun_OTU_41	Fun_OTU_57	p_Basidiomycota;c_Agaricomycetes;o_Polyporales;f_Meruliaceae;g_Flavodon;s_Unclassified	p_Basidiomycota;c_Agaricomycetes;o_Polyporales;f_Meruliaceae;g_Ceriporia;s_Ceriporia lacerata	0.5284	0.001	Dandruff
Fun_OTU_5	Fun_OTU_59	p_Basidiomycota;c_Malasseziomycetes;o_Malasseziales;f_Malasseziaceae;g_Malassezia;s_Malassezia japonica	p_Basidiomycota;c_Agaricomycetes;o_Polyporales;f_Meruliaceae;g_Phlebia;s_Unclassified	0.5211	0.001	Dandruff
Fun_OTU_6	Fun_OTU_59	p_Ascomycota;c_Dothideomycetes;o_Pleosporales;f_Pleosporaceae;g_Alternaria;s_Alternaria alternata	p_Basidiomycota;c_Agaricomycetes;o_Polyporales;f_Meruliaceae;g_Phlebia;s_Unclassified	-0.5051	0.001	Dandruff
Fun_OTU_12	Fun_OTU_59	p_Ascomycota;c_Eurotiomycetes;o_Eurotiales;f_Aspergillaceae;g_Aspergillus;s_Aspergillus caesiellus	p_Basidiomycota;c_Agaricomycetes;o_Polyporales;f_Meruliaceae;g_Phlebia;s_Unclassified	0.5568	0.001	Dandruff
Fun_OTU_25	Fun_OTU_59	p_Basidiomycota;c_Agaricomycetes;o_Polyporales;f_Ganodermataceae;g_Perenniporia;s_Perenniporia vanhullii	p_Basidiomycota;c_Agaricomycetes;o_Polyporales;f_Meruliaceae;g_Phlebia;s_Unclassified	0.6345	0.001	Dandruff
Fun_OTU_29	Fun_OTU_59	p_Ascomycota;c_Eurotiomycetes;o_Eurotiales;f_Aspergillaceae;g_Aspergillus;s_Aspergillus caesiellus	p_Basidiomycota;c_Agaricomycetes;o_Polyporales;f_Meruliaceae;g_Phlebia;s_Unclassified	0.5645	0.001	Dandruff
Fun_OTU_30	Fun_OTU_59	p_Basidiomycota;c_Agaricomycetes;o_Polyporales;f_Cerrenaceae;g_Cerrena;s_Cerrena unicolor	p_Basidiomycota;c_Agaricomycetes;o_Polyporales;f_Meruliaceae;g_Phlebia;s_Unclassified	0.5985	0.001	Dandruff
Fun_OTU_12	Fun_OTU_61	p_Ascomycota;c_Eurotiomycetes;o_Eurotiales;f_Aspergillaceae;g_Aspergillus;s_Aspergillus caesiellus	p_Ascomycota;c_Eurotiomycetes;o_Eurotiales;f_Aspergillaceae;g_Aspergillus;s_Aspergillus penicillioides	0.537	0.001	Dandruff
Fun_OTU_25	Fun_OTU_61	p_Basidiomycota;c_Agaricomycetes;o_Polyporales;f_Ganodermataceae;g_Perenniporia;s_Perenniporia vanhullii	p_Ascomycota;c_Eurotiomycetes;o_Eurotiales;f_Aspergillaceae;g_Aspergillus;s_Aspergillus penicillioides	0.5635	0.001	Dandruff
Fun_OTU_29	Fun_OTU_61	p_Ascomycota;c_Eurotiomycetes;o_Eurotiales;f_Aspergillaceae;g_Aspergillus;s_Aspergillus caesiellus	p_Ascomycota;c_Eurotiomycetes;o_Eurotiales;f_Aspergillaceae;g_Aspergillus;s_Aspergillus penicillioides	0.5648	0.001	Dandruff
Fun_OTU_30	Fun_OTU_61	p_Basidiomycota;c_Agaricomycetes;o_Polyporales;f_Cerrenaceae;g_Cerrena;s_Cerrena unicolor	p_Ascomycota;c_Eurotiomycetes;o_Eurotiales;f_Aspergillaceae;g_Aspergillus;s_Aspergillus penicillioides	0.5087	0.001	Dandruff
Fun_OTU_34	Fun_OTU_61	p_Ascomycota;c_Eurotiomycetes;o_Eurotiales;f_Aspergillaceae;g_Aspergillus;s_Aspergillus penicillioides	p_Ascomycota;c_Eurotiomycetes;o_Eurotiales;f_Aspergillaceae;g_Aspergillus;s_Aspergillus penicillioides	0.5137	0.001	Dandruff
Fun_OTU_6	Fun_OTU_73	p_Ascomycota;c_Dothideomycetes;o_Pleosporales;f_Pleosporaceae;g_Alternaria;s_Alternaria alternata	p_Basidiomycota;c_Agaricomycetes;o_Polyporales;f_Polyporaceae;g_Erythromyces;s_Erythromyces crocicreas	-0.5246	0.001	Dandruff
Fun_OTU_10	Fun_OTU_73	p_Basidiomycota;c_Malasseziomycetes;o_Malasseziales;f_Malasseziaceae;g_Malassezia;s_Malassezia furfur	p_Basidiomycota;c_Agaricomycetes;o_Polyporales;f_Polyporaceae;g_Erythromyces;s_Erythromyces crocicreas	0.5224	0.002	Dandruff
Fun_OTU_12	Fun_OTU_73	p_Ascomycota;c_Eurotiomycetes;o_Eurotiales;f_Aspergillaceae;g_Aspergillus;s_Aspergillus caesiellus	p_Basidiomycota;c_Agaricomycetes;o_Polyporales;f_Polyporaceae;g_Erythromyces;s_Erythromyces crocicreas	0.571	0.001	Dandruff
Fun_OTU_14	Fun_OTU_73	p_Basidiomycota;c_Malasseziomycetes;o_Malasseziales;f_Malasseziaceae;g_Malassezia;s_Malassezia slooffiae	p_Basidiomycota;c_Agaricomycetes;o_Polyporales;f_Polyporaceae;g_Erythromyces;s_Erythromyces crocicreas	0.5613	0.001	Dandruff
Fun_OTU_17	Fun_OTU_73	p_Basidiomycota;c_Agaricomycetes;o_Polyporales;f_Meripilaceae;g_Meripilus;s_Meripilus giganteus	p_Basidiomycota;c_Agaricomycetes;o_Polyporales;f_Polyporaceae;g_Erythromyces;s_Erythromyces crocicreas	0.5436	0.001	Dandruff
Fun_OTU_25	Fun_OTU_73	p_Basidiomycota;c_Agaricomycetes;o_Polyporales;f_Ganodermataceae;g_Perenniporia;s_Perenniporia vanhullii	p_Basidiomycota;c_Agaricomycetes;o_Polyporales;f_Polyporaceae;g_Erythromyces;s_Erythromyces crocicreas	0.6509	0.001	Dandruff
Fun_OTU_29	Fun_OTU_73	p_Ascomycota;c_Eurotiomycetes;o_Eurotiales;f_Aspergillaceae;g_Aspergillus;s_Aspergillus caesiellus	p_Basidiomycota;c_Agaricomycetes;o_Polyporales;f_Polyporaceae;g_Erythromyces;s_Erythromyces crocicreas	0.5558	0.001	Dandruff
Fun_OTU_30	Fun_OTU_73	p_Basidiomycota;c_Agaricomycetes;o_Polyporales;f_Cerrenaceae;g_Cerrena;s_Cerrena unicolor	p_Basidiomycota;c_Agaricomycetes;o_Polyporales;f_Polyporaceae;g_Erythromyces;s_Erythromyces crocicreas	0.664	0.001	Dandruff
Fun_OTU_41	Fun_OTU_73	p_Basidiomycota;c_Agaricomycetes;o_Polyporales;f_Meruliaceae;g_Flavodon;s_Unclassified	p_Basidiomycota;c_Agaricomycetes;o_Polyporales;f_Polyporaceae;g_Erythromyces;s_Erythromyces crocicreas	0.564	0.001	Dandruff
Fun_OTU_59	Fun_OTU_73	p_Basidiomycota;c_Agaricomycetes;o_Polyporales;f_Meruliaceae;g_Phlebia;s_Unclassified	p_Basidiomycota;c_Agaricomycetes;o_Polyporales;f_Polyporaceae;g_Erythromyces;s_Erythromyces crocicreas	0.5455	0.001	Dandruff
Fun_OTU_25	Fun_OTU_78	p_Basidiomycota;c_Agaricomycetes;o_Polyporales;f_Ganodermataceae;g_Perenniporia;s_Perenniporia vanhullii	p_Basidiomycota;c_Agaricomycetes;o_Polyporales;f_Coriolaceae;g_Trametes;s_Trametes hirsuta	0.5039	0.001	Dandruff
Fun_OTU_30	Fun_OTU_78	p_Basidiomycota;c_Agaricomycetes;o_Polyporales;f_Cerrenaceae;g_Cerrena;s_Cerrena unicolor	p_Basidiomycota;c_Agaricomycetes;o_Polyporales;f_Coriolaceae;g_Trametes;s_Trametes hirsuta	0.5446	0.001	Dandruff
Fun_OTU_30	Fun_OTU_80	p_Basidiomycota;c_Agaricomycetes;o_Polyporales;f_Cerrenaceae;g_Cerrena;s_Cerrena unicolor	p_Basidiomycota;c_Agaricomycetes;o_Polyporales;f_Polyporaceae;g_Unclassified;s_Unclassified	0.5317	0.001	Dandruff
Fun_OTU_73	Fun_OTU_80	p_Basidiomycota;c_Agaricomycetes;o_Polyporales;f_Polyporaceae;g_Erythromyces;s_Erythromyces crocicreas	p_Basidiomycota;c_Agaricomycetes;o_Polyporales;f_Polyporaceae;g_Unclassified;s_Unclassified	0.5121	0.001	Dandruff
Fun_OTU_25	Fun_OTU_85	p_Basidiomycota;c_Agaricomycetes;o_Polyporales;f_Ganodermataceae;g_Perenniporia;s_Perenniporia vanhullii	p_Basidiomycota;c_Agaricomycetes;o_Polyporales;f_Polyporaceae;g_Earliella;s_Earliella scabrosa	0.5588	0.001	Dandruff
Fun_OTU_30	Fun_OTU_85	p_Basidiomycota;c_Agaricomycetes;o_Polyporales;f_Cerrenaceae;g_Cerrena;s_Cerrena unicolor	p_Basidiomycota;c_Agaricomycetes;o_Polyporales;f_Polyporaceae;g_Earliella;s_Earliella scabrosa	0.5355	0.001	Dandruff
Fun_OTU_12	Fun_OTU_91	p_Ascomycota;c_Eurotiomycetes;o_Eurotiales;f_Aspergillaceae;g_Aspergillus;s_Aspergillus caesiellus	p_Basidiomycota;c_Agaricomycetes;o_Polyporales;f_Polyporaceae;g_Grammothele;s_Grammothele lineata	0.5433	0.001	Dandruff
Fun_OTU_25	Fun_OTU_91	p_Basidiomycota;c_Agaricomycetes;o_Polyporales;f_Ganodermataceae;g_Perenniporia;s_Perenniporia vanhullii	p_Basidiomycota;c_Agaricomycetes;o_Polyporales;f_Polyporaceae;g_Grammothele;s_Grammothele lineata	0.5674	0.001	Dandruff
Fun_OTU_30	Fun_OTU_91	p_Basidiomycota;c_Agaricomycetes;o_Polyporales;f_Cerrenaceae;g_Cerrena;s_Cerrena unicolor	p_Basidiomycota;c_Agaricomycetes;o_Polyporales;f_Polyporaceae;g_Grammothele;s_Grammothele lineata	0.5566	0.001	Dandruff
Fun_OTU_73	Fun_OTU_91	p_Basidiomycota;c_Agaricomycetes;o_Polyporales;f_Polyporaceae;g_Erythromyces;s_Erythromyces crocicreas	p_Basidiomycota;c_Agaricomycetes;o_Polyporales;f_Polyporaceae;g_Grammothele;s_Grammothele lineata	0.5428	0.001	Dandruff
Fun_OTU_12	Fun_OTU_92	p_Ascomycota;c_Eurotiomycetes;o_Eurotiales;f_Aspergillaceae;g_Aspergillus;s_Aspergillus caesiellus	p_Basidiomycota;c_Agaricomycetes;o_Polyporales;f_Polyporaceae;g_Coriolopsis;s_Coriolopsis aspera	0.5493	0.001	Dandruff
Fun_OTU_25	Fun_OTU_92	p_Basidiomycota;c_Agaricomycetes;o_Polyporales;f_Ganodermataceae;g_Perenniporia;s_Perenniporia vanhullii	p_Basidiomycota;c_Agaricomycetes;o_Polyporales;f_Polyporaceae;g_Coriolopsis;s_Coriolopsis aspera	0.5799	0.001	Dandruff
Fun_OTU_29	Fun_OTU_92	p_Ascomycota;c_Eurotiomycetes;o_Eurotiales;f_Aspergillaceae;g_Aspergillus;s_Aspergillus caesiellus	p_Basidiomycota;c_Agaricomycetes;o_Polyporales;f_Polyporaceae;g_Coriolopsis;s_Coriolopsis aspera	0.5281	0.001	Dandruff
Fun_OTU_30	Fun_OTU_92	p_Basidiomycota;c_Agaricomycetes;o_Polyporales;f_Cerrenaceae;g_Cerrena;s_Cerrena unicolor	p_Basidiomycota;c_Agaricomycetes;o_Polyporales;f_Polyporaceae;g_Coriolopsis;s_Coriolopsis aspera	0.5786	0.001	Dandruff
Fun_OTU_59	Fun_OTU_92	p_Basidiomycota;c_Agaricomycetes;o_Polyporales;f_Meruliaceae;g_Phlebia;s_Unclassified	p_Basidiomycota;c_Agaricomycetes;o_Polyporales;f_Polyporaceae;g_Coriolopsis;s_Coriolopsis aspera	0.5295	0.001	Dandruff
Fun_OTU_73	Fun_OTU_92	p_Basidiomycota;c_Agaricomycetes;o_Polyporales;f_Polyporaceae;g_Erythromyces;s_Erythromyces crocicreas	p_Basidiomycota;c_Agaricomycetes;o_Polyporales;f_Polyporaceae;g_Coriolopsis;s_Coriolopsis aspera	0.5192	0.001	Dandruff
Fun_OTU_5	Fun_OTU_93	p_Basidiomycota;c_Malasseziomycetes;o_Malasseziales;f_Malasseziaceae;g_Malassezia;s_Malassezia japonica	p_Ascomycota;c_Dothideomycetes;o_Pleosporales;f_Pleosporaceae;g_Stemphylium;s_Stemphylium vesicarium	-0.5223	0.001	Dandruff
Fun_OTU_6	Fun_OTU_93	p_Ascomycota;c_Dothideomycetes;o_Pleosporales;f_Pleosporaceae;g_Alternaria;s_Alternaria alternata	p_Ascomycota;c_Dothideomycetes;o_Pleosporales;f_Pleosporaceae;g_Stemphylium;s_Stemphylium vesicarium	0.6751	0.001	Dandruff
Fun_OTU_12	Fun_OTU_93	p_Ascomycota;c_Eurotiomycetes;o_Eurotiales;f_Aspergillaceae;g_Aspergillus;s_Aspergillus caesiellus	p_Ascomycota;c_Dothideomycetes;o_Pleosporales;f_Pleosporaceae;g_Stemphylium;s_Stemphylium vesicarium	-0.5667	0.001	Dandruff
Fun_OTU_21	Fun_OTU_93	p_Basidiomycota;c_Malasseziomycetes;o_Malasseziales;f_Malasseziaceae;g_Malassezia;s_Malassezia restricta	p_Ascomycota;c_Dothideomycetes;o_Pleosporales;f_Pleosporaceae;g_Stemphylium;s_Stemphylium vesicarium	0.5087	0.001	Dandruff
Fun_OTU_25	Fun_OTU_93	p_Basidiomycota;c_Agaricomycetes;o_Polyporales;f_Ganodermataceae;g_Perenniporia;s_Perenniporia vanhullii	p_Ascomycota;c_Dothideomycetes;o_Pleosporales;f_Pleosporaceae;g_Stemphylium;s_Stemphylium vesicarium	-0.513	0.001	Dandruff
Fun_OTU_12	Fun_OTU_98	p_Ascomycota;c_Eurotiomycetes;o_Eurotiales;f_Aspergillaceae;g_Aspergillus;s_Aspergillus caesiellus	p_Basidiomycota;c_Agaricomycetes;o_Polyporales;f_Ganodermataceae;g_Unclassified;s_Unclassified	0.5035	0.002	Dandruff
Fun_OTU_25	Fun_OTU_98	p_Basidiomycota;c_Agaricomycetes;o_Polyporales;f_Ganodermataceae;g_Perenniporia;s_Perenniporia vanhullii	p_Basidiomycota;c_Agaricomycetes;o_Polyporales;f_Ganodermataceae;g_Unclassified;s_Unclassified	0.6206	0.001	Dandruff
Fun_OTU_29	Fun_OTU_98	p_Ascomycota;c_Eurotiomycetes;o_Eurotiales;f_Aspergillaceae;g_Aspergillus;s_Aspergillus caesiellus	p_Basidiomycota;c_Agaricomycetes;o_Polyporales;f_Ganodermataceae;g_Unclassified;s_Unclassified	0.508	0.001	Dandruff
Fun_OTU_30	Fun_OTU_98	p_Basidiomycota;c_Agaricomycetes;o_Polyporales;f_Cerrenaceae;g_Cerrena;s_Cerrena unicolor	p_Basidiomycota;c_Agaricomycetes;o_Polyporales;f_Ganodermataceae;g_Unclassified;s_Unclassified	0.521	0.001	Dandruff
Fun_OTU_57	Fun_OTU_98	p_Basidiomycota;c_Agaricomycetes;o_Polyporales;f_Meruliaceae;g_Ceriporia;s_Ceriporia lacerata	p_Basidiomycota;c_Agaricomycetes;o_Polyporales;f_Ganodermataceae;g_Unclassified;s_Unclassified	0.5066	0.002	Dandruff
Fun_OTU_5	Fun_OTU_100	p_Basidiomycota;c_Malasseziomycetes;o_Malasseziales;f_Malasseziaceae;g_Malassezia;s_Malassezia japonica	p_Basidiomycota;c_Agaricomycetes;o_Agaricales;f_Psathyrellaceae;g_Coprinellus;s_Unclassified	-0.6807	0.001	Dandruff
Fun_OTU_6	Fun_OTU_100	p_Ascomycota;c_Dothideomycetes;o_Pleosporales;f_Pleosporaceae;g_Alternaria;s_Alternaria alternata	p_Basidiomycota;c_Agaricomycetes;o_Agaricales;f_Psathyrellaceae;g_Coprinellus;s_Unclassified	0.6622	0.001	Dandruff
Fun_OTU_10	Fun_OTU_100	p_Basidiomycota;c_Malasseziomycetes;o_Malasseziales;f_Malasseziaceae;g_Malassezia;s_Malassezia furfur	p_Basidiomycota;c_Agaricomycetes;o_Agaricales;f_Psathyrellaceae;g_Coprinellus;s_Unclassified	-0.5639	0.001	Dandruff
Fun_OTU_12	Fun_OTU_100	p_Ascomycota;c_Eurotiomycetes;o_Eurotiales;f_Aspergillaceae;g_Aspergillus;s_Aspergillus caesiellus	p_Basidiomycota;c_Agaricomycetes;o_Agaricales;f_Psathyrellaceae;g_Coprinellus;s_Unclassified	-0.6218	0.001	Dandruff
Fun_OTU_14	Fun_OTU_100	p_Basidiomycota;c_Malasseziomycetes;o_Malasseziales;f_Malasseziaceae;g_Malassezia;s_Malassezia slooffiae	p_Basidiomycota;c_Agaricomycetes;o_Agaricales;f_Psathyrellaceae;g_Coprinellus;s_Unclassified	-0.5187	0.001	Dandruff
Fun_OTU_25	Fun_OTU_100	p_Basidiomycota;c_Agaricomycetes;o_Polyporales;f_Ganodermataceae;g_Perenniporia;s_Perenniporia vanhullii	p_Basidiomycota;c_Agaricomycetes;o_Agaricales;f_Psathyrellaceae;g_Coprinellus;s_Unclassified	-0.634	0.001	Dandruff
Fun_OTU_29	Fun_OTU_100	p_Ascomycota;c_Eurotiomycetes;o_Eurotiales;f_Aspergillaceae;g_Aspergillus;s_Aspergillus caesiellus	p_Basidiomycota;c_Agaricomycetes;o_Agaricales;f_Psathyrellaceae;g_Coprinellus;s_Unclassified	-0.5583	0.001	Dandruff
Fun_OTU_30	Fun_OTU_100	p_Basidiomycota;c_Agaricomycetes;o_Polyporales;f_Cerrenaceae;g_Cerrena;s_Cerrena unicolor	p_Basidiomycota;c_Agaricomycetes;o_Agaricales;f_Psathyrellaceae;g_Coprinellus;s_Unclassified	-0.5244	0.001	Dandruff
Fun_OTU_40	Fun_OTU_100	p_Ascomycota;c_Dothideomycetes;o_Pleosporales;f_Unclassified;g_Unclassified;s_Unclassified	p_Basidiomycota;c_Agaricomycetes;o_Agaricales;f_Psathyrellaceae;g_Coprinellus;s_Unclassified	0.616	0.001	Dandruff
Fun_OTU_51	Fun_OTU_100	p_Ascomycota;c_Sordariomycetes;o_Hypocreales;f_Stachybotryaceae;g_Myrothecium;s_Myrothecium gramineum	p_Basidiomycota;c_Agaricomycetes;o_Agaricales;f_Psathyrellaceae;g_Coprinellus;s_Unclassified	0.529	0.001	Dandruff
Fun_OTU_93	Fun_OTU_100	p_Ascomycota;c_Dothideomycetes;o_Pleosporales;f_Pleosporaceae;g_Stemphylium;s_Stemphylium vesicarium	p_Basidiomycota;c_Agaricomycetes;o_Agaricales;f_Psathyrellaceae;g_Coprinellus;s_Unclassified	0.5441	0.001	Dandruff
Fun_OTU_25	Fun_OTU_101	p_Basidiomycota;c_Agaricomycetes;o_Polyporales;f_Ganodermataceae;g_Perenniporia;s_Perenniporia vanhullii	p_Ascomycota;c_Eurotiomycetes;o_Chaetothyriales;f_Chaetothyriales fam Incertae sedis;g_Sarcinomyces;s_Unclassified	0.5321	0.001	Dandruff
Fun_OTU_12	Fun_OTU_102	p_Ascomycota;c_Eurotiomycetes;o_Eurotiales;f_Aspergillaceae;g_Aspergillus;s_Aspergillus caesiellus	p_Basidiomycota;c_Agaricomycetes;o_Agaricales;f_Psathyrellaceae;g_Psathyrella;s_Psathyrella candolleana	0.5128	0.001	Dandruff
Fun_OTU_25	Fun_OTU_102	p_Basidiomycota;c_Agaricomycetes;o_Polyporales;f_Ganodermataceae;g_Perenniporia;s_Perenniporia vanhullii	p_Basidiomycota;c_Agaricomycetes;o_Agaricales;f_Psathyrellaceae;g_Psathyrella;s_Psathyrella candolleana	0.6162	0.001	Dandruff
Fun_OTU_29	Fun_OTU_102	p_Ascomycota;c_Eurotiomycetes;o_Eurotiales;f_Aspergillaceae;g_Aspergillus;s_Aspergillus caesiellus	p_Basidiomycota;c_Agaricomycetes;o_Agaricales;f_Psathyrellaceae;g_Psathyrella;s_Psathyrella candolleana	0.5405	0.001	Dandruff
Fun_OTU_30	Fun_OTU_102	p_Basidiomycota;c_Agaricomycetes;o_Polyporales;f_Cerrenaceae;g_Cerrena;s_Cerrena unicolor	p_Basidiomycota;c_Agaricomycetes;o_Agaricales;f_Psathyrellaceae;g_Psathyrella;s_Psathyrella candolleana	0.5415	0.001	Dandruff
Fun_OTU_59	Fun_OTU_102	p_Basidiomycota;c_Agaricomycetes;o_Polyporales;f_Meruliaceae;g_Phlebia;s_Unclassified	p_Basidiomycota;c_Agaricomycetes;o_Agaricales;f_Psathyrellaceae;g_Psathyrella;s_Psathyrella candolleana	0.5269	0.001	Dandruff
Fun_OTU_80	Fun_OTU_102	p_Basidiomycota;c_Agaricomycetes;o_Polyporales;f_Polyporaceae;g_Unclassified;s_Unclassified	p_Basidiomycota;c_Agaricomycetes;o_Agaricales;f_Psathyrellaceae;g_Psathyrella;s_Psathyrella candolleana	0.5006	0.001	Dandruff
Fun_OTU_92	Fun_OTU_102	p_Basidiomycota;c_Agaricomycetes;o_Polyporales;f_Polyporaceae;g_Coriolopsis;s_Coriolopsis aspera	p_Basidiomycota;c_Agaricomycetes;o_Agaricales;f_Psathyrellaceae;g_Psathyrella;s_Psathyrella candolleana	0.5028	0.001	Dandruff
Fun_OTU_25	Fun_OTU_113	p_Basidiomycota;c_Agaricomycetes;o_Polyporales;f_Ganodermataceae;g_Perenniporia;s_Perenniporia vanhullii	p_Ascomycota;c_Dothideomycetes;o_Pleosporales;f_Phaeosphaeriaceae;g_Ophiosphaerella;s_Unclassified	0.5183	0.001	Dandruff
Fun_OTU_30	Fun_OTU_113	p_Basidiomycota;c_Agaricomycetes;o_Polyporales;f_Cerrenaceae;g_Cerrena;s_Cerrena unicolor	p_Ascomycota;c_Dothideomycetes;o_Pleosporales;f_Phaeosphaeriaceae;g_Ophiosphaerella;s_Unclassified	0.5232	0.002	Dandruff
Fun_OTU_12	Fun_OTU_116	p_Ascomycota;c_Eurotiomycetes;o_Eurotiales;f_Aspergillaceae;g_Aspergillus;s_Aspergillus caesiellus	p_Ascomycota;c_Dothideomycetes;o_Pleosporales;f_Sporormiaceae;g_Preussia;s_Unclassified	0.5195	0.001	Dandruff
Fun_OTU_25	Fun_OTU_116	p_Basidiomycota;c_Agaricomycetes;o_Polyporales;f_Ganodermataceae;g_Perenniporia;s_Perenniporia vanhullii	p_Ascomycota;c_Dothideomycetes;o_Pleosporales;f_Sporormiaceae;g_Preussia;s_Unclassified	0.6063	0.001	Dandruff
Fun_OTU_29	Fun_OTU_116	p_Ascomycota;c_Eurotiomycetes;o_Eurotiales;f_Aspergillaceae;g_Aspergillus;s_Aspergillus caesiellus	p_Ascomycota;c_Dothideomycetes;o_Pleosporales;f_Sporormiaceae;g_Preussia;s_Unclassified	0.5801	0.001	Dandruff
Fun_OTU_30	Fun_OTU_116	p_Basidiomycota;c_Agaricomycetes;o_Polyporales;f_Cerrenaceae;g_Cerrena;s_Cerrena unicolor	p_Ascomycota;c_Dothideomycetes;o_Pleosporales;f_Sporormiaceae;g_Preussia;s_Unclassified	0.566	0.001	Dandruff
Fun_OTU_73	Fun_OTU_116	p_Basidiomycota;c_Agaricomycetes;o_Polyporales;f_Polyporaceae;g_Erythromyces;s_Erythromyces crocicreas	p_Ascomycota;c_Dothideomycetes;o_Pleosporales;f_Sporormiaceae;g_Preussia;s_Unclassified	0.523	0.001	Dandruff
Fun_OTU_98	Fun_OTU_116	p_Basidiomycota;c_Agaricomycetes;o_Polyporales;f_Ganodermataceae;g_Unclassified;s_Unclassified	p_Ascomycota;c_Dothideomycetes;o_Pleosporales;f_Sporormiaceae;g_Preussia;s_Unclassified	0.5018	0.001	Dandruff
Fun_OTU_25	Fun_OTU_117	p_Basidiomycota;c_Agaricomycetes;o_Polyporales;f_Ganodermataceae;g_Perenniporia;s_Perenniporia vanhullii	p_Basidiomycota;c_Agaricomycetes;o_Polyporales;f_Polyporaceae;g_Megasporoporia;s_Megasporoporia minor	0.6193	0.001	Dandruff
Fun_OTU_5	Fun_OTU_123	p_Basidiomycota;c_Malasseziomycetes;o_Malasseziales;f_Malasseziaceae;g_Malassezia;s_Malassezia japonica	p_Ascomycota;c_Eurotiomycetes;o_Eurotiales;f_Aspergillaceae;g_Aspergillus;s_Aspergillus penicillioides	0.5092	0.002	Dandruff
Fun_OTU_6	Fun_OTU_123	p_Ascomycota;c_Dothideomycetes;o_Pleosporales;f_Pleosporaceae;g_Alternaria;s_Alternaria alternata	p_Ascomycota;c_Eurotiomycetes;o_Eurotiales;f_Aspergillaceae;g_Aspergillus;s_Aspergillus penicillioides	-0.5107	0.002	Dandruff
Fun_OTU_12	Fun_OTU_123	p_Ascomycota;c_Eurotiomycetes;o_Eurotiales;f_Aspergillaceae;g_Aspergillus;s_Aspergillus caesiellus	p_Ascomycota;c_Eurotiomycetes;o_Eurotiales;f_Aspergillaceae;g_Aspergillus;s_Aspergillus penicillioides	0.5555	0.001	Dandruff
Fun_OTU_17	Fun_OTU_123	p_Basidiomycota;c_Agaricomycetes;o_Polyporales;f_Meripilaceae;g_Meripilus;s_Meripilus giganteus	p_Ascomycota;c_Eurotiomycetes;o_Eurotiales;f_Aspergillaceae;g_Aspergillus;s_Aspergillus penicillioides	0.5221	0.001	Dandruff
Fun_OTU_25	Fun_OTU_123	p_Basidiomycota;c_Agaricomycetes;o_Polyporales;f_Ganodermataceae;g_Perenniporia;s_Perenniporia vanhullii	p_Ascomycota;c_Eurotiomycetes;o_Eurotiales;f_Aspergillaceae;g_Aspergillus;s_Aspergillus penicillioides	0.5856	0.001	Dandruff
Fun_OTU_29	Fun_OTU_123	p_Ascomycota;c_Eurotiomycetes;o_Eurotiales;f_Aspergillaceae;g_Aspergillus;s_Aspergillus caesiellus	p_Ascomycota;c_Eurotiomycetes;o_Eurotiales;f_Aspergillaceae;g_Aspergillus;s_Aspergillus penicillioides	0.5416	0.001	Dandruff
Fun_OTU_34	Fun_OTU_123	p_Ascomycota;c_Eurotiomycetes;o_Eurotiales;f_Aspergillaceae;g_Aspergillus;s_Aspergillus penicillioides	p_Ascomycota;c_Eurotiomycetes;o_Eurotiales;f_Aspergillaceae;g_Aspergillus;s_Aspergillus penicillioides	0.5111	0.001	Dandruff
Fun_OTU_61	Fun_OTU_123	p_Ascomycota;c_Eurotiomycetes;o_Eurotiales;f_Aspergillaceae;g_Aspergillus;s_Aspergillus penicillioides	p_Ascomycota;c_Eurotiomycetes;o_Eurotiales;f_Aspergillaceae;g_Aspergillus;s_Aspergillus penicillioides	0.5252	0.001	Dandruff
Fun_OTU_25	Fun_OTU_132	p_Basidiomycota;c_Agaricomycetes;o_Polyporales;f_Ganodermataceae;g_Perenniporia;s_Perenniporia vanhullii	p_Basidiomycota;c_Agaricomycetes;o_Polyporales;f_Meripilaceae;g_Rigidoporus;s_Unclassified	0.5069	0.001	Dandruff
Fun_OTU_25	Fun_OTU_144	p_Basidiomycota;c_Agaricomycetes;o_Polyporales;f_Ganodermataceae;g_Perenniporia;s_Perenniporia vanhullii	p_Basidiomycota;c_Agaricomycetes;o_Polyporales;f_Meruliaceae;g_Unclassified;s_Unclassified	0.5211	0.001	Dandruff
Fun_OTU_25	Fun_OTU_170	p_Basidiomycota;c_Agaricomycetes;o_Polyporales;f_Ganodermataceae;g_Perenniporia;s_Perenniporia vanhullii	p_Basidiomycota;c_Agaricomycetes;o_Hymenochaetales;f_Hymenochaetales fam Incertae sedis;g_Resinicium;s_Resinicium pinicola	0.514	0.001	Dandruff
Fun_OTU_30	Fun_OTU_170	p_Basidiomycota;c_Agaricomycetes;o_Polyporales;f_Cerrenaceae;g_Cerrena;s_Cerrena unicolor	p_Basidiomycota;c_Agaricomycetes;o_Hymenochaetales;f_Hymenochaetales fam Incertae sedis;g_Resinicium;s_Resinicium pinicola	0.5423	0.001	Dandruff
Fun_OTU_25	Fun_OTU_178	p_Basidiomycota;c_Agaricomycetes;o_Polyporales;f_Ganodermataceae;g_Perenniporia;s_Perenniporia vanhullii	p_Basidiomycota;c_Agaricomycetes;o_Russulales;f_Peniophoraceae;g_Peniophora;s_Peniophora laxitexta	0.5041	0.001	Dandruff
Fun_OTU_30	Fun_OTU_178	p_Basidiomycota;c_Agaricomycetes;o_Polyporales;f_Cerrenaceae;g_Cerrena;s_Cerrena unicolor	p_Basidiomycota;c_Agaricomycetes;o_Russulales;f_Peniophoraceae;g_Peniophora;s_Peniophora laxitexta	0.5017	0.001	Dandruff
Fun_OTU_41	Fun_OTU_178	p_Basidiomycota;c_Agaricomycetes;o_Polyporales;f_Meruliaceae;g_Flavodon;s_Unclassified	p_Basidiomycota;c_Agaricomycetes;o_Russulales;f_Peniophoraceae;g_Peniophora;s_Peniophora laxitexta	0.5041	0.002	Dandruff
Fun_OTU_6	Fun_OTU_298	p_Ascomycota;c_Dothideomycetes;o_Pleosporales;f_Pleosporaceae;g_Alternaria;s_Alternaria alternata	p_Ascomycota;c_Dothideomycetes;o_Pleosporales;f_Periconiaceae;g_Periconia;s_Unclassified	0.5546	0.001	Dandruff
Fun_OTU_4	Fun_OTU_706	p_Basidiomycota;c_Malasseziomycetes;o_Malasseziales;f_Malasseziaceae;g_Malassezia;s_Malassezia globosa	p_Basidiomycota;c_Malasseziomycetes;o_Malasseziales;f_Malasseziaceae;g_Malassezia;s_Malassezia globosa	0.5245	0.001	Dandruff
Fun_OTU_1	Fun_OTU_802	p_Basidiomycota;c_Malasseziomycetes;o_Malasseziales;f_Malasseziaceae;g_Malassezia;s_Malassezia restricta	p_Basidiomycota;c_Malasseziomycetes;o_Malasseziales;f_Malasseziaceae;g_Malassezia;s_Malassezia globosa	-0.5016	0.003	Dandruff
Fun_OTU_4	Fun_OTU_802	p_Basidiomycota;c_Malasseziomycetes;o_Malasseziales;f_Malasseziaceae;g_Malassezia;s_Malassezia globosa	p_Basidiomycota;c_Malasseziomycetes;o_Malasseziales;f_Malasseziaceae;g_Malassezia;s_Malassezia globosa	0.7945	0.001	Dandruff
Fun_OTU_2	Fun_OTU_1012	p_Basidiomycota;c_Malasseziomycetes;o_Malasseziales;f_Malasseziaceae;g_Malassezia;s_Malassezia globosa	p_Basidiomycota;c_Malasseziomycetes;o_Malasseziales;f_Malasseziaceae;g_Malassezia;s_Malassezia globosa	0.6442	0.001	Dandruff
Fun_OTU_3	Fun_OTU_1012	p_Basidiomycota;c_Malasseziomycetes;o_Malasseziales;f_Malasseziaceae;g_Malassezia;s_Malassezia globosa	p_Basidiomycota;c_Malasseziomycetes;o_Malasseziales;f_Malasseziaceae;g_Malassezia;s_Malassezia globosa	0.6473	0.001	Dandruff
Fun_OTU_5	Fun_OTU_1026	p_Basidiomycota;c_Malasseziomycetes;o_Malasseziales;f_Malasseziaceae;g_Malassezia;s_Malassezia japonica	p_Ascomycota;c_Eurotiomycetes;o_Eurotiales;f_Aspergillaceae;g_Aspergillus;s_Aspergillus penicillioides	0.5116	0.002	Dandruff
Fun_OTU_6	Fun_OTU_1026	p_Ascomycota;c_Dothideomycetes;o_Pleosporales;f_Pleosporaceae;g_Alternaria;s_Alternaria alternata	p_Ascomycota;c_Eurotiomycetes;o_Eurotiales;f_Aspergillaceae;g_Aspergillus;s_Aspergillus penicillioides	-0.5597	0.001	Dandruff
Fun_OTU_10	Fun_OTU_1026	p_Basidiomycota;c_Malasseziomycetes;o_Malasseziales;f_Malasseziaceae;g_Malassezia;s_Malassezia furfur	p_Ascomycota;c_Eurotiomycetes;o_Eurotiales;f_Aspergillaceae;g_Aspergillus;s_Aspergillus penicillioides	0.5762	0.001	Dandruff
Fun_OTU_12	Fun_OTU_1026	p_Ascomycota;c_Eurotiomycetes;o_Eurotiales;f_Aspergillaceae;g_Aspergillus;s_Aspergillus caesiellus	p_Ascomycota;c_Eurotiomycetes;o_Eurotiales;f_Aspergillaceae;g_Aspergillus;s_Aspergillus penicillioides	0.5523	0.001	Dandruff
Fun_OTU_14	Fun_OTU_1026	p_Basidiomycota;c_Malasseziomycetes;o_Malasseziales;f_Malasseziaceae;g_Malassezia;s_Malassezia slooffiae	p_Ascomycota;c_Eurotiomycetes;o_Eurotiales;f_Aspergillaceae;g_Aspergillus;s_Aspergillus penicillioides	0.6225	0.001	Dandruff
Fun_OTU_17	Fun_OTU_1026	p_Basidiomycota;c_Agaricomycetes;o_Polyporales;f_Meripilaceae;g_Meripilus;s_Meripilus giganteus	p_Ascomycota;c_Eurotiomycetes;o_Eurotiales;f_Aspergillaceae;g_Aspergillus;s_Aspergillus penicillioides	0.5349	0.001	Dandruff
Fun_OTU_18	Fun_OTU_1026	p_Ascomycota;c_Orbiliomycetes;o_Orbiliales;f_Orbiliaceae;g_Orbilia;s_Unclassified	p_Ascomycota;c_Eurotiomycetes;o_Eurotiales;f_Aspergillaceae;g_Aspergillus;s_Aspergillus penicillioides	0.5141	0.001	Dandruff
Fun_OTU_25	Fun_OTU_1026	p_Basidiomycota;c_Agaricomycetes;o_Polyporales;f_Ganodermataceae;g_Perenniporia;s_Perenniporia vanhullii	p_Ascomycota;c_Eurotiomycetes;o_Eurotiales;f_Aspergillaceae;g_Aspergillus;s_Aspergillus penicillioides	0.517	0.002	Dandruff
Fun_OTU_29	Fun_OTU_1026	p_Ascomycota;c_Eurotiomycetes;o_Eurotiales;f_Aspergillaceae;g_Aspergillus;s_Aspergillus caesiellus	p_Ascomycota;c_Eurotiomycetes;o_Eurotiales;f_Aspergillaceae;g_Aspergillus;s_Aspergillus penicillioides	0.5202	0.001	Dandruff
Fun_OTU_34	Fun_OTU_1026	p_Ascomycota;c_Eurotiomycetes;o_Eurotiales;f_Aspergillaceae;g_Aspergillus;s_Aspergillus penicillioides	p_Ascomycota;c_Eurotiomycetes;o_Eurotiales;f_Aspergillaceae;g_Aspergillus;s_Aspergillus penicillioides	0.5999	0.001	Dandruff
Fun_OTU_5	Fun_OTU_1107	p_Basidiomycota;c_Malasseziomycetes;o_Malasseziales;f_Malasseziaceae;g_Malassezia;s_Malassezia japonica	p_Ascomycota;c_Dothideomycetes;o_Capnodiales;f_Cladosporiaceae;g_Cladosporium;s_Cladosporium delicatulum	-0.5105	0.001	Dandruff
Fun_OTU_6	Fun_OTU_1107	p_Ascomycota;c_Dothideomycetes;o_Pleosporales;f_Pleosporaceae;g_Alternaria;s_Alternaria alternata	p_Ascomycota;c_Dothideomycetes;o_Capnodiales;f_Cladosporiaceae;g_Cladosporium;s_Cladosporium delicatulum	0.6061	0.001	Dandruff
Fun_OTU_10	Fun_OTU_1107	p_Basidiomycota;c_Malasseziomycetes;o_Malasseziales;f_Malasseziaceae;g_Malassezia;s_Malassezia furfur	p_Ascomycota;c_Dothideomycetes;o_Capnodiales;f_Cladosporiaceae;g_Cladosporium;s_Cladosporium delicatulum	-0.521	0.001	Dandruff
Fun_OTU_12	Fun_OTU_1107	p_Ascomycota;c_Eurotiomycetes;o_Eurotiales;f_Aspergillaceae;g_Aspergillus;s_Aspergillus caesiellus	p_Ascomycota;c_Dothideomycetes;o_Capnodiales;f_Cladosporiaceae;g_Cladosporium;s_Cladosporium delicatulum	-0.5854	0.001	Dandruff
Fun_OTU_14	Fun_OTU_1107	p_Basidiomycota;c_Malasseziomycetes;o_Malasseziales;f_Malasseziaceae;g_Malassezia;s_Malassezia slooffiae	p_Ascomycota;c_Dothideomycetes;o_Capnodiales;f_Cladosporiaceae;g_Cladosporium;s_Cladosporium delicatulum	-0.5015	0.001	Dandruff
Fun_OTU_93	Fun_OTU_1107	p_Ascomycota;c_Dothideomycetes;o_Pleosporales;f_Pleosporaceae;g_Stemphylium;s_Stemphylium vesicarium	p_Ascomycota;c_Dothideomycetes;o_Capnodiales;f_Cladosporiaceae;g_Cladosporium;s_Cladosporium delicatulum	0.5603	0.001	Dandruff
Fun_OTU_4	Fun_OTU_2521	p_Basidiomycota;c_Malasseziomycetes;o_Malasseziales;f_Malasseziaceae;g_Malassezia;s_Malassezia globosa	p_Basidiomycota;c_Malasseziomycetes;o_Malasseziales;f_Malasseziaceae;g_Malassezia;s_Malassezia globosa	0.6094	0.001	Dandruff
Fun_OTU_706	Fun_OTU_2521	p_Basidiomycota;c_Malasseziomycetes;o_Malasseziales;f_Malasseziaceae;g_Malassezia;s_Malassezia globosa	p_Basidiomycota;c_Malasseziomycetes;o_Malasseziales;f_Malasseziaceae;g_Malassezia;s_Malassezia globosa	0.5278	0.001	Dandruff
Fun_OTU_802	Fun_OTU_2521	p_Basidiomycota;c_Malasseziomycetes;o_Malasseziales;f_Malasseziaceae;g_Malassezia;s_Malassezia globosa	p_Basidiomycota;c_Malasseziomycetes;o_Malasseziales;f_Malasseziaceae;g_Malassezia;s_Malassezia globosa	0.5328	0.001	Dandruff
Fun_OTU_12	Fun_OTU_2566	p_Ascomycota;c_Eurotiomycetes;o_Eurotiales;f_Aspergillaceae;g_Aspergillus;s_Aspergillus caesiellus	p_Basidiomycota;c_Malasseziomycetes;o_Malasseziales;f_Unclassified;g_Unclassified;s_Unclassified	-0.5782	0.001	Dandruff
Fun_OTU_21	Fun_OTU_2566	p_Basidiomycota;c_Malasseziomycetes;o_Malasseziales;f_Malasseziaceae;g_Malassezia;s_Malassezia restricta	p_Basidiomycota;c_Malasseziomycetes;o_Malasseziales;f_Unclassified;g_Unclassified;s_Unclassified	0.5284	0.001	Dandruff
Fun_OTU_23	Fun_OTU_2566	p_Basidiomycota;c_Malasseziomycetes;o_Malasseziales;f_Malasseziaceae;g_Malassezia;s_Malassezia restricta	p_Basidiomycota;c_Malasseziomycetes;o_Malasseziales;f_Unclassified;g_Unclassified;s_Unclassified	0.5077	0.001	Dandruff
Fun_OTU_41	Fun_OTU_2566	p_Basidiomycota;c_Agaricomycetes;o_Polyporales;f_Meruliaceae;g_Flavodon;s_Unclassified	p_Basidiomycota;c_Malasseziomycetes;o_Malasseziales;f_Unclassified;g_Unclassified;s_Unclassified	-0.5008	0.001	Dandruff
Fun_OTU_666	Fun_OTU_2566	p_Basidiomycota;c_Malasseziomycetes;o_Malasseziales;f_Unclassified;g_Unclassified;s_Unclassified	p_Basidiomycota;c_Malasseziomycetes;o_Malasseziales;f_Unclassified;g_Unclassified;s_Unclassified	0.6582	0.001	Dandruff
Fun_OTU_12	Fun_OTU_3089	p_Ascomycota;c_Eurotiomycetes;o_Eurotiales;f_Aspergillaceae;g_Aspergillus;s_Aspergillus caesiellus	p_Ascomycota;c_Eurotiomycetes;o_Eurotiales;f_Aspergillaceae;g_Aspergillus;s_Aspergillus caesiellus	0.5162	0.001	Dandruff
Fun_OTU_17	Fun_OTU_3089	p_Basidiomycota;c_Agaricomycetes;o_Polyporales;f_Meripilaceae;g_Meripilus;s_Meripilus giganteus	p_Ascomycota;c_Eurotiomycetes;o_Eurotiales;f_Aspergillaceae;g_Aspergillus;s_Aspergillus caesiellus	0.5079	0.002	Dandruff
Fun_OTU_29	Fun_OTU_3089	p_Ascomycota;c_Eurotiomycetes;o_Eurotiales;f_Aspergillaceae;g_Aspergillus;s_Aspergillus caesiellus	p_Ascomycota;c_Eurotiomycetes;o_Eurotiales;f_Aspergillaceae;g_Aspergillus;s_Aspergillus caesiellus	0.5376	0.001	Dandruff
Fun_OTU_1	Bac_OTU_2	p_Basidiomycota;c_Malasseziomycetes;o_Malasseziales;f_Malasseziaceae;g_Malassezia;s_Malassezia restricta	p_Actinobacteria;c_Actinobacteria;o_Propionibacteriales;f_Propionibacteriaceae;g_Cutibacterium;s_uncultured Propionibacterium sp.	0.531	0.002	Dandruff
Fun_OTU_53	Bac_OTU_2	p_Basidiomycota;c_Malasseziomycetes;o_Malasseziales;f_Malasseziaceae;g_Malassezia;s_Malassezia sympodialis	p_Actinobacteria;c_Actinobacteria;o_Propionibacteriales;f_Propionibacteriaceae;g_Cutibacterium;s_uncultured Propionibacterium sp.	0.5041	0.001	Dandruff
Fun_OTU_5	Bac_OTU_13	p_Basidiomycota;c_Malasseziomycetes;o_Malasseziales;f_Malasseziaceae;g_Malassezia;s_Malassezia japonica	p_Actinobacteria;c_Actinobacteria;o_Micrococcales;f_Micrococcaceae;g_Micrococcus;s_Micrococcus luteus	-0.625	0.001	Dandruff
Fun_OTU_7	Bac_OTU_13	p_Ascomycota;c_Dothideomycetes;o_Dothideales;f_Aureobasidiaceae;g_Aureobasidium;s_Aureobasidium pullulans	p_Actinobacteria;c_Actinobacteria;o_Micrococcales;f_Micrococcaceae;g_Micrococcus;s_Micrococcus luteus	-0.6813	0.001	Dandruff
Fun_OTU_25	Bac_OTU_13	p_Basidiomycota;c_Agaricomycetes;o_Polyporales;f_Ganodermataceae;g_Perenniporia;s_Perenniporia vanhullii	p_Actinobacteria;c_Actinobacteria;o_Micrococcales;f_Micrococcaceae;g_Micrococcus;s_Micrococcus luteus	-0.5704	0.001	Dandruff
Fun_OTU_40	Bac_OTU_13	p_Ascomycota;c_Dothideomycetes;o_Pleosporales;f_Unclassified;g_Unclassified;s_Unclassified	p_Actinobacteria;c_Actinobacteria;o_Micrococcales;f_Micrococcaceae;g_Micrococcus;s_Micrococcus luteus	0.5064	0.004	Dandruff
Fun_OTU_100	Bac_OTU_13	p_Basidiomycota;c_Agaricomycetes;o_Agaricales;f_Psathyrellaceae;g_Coprinellus;s_Unclassified	p_Actinobacteria;c_Actinobacteria;o_Micrococcales;f_Micrococcaceae;g_Micrococcus;s_Micrococcus luteus	0.5241	0.001	Dandruff
Fun_OTU_5	Bac_OTU_7	p_Basidiomycota;c_Malasseziomycetes;o_Malasseziales;f_Malasseziaceae;g_Malassezia;s_Malassezia japonica	p_Proteobacteria;c_Gammaproteobacteria;o_Pseudomonadales;f_Pseudomonadaceae;g_Pseudomonas;s_Pseudomonas luteola XLDN4-9	-0.6219	0.001	Dandruff
Fun_OTU_6	Bac_OTU_7	p_Ascomycota;c_Dothideomycetes;o_Pleosporales;f_Pleosporaceae;g_Alternaria;s_Alternaria alternata	p_Proteobacteria;c_Gammaproteobacteria;o_Pseudomonadales;f_Pseudomonadaceae;g_Pseudomonas;s_Pseudomonas luteola XLDN4-9	0.7153	0.001	Dandruff
Fun_OTU_10	Bac_OTU_7	p_Basidiomycota;c_Malasseziomycetes;o_Malasseziales;f_Malasseziaceae;g_Malassezia;s_Malassezia furfur	p_Proteobacteria;c_Gammaproteobacteria;o_Pseudomonadales;f_Pseudomonadaceae;g_Pseudomonas;s_Pseudomonas luteola XLDN4-9	-0.645	0.001	Dandruff
Fun_OTU_12	Bac_OTU_7	p_Ascomycota;c_Eurotiomycetes;o_Eurotiales;f_Aspergillaceae;g_Aspergillus;s_Aspergillus caesiellus	p_Proteobacteria;c_Gammaproteobacteria;o_Pseudomonadales;f_Pseudomonadaceae;g_Pseudomonas;s_Pseudomonas luteola XLDN4-9	-0.712	0.001	Dandruff
Fun_OTU_14	Bac_OTU_7	p_Basidiomycota;c_Malasseziomycetes;o_Malasseziales;f_Malasseziaceae;g_Malassezia;s_Malassezia slooffiae	p_Proteobacteria;c_Gammaproteobacteria;o_Pseudomonadales;f_Pseudomonadaceae;g_Pseudomonas;s_Pseudomonas luteola XLDN4-9	-0.688	0.001	Dandruff
Fun_OTU_17	Bac_OTU_7	p_Basidiomycota;c_Agaricomycetes;o_Polyporales;f_Meripilaceae;g_Meripilus;s_Meripilus giganteus	p_Proteobacteria;c_Gammaproteobacteria;o_Pseudomonadales;f_Pseudomonadaceae;g_Pseudomonas;s_Pseudomonas luteola XLDN4-9	-0.6011	0.001	Dandruff
Fun_OTU_18	Bac_OTU_7	p_Ascomycota;c_Orbiliomycetes;o_Orbiliales;f_Orbiliaceae;g_Orbilia;s_Unclassified	p_Proteobacteria;c_Gammaproteobacteria;o_Pseudomonadales;f_Pseudomonadaceae;g_Pseudomonas;s_Pseudomonas luteola XLDN4-9	-0.5285	0.001	Dandruff
Fun_OTU_21	Bac_OTU_7	p_Basidiomycota;c_Malasseziomycetes;o_Malasseziales;f_Malasseziaceae;g_Malassezia;s_Malassezia restricta	p_Proteobacteria;c_Gammaproteobacteria;o_Pseudomonadales;f_Pseudomonadaceae;g_Pseudomonas;s_Pseudomonas luteola XLDN4-9	0.5113	0.001	Dandruff
Fun_OTU_25	Bac_OTU_7	p_Basidiomycota;c_Agaricomycetes;o_Polyporales;f_Ganodermataceae;g_Perenniporia;s_Perenniporia vanhullii	p_Proteobacteria;c_Gammaproteobacteria;o_Pseudomonadales;f_Pseudomonadaceae;g_Pseudomonas;s_Pseudomonas luteola XLDN4-9	-0.6075	0.001	Dandruff
Fun_OTU_26	Bac_OTU_7	p_Basidiomycota;c_Malasseziomycetes;o_Malasseziales;f_Malasseziaceae;g_Malassezia;s_Malassezia slooffiae	p_Proteobacteria;c_Gammaproteobacteria;o_Pseudomonadales;f_Pseudomonadaceae;g_Pseudomonas;s_Pseudomonas luteola XLDN4-9	-0.5534	0.001	Dandruff
Fun_OTU_29	Bac_OTU_7	p_Ascomycota;c_Eurotiomycetes;o_Eurotiales;f_Aspergillaceae;g_Aspergillus;s_Aspergillus caesiellus	p_Proteobacteria;c_Gammaproteobacteria;o_Pseudomonadales;f_Pseudomonadaceae;g_Pseudomonas;s_Pseudomonas luteola XLDN4-9	-0.6122	0.001	Dandruff
Fun_OTU_30	Bac_OTU_7	p_Basidiomycota;c_Agaricomycetes;o_Polyporales;f_Cerrenaceae;g_Cerrena;s_Cerrena unicolor	p_Proteobacteria;c_Gammaproteobacteria;o_Pseudomonadales;f_Pseudomonadaceae;g_Pseudomonas;s_Pseudomonas luteola XLDN4-9	-0.5981	0.001	Dandruff
Fun_OTU_34	Bac_OTU_7	p_Ascomycota;c_Eurotiomycetes;o_Eurotiales;f_Aspergillaceae;g_Aspergillus;s_Aspergillus penicillioides	p_Proteobacteria;c_Gammaproteobacteria;o_Pseudomonadales;f_Pseudomonadaceae;g_Pseudomonas;s_Pseudomonas luteola XLDN4-9	-0.5551	0.001	Dandruff
Fun_OTU_40	Bac_OTU_7	p_Ascomycota;c_Dothideomycetes;o_Pleosporales;f_Unclassified;g_Unclassified;s_Unclassified	p_Proteobacteria;c_Gammaproteobacteria;o_Pseudomonadales;f_Pseudomonadaceae;g_Pseudomonas;s_Pseudomonas luteola XLDN4-9	0.5325	0.001	Dandruff
Fun_OTU_73	Bac_OTU_7	p_Basidiomycota;c_Agaricomycetes;o_Polyporales;f_Polyporaceae;g_Erythromyces;s_Erythromyces crocicreas	p_Proteobacteria;c_Gammaproteobacteria;o_Pseudomonadales;f_Pseudomonadaceae;g_Pseudomonas;s_Pseudomonas luteola XLDN4-9	-0.5447	0.002	Dandruff
Fun_OTU_91	Bac_OTU_7	p_Basidiomycota;c_Agaricomycetes;o_Polyporales;f_Polyporaceae;g_Grammothele;s_Grammothele lineata	p_Proteobacteria;c_Gammaproteobacteria;o_Pseudomonadales;f_Pseudomonadaceae;g_Pseudomonas;s_Pseudomonas luteola XLDN4-9	-0.5368	0.001	Dandruff
Fun_OTU_93	Bac_OTU_7	p_Ascomycota;c_Dothideomycetes;o_Pleosporales;f_Pleosporaceae;g_Stemphylium;s_Stemphylium vesicarium	p_Proteobacteria;c_Gammaproteobacteria;o_Pseudomonadales;f_Pseudomonadaceae;g_Pseudomonas;s_Pseudomonas luteola XLDN4-9	0.5784	0.001	Dandruff
Fun_OTU_100	Bac_OTU_7	p_Basidiomycota;c_Agaricomycetes;o_Agaricales;f_Psathyrellaceae;g_Coprinellus;s_Unclassified	p_Proteobacteria;c_Gammaproteobacteria;o_Pseudomonadales;f_Pseudomonadaceae;g_Pseudomonas;s_Pseudomonas luteola XLDN4-9	0.5378	0.001	Dandruff
Fun_OTU_1026	Bac_OTU_7	p_Ascomycota;c_Eurotiomycetes;o_Eurotiales;f_Aspergillaceae;g_Aspergillus;s_Aspergillus penicillioides	p_Proteobacteria;c_Gammaproteobacteria;o_Pseudomonadales;f_Pseudomonadaceae;g_Pseudomonas;s_Pseudomonas luteola XLDN4-9	-0.5396	0.001	Dandruff
Fun_OTU_1107	Bac_OTU_7	p_Ascomycota;c_Dothideomycetes;o_Capnodiales;f_Cladosporiaceae;g_Cladosporium;s_Cladosporium delicatulum	p_Proteobacteria;c_Gammaproteobacteria;o_Pseudomonadales;f_Pseudomonadaceae;g_Pseudomonas;s_Pseudomonas luteola XLDN4-9	0.5618	0.001	Dandruff
Fun_OTU_102	Bac_OTU_18	p_Basidiomycota;c_Agaricomycetes;o_Agaricales;f_Psathyrellaceae;g_Psathyrella;s_Psathyrella candolleana	p_Actinobacteria;c_Actinobacteria;o_Corynebacteriales;f_Corynebacteriaceae;g_Corynebacterium 1;s_Unclassified	-0.5318	0.002	Dandruff
Bac_OTU_13	Bac_OTU_18	p_Actinobacteria;c_Actinobacteria;o_Micrococcales;f_Micrococcaceae;g_Micrococcus;s_Micrococcus luteus	p_Actinobacteria;c_Actinobacteria;o_Corynebacteriales;f_Corynebacteriaceae;g_Corynebacterium 1;s_Unclassified	0.5718	0.001	Dandruff
Fun_OTU_53	Bac_OTU_54	p_Basidiomycota;c_Malasseziomycetes;o_Malasseziales;f_Malasseziaceae;g_Malassezia;s_Malassezia sympodialis	p_Proteobacteria;c_Gammaproteobacteria;o_Betaproteobacteriales;f_Burkholderiaceae;g_Lautropia;s_uncultured bacterium	-0.5359	0.001	Dandruff
Bac_OTU_2	Bac_OTU_54	p_Actinobacteria;c_Actinobacteria;o_Propionibacteriales;f_Propionibacteriaceae;g_Cutibacterium;s_uncultured Propionibacterium sp.	p_Proteobacteria;c_Gammaproteobacteria;o_Betaproteobacteriales;f_Burkholderiaceae;g_Lautropia;s_uncultured bacterium	-0.5314	0.001	Dandruff
Bac_OTU_26	Bac_OTU_54	p_Proteobacteria;c_Gammaproteobacteria;o_Betaproteobacteriales;f_Neisseriaceae;g_Neisseria;s_uncultured bacterium	p_Proteobacteria;c_Gammaproteobacteria;o_Betaproteobacteriales;f_Burkholderiaceae;g_Lautropia;s_uncultured bacterium	0.7229	0.001	Dandruff
Bac_OTU_18	Bac_OTU_9	p_Actinobacteria;c_Actinobacteria;o_Corynebacteriales;f_Corynebacteriaceae;g_Corynebacterium 1;s_Unclassified	p_Actinobacteria;c_Actinobacteria;o_Corynebacteriales;f_Corynebacteriaceae;g_Corynebacterium 1;s_uncultured Corynebacterium sp.	0.644	0.001	Dandruff
Fun_OTU_7	Bac_OTU_11	p_Ascomycota;c_Dothideomycetes;o_Dothideales;f_Aureobasidiaceae;g_Aureobasidium;s_Aureobasidium pullulans	p_Cyanobacteria;c_Oxyphotobacteria;o_Chloroplast;f_Cercis gigantea;g_Cercis gigantea;s_Cercis gigantea	-0.5184	0.002	Dandruff
Bac_OTU_13	Bac_OTU_11	p_Actinobacteria;c_Actinobacteria;o_Micrococcales;f_Micrococcaceae;g_Micrococcus;s_Micrococcus luteus	p_Cyanobacteria;c_Oxyphotobacteria;o_Chloroplast;f_Cercis gigantea;g_Cercis gigantea;s_Cercis gigantea	0.5637	0.001	Dandruff
Bac_OTU_18	Bac_OTU_11	p_Actinobacteria;c_Actinobacteria;o_Corynebacteriales;f_Corynebacteriaceae;g_Corynebacterium 1;s_Unclassified	p_Cyanobacteria;c_Oxyphotobacteria;o_Chloroplast;f_Cercis gigantea;g_Cercis gigantea;s_Cercis gigantea	0.5836	0.001	Dandruff
Bac_OTU_54	Bac_OTU_11	p_Proteobacteria;c_Gammaproteobacteria;o_Betaproteobacteriales;f_Burkholderiaceae;g_Lautropia;s_uncultured bacterium	p_Cyanobacteria;c_Oxyphotobacteria;o_Chloroplast;f_Cercis gigantea;g_Cercis gigantea;s_Cercis gigantea	0.6651	0.001	Dandruff
Fun_OTU_5	Bac_OTU_77	p_Basidiomycota;c_Malasseziomycetes;o_Malasseziales;f_Malasseziaceae;g_Malassezia;s_Malassezia japonica	p_Firmicutes;c_Bacilli;o_Bacillales;f_Family XII;g_Exiguobacterium;s_uncultured prokaryote	-0.5448	0.001	Dandruff
Fun_OTU_12	Bac_OTU_77	p_Ascomycota;c_Eurotiomycetes;o_Eurotiales;f_Aspergillaceae;g_Aspergillus;s_Aspergillus caesiellus	p_Firmicutes;c_Bacilli;o_Bacillales;f_Family XII;g_Exiguobacterium;s_uncultured prokaryote	-0.5038	0.002	Dandruff
Fun_OTU_25	Bac_OTU_77	p_Basidiomycota;c_Agaricomycetes;o_Polyporales;f_Ganodermataceae;g_Perenniporia;s_Perenniporia vanhullii	p_Firmicutes;c_Bacilli;o_Bacillales;f_Family XII;g_Exiguobacterium;s_uncultured prokaryote	-0.5355	0.001	Dandruff
Fun_OTU_5	Bac_OTU_204	p_Basidiomycota;c_Malasseziomycetes;o_Malasseziales;f_Malasseziaceae;g_Malassezia;s_Malassezia japonica	p_Actinobacteria;c_Actinobacteria;o_Micrococcales;f_Micrococcaceae;g_Nesterenkonia;s_Unclassified	-0.7338	0.001	Dandruff
Fun_OTU_6	Bac_OTU_204	p_Ascomycota;c_Dothideomycetes;o_Pleosporales;f_Pleosporaceae;g_Alternaria;s_Alternaria alternata	p_Actinobacteria;c_Actinobacteria;o_Micrococcales;f_Micrococcaceae;g_Nesterenkonia;s_Unclassified	0.7537	0.001	Dandruff
Fun_OTU_10	Bac_OTU_204	p_Basidiomycota;c_Malasseziomycetes;o_Malasseziales;f_Malasseziaceae;g_Malassezia;s_Malassezia furfur	p_Actinobacteria;c_Actinobacteria;o_Micrococcales;f_Micrococcaceae;g_Nesterenkonia;s_Unclassified	-0.7234	0.001	Dandruff
Fun_OTU_12	Bac_OTU_204	p_Ascomycota;c_Eurotiomycetes;o_Eurotiales;f_Aspergillaceae;g_Aspergillus;s_Aspergillus caesiellus	p_Actinobacteria;c_Actinobacteria;o_Micrococcales;f_Micrococcaceae;g_Nesterenkonia;s_Unclassified	-0.7001	0.001	Dandruff
Fun_OTU_14	Bac_OTU_204	p_Basidiomycota;c_Malasseziomycetes;o_Malasseziales;f_Malasseziaceae;g_Malassezia;s_Malassezia slooffiae	p_Actinobacteria;c_Actinobacteria;o_Micrococcales;f_Micrococcaceae;g_Nesterenkonia;s_Unclassified	-0.6647	0.001	Dandruff
Fun_OTU_17	Bac_OTU_204	p_Basidiomycota;c_Agaricomycetes;o_Polyporales;f_Meripilaceae;g_Meripilus;s_Meripilus giganteus	p_Actinobacteria;c_Actinobacteria;o_Micrococcales;f_Micrococcaceae;g_Nesterenkonia;s_Unclassified	-0.5946	0.001	Dandruff
Fun_OTU_18	Bac_OTU_204	p_Ascomycota;c_Orbiliomycetes;o_Orbiliales;f_Orbiliaceae;g_Orbilia;s_Unclassified	p_Actinobacteria;c_Actinobacteria;o_Micrococcales;f_Micrococcaceae;g_Nesterenkonia;s_Unclassified	-0.5237	0.003	Dandruff
Fun_OTU_21	Bac_OTU_204	p_Basidiomycota;c_Malasseziomycetes;o_Malasseziales;f_Malasseziaceae;g_Malassezia;s_Malassezia restricta	p_Actinobacteria;c_Actinobacteria;o_Micrococcales;f_Micrococcaceae;g_Nesterenkonia;s_Unclassified	0.5623	0.001	Dandruff
Fun_OTU_25	Bac_OTU_204	p_Basidiomycota;c_Agaricomycetes;o_Polyporales;f_Ganodermataceae;g_Perenniporia;s_Perenniporia vanhullii	p_Actinobacteria;c_Actinobacteria;o_Micrococcales;f_Micrococcaceae;g_Nesterenkonia;s_Unclassified	-0.724	0.001	Dandruff
Fun_OTU_26	Bac_OTU_204	p_Basidiomycota;c_Malasseziomycetes;o_Malasseziales;f_Malasseziaceae;g_Malassezia;s_Malassezia slooffiae	p_Actinobacteria;c_Actinobacteria;o_Micrococcales;f_Micrococcaceae;g_Nesterenkonia;s_Unclassified	-0.5629	0.001	Dandruff
Fun_OTU_29	Bac_OTU_204	p_Ascomycota;c_Eurotiomycetes;o_Eurotiales;f_Aspergillaceae;g_Aspergillus;s_Aspergillus caesiellus	p_Actinobacteria;c_Actinobacteria;o_Micrococcales;f_Micrococcaceae;g_Nesterenkonia;s_Unclassified	-0.6306	0.001	Dandruff
Fun_OTU_30	Bac_OTU_204	p_Basidiomycota;c_Agaricomycetes;o_Polyporales;f_Cerrenaceae;g_Cerrena;s_Cerrena unicolor	p_Actinobacteria;c_Actinobacteria;o_Micrococcales;f_Micrococcaceae;g_Nesterenkonia;s_Unclassified	-0.6088	0.001	Dandruff
Fun_OTU_34	Bac_OTU_204	p_Ascomycota;c_Eurotiomycetes;o_Eurotiales;f_Aspergillaceae;g_Aspergillus;s_Aspergillus penicillioides	p_Actinobacteria;c_Actinobacteria;o_Micrococcales;f_Micrococcaceae;g_Nesterenkonia;s_Unclassified	-0.5949	0.001	Dandruff
Fun_OTU_40	Bac_OTU_204	p_Ascomycota;c_Dothideomycetes;o_Pleosporales;f_Unclassified;g_Unclassified;s_Unclassified	p_Actinobacteria;c_Actinobacteria;o_Micrococcales;f_Micrococcaceae;g_Nesterenkonia;s_Unclassified	0.5778	0.001	Dandruff
Fun_OTU_41	Bac_OTU_204	p_Basidiomycota;c_Agaricomycetes;o_Polyporales;f_Meruliaceae;g_Flavodon;s_Unclassified	p_Actinobacteria;c_Actinobacteria;o_Micrococcales;f_Micrococcaceae;g_Nesterenkonia;s_Unclassified	-0.5036	0.004	Dandruff
Fun_OTU_51	Bac_OTU_204	p_Ascomycota;c_Sordariomycetes;o_Hypocreales;f_Stachybotryaceae;g_Myrothecium;s_Myrothecium gramineum	p_Actinobacteria;c_Actinobacteria;o_Micrococcales;f_Micrococcaceae;g_Nesterenkonia;s_Unclassified	0.5454	0.001	Dandruff
Fun_OTU_59	Bac_OTU_204	p_Basidiomycota;c_Agaricomycetes;o_Polyporales;f_Meruliaceae;g_Phlebia;s_Unclassified	p_Actinobacteria;c_Actinobacteria;o_Micrococcales;f_Micrococcaceae;g_Nesterenkonia;s_Unclassified	-0.5758	0.001	Dandruff
Fun_OTU_73	Bac_OTU_204	p_Basidiomycota;c_Agaricomycetes;o_Polyporales;f_Polyporaceae;g_Erythromyces;s_Erythromyces crocicreas	p_Actinobacteria;c_Actinobacteria;o_Micrococcales;f_Micrococcaceae;g_Nesterenkonia;s_Unclassified	-0.6025	0.001	Dandruff
Fun_OTU_91	Bac_OTU_204	p_Basidiomycota;c_Agaricomycetes;o_Polyporales;f_Polyporaceae;g_Grammothele;s_Grammothele lineata	p_Actinobacteria;c_Actinobacteria;o_Micrococcales;f_Micrococcaceae;g_Nesterenkonia;s_Unclassified	-0.5082	0.001	Dandruff
Fun_OTU_93	Bac_OTU_204	p_Ascomycota;c_Dothideomycetes;o_Pleosporales;f_Pleosporaceae;g_Stemphylium;s_Stemphylium vesicarium	p_Actinobacteria;c_Actinobacteria;o_Micrococcales;f_Micrococcaceae;g_Nesterenkonia;s_Unclassified	0.523	0.001	Dandruff
Fun_OTU_98	Bac_OTU_204	p_Basidiomycota;c_Agaricomycetes;o_Polyporales;f_Ganodermataceae;g_Unclassified;s_Unclassified	p_Actinobacteria;c_Actinobacteria;o_Micrococcales;f_Micrococcaceae;g_Nesterenkonia;s_Unclassified	-0.5065	0.001	Dandruff
Fun_OTU_100	Bac_OTU_204	p_Basidiomycota;c_Agaricomycetes;o_Agaricales;f_Psathyrellaceae;g_Coprinellus;s_Unclassified	p_Actinobacteria;c_Actinobacteria;o_Micrococcales;f_Micrococcaceae;g_Nesterenkonia;s_Unclassified	0.6527	0.001	Dandruff
Fun_OTU_1026	Bac_OTU_204	p_Ascomycota;c_Eurotiomycetes;o_Eurotiales;f_Aspergillaceae;g_Aspergillus;s_Aspergillus penicillioides	p_Actinobacteria;c_Actinobacteria;o_Micrococcales;f_Micrococcaceae;g_Nesterenkonia;s_Unclassified	-0.5264	0.001	Dandruff
Fun_OTU_1107	Bac_OTU_204	p_Ascomycota;c_Dothideomycetes;o_Capnodiales;f_Cladosporiaceae;g_Cladosporium;s_Cladosporium delicatulum	p_Actinobacteria;c_Actinobacteria;o_Micrococcales;f_Micrococcaceae;g_Nesterenkonia;s_Unclassified	0.5727	0.001	Dandruff
Fun_OTU_2566	Bac_OTU_204	p_Basidiomycota;c_Malasseziomycetes;o_Malasseziales;f_Unclassified;g_Unclassified;s_Unclassified	p_Actinobacteria;c_Actinobacteria;o_Micrococcales;f_Micrococcaceae;g_Nesterenkonia;s_Unclassified	0.5075	0.001	Dandruff
Bac_OTU_13	Bac_OTU_204	p_Actinobacteria;c_Actinobacteria;o_Micrococcales;f_Micrococcaceae;g_Micrococcus;s_Micrococcus luteus	p_Actinobacteria;c_Actinobacteria;o_Micrococcales;f_Micrococcaceae;g_Nesterenkonia;s_Unclassified	0.6223	0.001	Dandruff
Bac_OTU_7	Bac_OTU_204	p_Proteobacteria;c_Gammaproteobacteria;o_Pseudomonadales;f_Pseudomonadaceae;g_Pseudomonas;s_Pseudomonas luteola XLDN4-9	p_Actinobacteria;c_Actinobacteria;o_Micrococcales;f_Micrococcaceae;g_Nesterenkonia;s_Unclassified	0.7216	0.001	Dandruff
Fun_OTU_6	Bac_OTU_4	p_Ascomycota;c_Dothideomycetes;o_Pleosporales;f_Pleosporaceae;g_Alternaria;s_Alternaria alternata	p_Actinobacteria;c_Actinobacteria;o_Corynebacteriales;f_Corynebacteriaceae;g_Lawsonella;s_uncultured bacterium	0.5349	0.002	Dandruff
Bac_OTU_7	Bac_OTU_4	p_Proteobacteria;c_Gammaproteobacteria;o_Pseudomonadales;f_Pseudomonadaceae;g_Pseudomonas;s_Pseudomonas luteola XLDN4-9	p_Actinobacteria;c_Actinobacteria;o_Corynebacteriales;f_Corynebacteriaceae;g_Lawsonella;s_uncultured bacterium	0.5285	0.001	Dandruff
Bac_OTU_204	Bac_OTU_4	p_Actinobacteria;c_Actinobacteria;o_Micrococcales;f_Micrococcaceae;g_Nesterenkonia;s_Unclassified	p_Actinobacteria;c_Actinobacteria;o_Corynebacteriales;f_Corynebacteriaceae;g_Lawsonella;s_uncultured bacterium	0.5853	0.001	Dandruff
Fun_OTU_5	Bac_OTU_545	p_Basidiomycota;c_Malasseziomycetes;o_Malasseziales;f_Malasseziaceae;g_Malassezia;s_Malassezia japonica	p_Proteobacteria;c_Gammaproteobacteria;o_Enterobacteriales;f_Enterobacteriaceae;g_Pantoea;s_Flavobacterium acidificum	-0.5712	0.003	Dandruff
Fun_OTU_6	Bac_OTU_545	p_Ascomycota;c_Dothideomycetes;o_Pleosporales;f_Pleosporaceae;g_Alternaria;s_Alternaria alternata	p_Proteobacteria;c_Gammaproteobacteria;o_Enterobacteriales;f_Enterobacteriaceae;g_Pantoea;s_Flavobacterium acidificum	0.6609	0.001	Dandruff
Fun_OTU_7	Bac_OTU_545	p_Ascomycota;c_Dothideomycetes;o_Dothideales;f_Aureobasidiaceae;g_Aureobasidium;s_Aureobasidium pullulans	p_Proteobacteria;c_Gammaproteobacteria;o_Enterobacteriales;f_Enterobacteriaceae;g_Pantoea;s_Flavobacterium acidificum	-0.5133	0.003	Dandruff
Fun_OTU_12	Bac_OTU_545	p_Ascomycota;c_Eurotiomycetes;o_Eurotiales;f_Aspergillaceae;g_Aspergillus;s_Aspergillus caesiellus	p_Proteobacteria;c_Gammaproteobacteria;o_Enterobacteriales;f_Enterobacteriaceae;g_Pantoea;s_Flavobacterium acidificum	-0.5425	0.001	Dandruff
Fun_OTU_25	Bac_OTU_545	p_Basidiomycota;c_Agaricomycetes;o_Polyporales;f_Ganodermataceae;g_Perenniporia;s_Perenniporia vanhullii	p_Proteobacteria;c_Gammaproteobacteria;o_Enterobacteriales;f_Enterobacteriaceae;g_Pantoea;s_Flavobacterium acidificum	-0.5578	0.001	Dandruff
Bac_OTU_13	Bac_OTU_545	p_Actinobacteria;c_Actinobacteria;o_Micrococcales;f_Micrococcaceae;g_Micrococcus;s_Micrococcus luteus	p_Proteobacteria;c_Gammaproteobacteria;o_Enterobacteriales;f_Enterobacteriaceae;g_Pantoea;s_Flavobacterium acidificum	0.5385	0.001	Dandruff
Bac_OTU_7	Bac_OTU_545	p_Proteobacteria;c_Gammaproteobacteria;o_Pseudomonadales;f_Pseudomonadaceae;g_Pseudomonas;s_Pseudomonas luteola XLDN4-9	p_Proteobacteria;c_Gammaproteobacteria;o_Enterobacteriales;f_Enterobacteriaceae;g_Pantoea;s_Flavobacterium acidificum	0.576	0.001	Dandruff
Bac_OTU_204	Bac_OTU_545	p_Actinobacteria;c_Actinobacteria;o_Micrococcales;f_Micrococcaceae;g_Nesterenkonia;s_Unclassified	p_Proteobacteria;c_Gammaproteobacteria;o_Enterobacteriales;f_Enterobacteriaceae;g_Pantoea;s_Flavobacterium acidificum	0.5643	0.001	Dandruff
Fun_OTU_5	Bac_OTU_889	p_Basidiomycota;c_Malasseziomycetes;o_Malasseziales;f_Malasseziaceae;g_Malassezia;s_Malassezia japonica	p_Firmicutes;c_Bacilli;o_Lactobacillales;f_Streptococcaceae;g_Streptococcus;s_uncultured Streptococcaceae bacterium	-0.5537	0.002	Dandruff
Fun_OTU_12	Bac_OTU_889	p_Ascomycota;c_Eurotiomycetes;o_Eurotiales;f_Aspergillaceae;g_Aspergillus;s_Aspergillus caesiellus	p_Firmicutes;c_Bacilli;o_Lactobacillales;f_Streptococcaceae;g_Streptococcus;s_uncultured Streptococcaceae bacterium	-0.5346	0.003	Dandruff
Fun_OTU_25	Bac_OTU_889	p_Basidiomycota;c_Agaricomycetes;o_Polyporales;f_Ganodermataceae;g_Perenniporia;s_Perenniporia vanhullii	p_Firmicutes;c_Bacilli;o_Lactobacillales;f_Streptococcaceae;g_Streptococcus;s_uncultured Streptococcaceae bacterium	-0.5267	0.002	Dandruff
Bac_OTU_26	Bac_OTU_889	p_Proteobacteria;c_Gammaproteobacteria;o_Betaproteobacteriales;f_Neisseriaceae;g_Neisseria;s_uncultured bacterium	p_Firmicutes;c_Bacilli;o_Lactobacillales;f_Streptococcaceae;g_Streptococcus;s_uncultured Streptococcaceae bacterium	0.5877	0.001	Dandruff
Bac_OTU_54	Bac_OTU_889	p_Proteobacteria;c_Gammaproteobacteria;o_Betaproteobacteriales;f_Burkholderiaceae;g_Lautropia;s_uncultured bacterium	p_Firmicutes;c_Bacilli;o_Lactobacillales;f_Streptococcaceae;g_Streptococcus;s_uncultured Streptococcaceae bacterium	0.5388	0.003	Dandruff
Fun_OTU_1	Bac_OTU_28	p_Basidiomycota;c_Malasseziomycetes;o_Malasseziales;f_Malasseziaceae;g_Malassezia;s_Malassezia restricta	p_Firmicutes;c_Bacilli;o_Lactobacillales;f_Streptococcaceae;g_Streptococcus;s_Streptococcus pneumoniae	-0.5248	0.002	Dandruff
Fun_OTU_53	Bac_OTU_28	p_Basidiomycota;c_Malasseziomycetes;o_Malasseziales;f_Malasseziaceae;g_Malassezia;s_Malassezia sympodialis	p_Firmicutes;c_Bacilli;o_Lactobacillales;f_Streptococcaceae;g_Streptococcus;s_Streptococcus pneumoniae	-0.546	0.001	Dandruff
Bac_OTU_2	Bac_OTU_28	p_Actinobacteria;c_Actinobacteria;o_Propionibacteriales;f_Propionibacteriaceae;g_Cutibacterium;s_uncultured Propionibacterium sp.	p_Firmicutes;c_Bacilli;o_Lactobacillales;f_Streptococcaceae;g_Streptococcus;s_Streptococcus pneumoniae	-0.5887	0.001	Dandruff
Bac_OTU_26	Bac_OTU_28	p_Proteobacteria;c_Gammaproteobacteria;o_Betaproteobacteriales;f_Neisseriaceae;g_Neisseria;s_uncultured bacterium	p_Firmicutes;c_Bacilli;o_Lactobacillales;f_Streptococcaceae;g_Streptococcus;s_Streptococcus pneumoniae	0.7139	0.001	Dandruff
Bac_OTU_54	Bac_OTU_28	p_Proteobacteria;c_Gammaproteobacteria;o_Betaproteobacteriales;f_Burkholderiaceae;g_Lautropia;s_uncultured bacterium	p_Firmicutes;c_Bacilli;o_Lactobacillales;f_Streptococcaceae;g_Streptococcus;s_Streptococcus pneumoniae	0.7368	0.001	Dandruff
Bac_OTU_11	Bac_OTU_28	p_Cyanobacteria;c_Oxyphotobacteria;o_Chloroplast;f_Cercis gigantea;g_Cercis gigantea;s_Cercis gigantea	p_Firmicutes;c_Bacilli;o_Lactobacillales;f_Streptococcaceae;g_Streptococcus;s_Streptococcus pneumoniae	0.5856	0.001	Dandruff
Bac_OTU_889	Bac_OTU_28	p_Firmicutes;c_Bacilli;o_Lactobacillales;f_Streptococcaceae;g_Streptococcus;s_uncultured Streptococcaceae bacterium	p_Firmicutes;c_Bacilli;o_Lactobacillales;f_Streptococcaceae;g_Streptococcus;s_Streptococcus pneumoniae	0.5001	0.002	Dandruff
Fun_OTU_7	Bac_OTU_38	p_Ascomycota;c_Dothideomycetes;o_Dothideales;f_Aureobasidiaceae;g_Aureobasidium;s_Aureobasidium pullulans	p_Actinobacteria;c_Actinobacteria;o_Micrococcales;f_Dermabacteraceae;g_Brachybacterium;s_uncultured bacterium	-0.5002	0.007	Dandruff
Fun_OTU_53	Bac_OTU_38	p_Basidiomycota;c_Malasseziomycetes;o_Malasseziales;f_Malasseziaceae;g_Malassezia;s_Malassezia sympodialis	p_Actinobacteria;c_Actinobacteria;o_Micrococcales;f_Dermabacteraceae;g_Brachybacterium;s_uncultured bacterium	-0.5456	0.001	Dandruff
Bac_OTU_13	Bac_OTU_38	p_Actinobacteria;c_Actinobacteria;o_Micrococcales;f_Micrococcaceae;g_Micrococcus;s_Micrococcus luteus	p_Actinobacteria;c_Actinobacteria;o_Micrococcales;f_Dermabacteraceae;g_Brachybacterium;s_uncultured bacterium	0.6568	0.001	Dandruff
Fun_OTU_5	Bac_OTU_31	p_Basidiomycota;c_Malasseziomycetes;o_Malasseziales;f_Malasseziaceae;g_Malassezia;s_Malassezia japonica	p_Actinobacteria;c_Actinobacteria;o_Micrococcales;f_Dermacoccaceae;g_Kytococcus;s_Kytococcus sedentarius DSM 20547	-0.7143	0.001	Dandruff
Fun_OTU_6	Bac_OTU_31	p_Ascomycota;c_Dothideomycetes;o_Pleosporales;f_Pleosporaceae;g_Alternaria;s_Alternaria alternata	p_Actinobacteria;c_Actinobacteria;o_Micrococcales;f_Dermacoccaceae;g_Kytococcus;s_Kytococcus sedentarius DSM 20547	0.6662	0.001	Dandruff
Fun_OTU_10	Bac_OTU_31	p_Basidiomycota;c_Malasseziomycetes;o_Malasseziales;f_Malasseziaceae;g_Malassezia;s_Malassezia furfur	p_Actinobacteria;c_Actinobacteria;o_Micrococcales;f_Dermacoccaceae;g_Kytococcus;s_Kytococcus sedentarius DSM 20547	-0.6683	0.001	Dandruff
Fun_OTU_14	Bac_OTU_31	p_Basidiomycota;c_Malasseziomycetes;o_Malasseziales;f_Malasseziaceae;g_Malassezia;s_Malassezia slooffiae	p_Actinobacteria;c_Actinobacteria;o_Micrococcales;f_Dermacoccaceae;g_Kytococcus;s_Kytococcus sedentarius DSM 20547	-0.5264	0.001	Dandruff
Fun_OTU_25	Bac_OTU_31	p_Basidiomycota;c_Agaricomycetes;o_Polyporales;f_Ganodermataceae;g_Perenniporia;s_Perenniporia vanhullii	p_Actinobacteria;c_Actinobacteria;o_Micrococcales;f_Dermacoccaceae;g_Kytococcus;s_Kytococcus sedentarius DSM 20547	-0.6376	0.001	Dandruff
Fun_OTU_30	Bac_OTU_31	p_Basidiomycota;c_Agaricomycetes;o_Polyporales;f_Cerrenaceae;g_Cerrena;s_Cerrena unicolor	p_Actinobacteria;c_Actinobacteria;o_Micrococcales;f_Dermacoccaceae;g_Kytococcus;s_Kytococcus sedentarius DSM 20547	-0.5118	0.001	Dandruff
Fun_OTU_40	Bac_OTU_31	p_Ascomycota;c_Dothideomycetes;o_Pleosporales;f_Unclassified;g_Unclassified;s_Unclassified	p_Actinobacteria;c_Actinobacteria;o_Micrococcales;f_Dermacoccaceae;g_Kytococcus;s_Kytococcus sedentarius DSM 20547	0.5834	0.001	Dandruff
Fun_OTU_51	Bac_OTU_31	p_Ascomycota;c_Sordariomycetes;o_Hypocreales;f_Stachybotryaceae;g_Myrothecium;s_Myrothecium gramineum	p_Actinobacteria;c_Actinobacteria;o_Micrococcales;f_Dermacoccaceae;g_Kytococcus;s_Kytococcus sedentarius DSM 20547	0.5077	0.001	Dandruff
Fun_OTU_100	Bac_OTU_31	p_Basidiomycota;c_Agaricomycetes;o_Agaricales;f_Psathyrellaceae;g_Coprinellus;s_Unclassified	p_Actinobacteria;c_Actinobacteria;o_Micrococcales;f_Dermacoccaceae;g_Kytococcus;s_Kytococcus sedentarius DSM 20547	0.5649	0.002	Dandruff
Bac_OTU_13	Bac_OTU_31	p_Actinobacteria;c_Actinobacteria;o_Micrococcales;f_Micrococcaceae;g_Micrococcus;s_Micrococcus luteus	p_Actinobacteria;c_Actinobacteria;o_Micrococcales;f_Dermacoccaceae;g_Kytococcus;s_Kytococcus sedentarius DSM 20547	0.6378	0.001	Dandruff
Bac_OTU_7	Bac_OTU_31	p_Proteobacteria;c_Gammaproteobacteria;o_Pseudomonadales;f_Pseudomonadaceae;g_Pseudomonas;s_Pseudomonas luteola XLDN4-9	p_Actinobacteria;c_Actinobacteria;o_Micrococcales;f_Dermacoccaceae;g_Kytococcus;s_Kytococcus sedentarius DSM 20547	0.5582	0.001	Dandruff
Bac_OTU_204	Bac_OTU_31	p_Actinobacteria;c_Actinobacteria;o_Micrococcales;f_Micrococcaceae;g_Nesterenkonia;s_Unclassified	p_Actinobacteria;c_Actinobacteria;o_Micrococcales;f_Dermacoccaceae;g_Kytococcus;s_Kytococcus sedentarius DSM 20547	0.7134	0.001	Dandruff
Bac_OTU_545	Bac_OTU_31	p_Proteobacteria;c_Gammaproteobacteria;o_Enterobacteriales;f_Enterobacteriaceae;g_Pantoea;s_Flavobacterium acidificum	p_Actinobacteria;c_Actinobacteria;o_Micrococcales;f_Dermacoccaceae;g_Kytococcus;s_Kytococcus sedentarius DSM 20547	0.6061	0.001	Dandruff
Fun_OTU_5	Bac_OTU_277	p_Basidiomycota;c_Malasseziomycetes;o_Malasseziales;f_Malasseziaceae;g_Malassezia;s_Malassezia japonica	p_Actinobacteria;c_Actinobacteria;o_Corynebacteriales;f_Corynebacteriaceae;g_Corynebacterium 1;s_unidentified	-0.6828	0.001	Dandruff
Fun_OTU_6	Bac_OTU_277	p_Ascomycota;c_Dothideomycetes;o_Pleosporales;f_Pleosporaceae;g_Alternaria;s_Alternaria alternata	p_Actinobacteria;c_Actinobacteria;o_Corynebacteriales;f_Corynebacteriaceae;g_Corynebacterium 1;s_unidentified	0.5658	0.002	Dandruff
Fun_OTU_7	Bac_OTU_277	p_Ascomycota;c_Dothideomycetes;o_Dothideales;f_Aureobasidiaceae;g_Aureobasidium;s_Aureobasidium pullulans	p_Actinobacteria;c_Actinobacteria;o_Corynebacteriales;f_Corynebacteriaceae;g_Corynebacterium 1;s_unidentified	-0.5557	0.001	Dandruff
Fun_OTU_12	Bac_OTU_277	p_Ascomycota;c_Eurotiomycetes;o_Eurotiales;f_Aspergillaceae;g_Aspergillus;s_Aspergillus caesiellus	p_Actinobacteria;c_Actinobacteria;o_Corynebacteriales;f_Corynebacteriaceae;g_Corynebacterium 1;s_unidentified	-0.5284	0.002	Dandruff
Fun_OTU_25	Bac_OTU_277	p_Basidiomycota;c_Agaricomycetes;o_Polyporales;f_Ganodermataceae;g_Perenniporia;s_Perenniporia vanhullii	p_Actinobacteria;c_Actinobacteria;o_Corynebacteriales;f_Corynebacteriaceae;g_Corynebacterium 1;s_unidentified	-0.6066	0.002	Dandruff
Fun_OTU_40	Bac_OTU_277	p_Ascomycota;c_Dothideomycetes;o_Pleosporales;f_Unclassified;g_Unclassified;s_Unclassified	p_Actinobacteria;c_Actinobacteria;o_Corynebacteriales;f_Corynebacteriaceae;g_Corynebacterium 1;s_unidentified	0.5524	0.001	Dandruff
Fun_OTU_50	Bac_OTU_277	p_Basidiomycota;c_Malasseziomycetes;o_Malasseziales;f_Malasseziaceae;g_Malassezia;s_Malassezia globosa	p_Actinobacteria;c_Actinobacteria;o_Corynebacteriales;f_Corynebacteriaceae;g_Corynebacterium 1;s_unidentified	0.6044	0.001	Dandruff
Fun_OTU_100	Bac_OTU_277	p_Basidiomycota;c_Agaricomycetes;o_Agaricales;f_Psathyrellaceae;g_Coprinellus;s_Unclassified	p_Actinobacteria;c_Actinobacteria;o_Corynebacteriales;f_Corynebacteriaceae;g_Corynebacterium 1;s_unidentified	0.5472	0.001	Dandruff
Fun_OTU_102	Bac_OTU_277	p_Basidiomycota;c_Agaricomycetes;o_Agaricales;f_Psathyrellaceae;g_Psathyrella;s_Psathyrella candolleana	p_Actinobacteria;c_Actinobacteria;o_Corynebacteriales;f_Corynebacteriaceae;g_Corynebacterium 1;s_unidentified	-0.5035	0.001	Dandruff
Fun_OTU_117	Bac_OTU_277	p_Basidiomycota;c_Agaricomycetes;o_Polyporales;f_Polyporaceae;g_Megasporoporia;s_Megasporoporia minor	p_Actinobacteria;c_Actinobacteria;o_Corynebacteriales;f_Corynebacteriaceae;g_Corynebacterium 1;s_unidentified	-0.501	0.001	Dandruff
Bac_OTU_13	Bac_OTU_277	p_Actinobacteria;c_Actinobacteria;o_Micrococcales;f_Micrococcaceae;g_Micrococcus;s_Micrococcus luteus	p_Actinobacteria;c_Actinobacteria;o_Corynebacteriales;f_Corynebacteriaceae;g_Corynebacterium 1;s_unidentified	0.8081	0.001	Dandruff
Bac_OTU_18	Bac_OTU_277	p_Actinobacteria;c_Actinobacteria;o_Corynebacteriales;f_Corynebacteriaceae;g_Corynebacterium 1;s_Unclassified	p_Actinobacteria;c_Actinobacteria;o_Corynebacteriales;f_Corynebacteriaceae;g_Corynebacterium 1;s_unidentified	0.6548	0.001	Dandruff
Bac_OTU_11	Bac_OTU_277	p_Cyanobacteria;c_Oxyphotobacteria;o_Chloroplast;f_Cercis gigantea;g_Cercis gigantea;s_Cercis gigantea	p_Actinobacteria;c_Actinobacteria;o_Corynebacteriales;f_Corynebacteriaceae;g_Corynebacterium 1;s_unidentified	0.5869	0.001	Dandruff
Bac_OTU_204	Bac_OTU_277	p_Actinobacteria;c_Actinobacteria;o_Micrococcales;f_Micrococcaceae;g_Nesterenkonia;s_Unclassified	p_Actinobacteria;c_Actinobacteria;o_Corynebacteriales;f_Corynebacteriaceae;g_Corynebacterium 1;s_unidentified	0.5499	0.001	Dandruff
Bac_OTU_545	Bac_OTU_277	p_Proteobacteria;c_Gammaproteobacteria;o_Enterobacteriales;f_Enterobacteriaceae;g_Pantoea;s_Flavobacterium acidificum	p_Actinobacteria;c_Actinobacteria;o_Corynebacteriales;f_Corynebacteriaceae;g_Corynebacterium 1;s_unidentified	0.5692	0.001	Dandruff
Bac_OTU_31	Bac_OTU_277	p_Actinobacteria;c_Actinobacteria;o_Micrococcales;f_Dermacoccaceae;g_Kytococcus;s_Kytococcus sedentarius DSM 20547	p_Actinobacteria;c_Actinobacteria;o_Corynebacteriales;f_Corynebacteriaceae;g_Corynebacterium 1;s_unidentified	0.5965	0.001	Dandruff
Fun_OTU_5	Bac_OTU_12	p_Basidiomycota;c_Malasseziomycetes;o_Malasseziales;f_Malasseziaceae;g_Malassezia;s_Malassezia japonica	p_Proteobacteria;c_Gammaproteobacteria;o_Enterobacteriales;f_Enterobacteriaceae;g_Escherichia-Shigella;s_Escherichia coli	-0.6354	0.001	Dandruff
Fun_OTU_6	Bac_OTU_12	p_Ascomycota;c_Dothideomycetes;o_Pleosporales;f_Pleosporaceae;g_Alternaria;s_Alternaria alternata	p_Proteobacteria;c_Gammaproteobacteria;o_Enterobacteriales;f_Enterobacteriaceae;g_Escherichia-Shigella;s_Escherichia coli	0.6467	0.001	Dandruff
Fun_OTU_10	Bac_OTU_12	p_Basidiomycota;c_Malasseziomycetes;o_Malasseziales;f_Malasseziaceae;g_Malassezia;s_Malassezia furfur	p_Proteobacteria;c_Gammaproteobacteria;o_Enterobacteriales;f_Enterobacteriaceae;g_Escherichia-Shigella;s_Escherichia coli	-0.6102	0.001	Dandruff
Fun_OTU_12	Bac_OTU_12	p_Ascomycota;c_Eurotiomycetes;o_Eurotiales;f_Aspergillaceae;g_Aspergillus;s_Aspergillus caesiellus	p_Proteobacteria;c_Gammaproteobacteria;o_Enterobacteriales;f_Enterobacteriaceae;g_Escherichia-Shigella;s_Escherichia coli	-0.5785	0.001	Dandruff
Fun_OTU_14	Bac_OTU_12	p_Basidiomycota;c_Malasseziomycetes;o_Malasseziales;f_Malasseziaceae;g_Malassezia;s_Malassezia slooffiae	p_Proteobacteria;c_Gammaproteobacteria;o_Enterobacteriales;f_Enterobacteriaceae;g_Escherichia-Shigella;s_Escherichia coli	-0.633	0.001	Dandruff
Fun_OTU_17	Bac_OTU_12	p_Basidiomycota;c_Agaricomycetes;o_Polyporales;f_Meripilaceae;g_Meripilus;s_Meripilus giganteus	p_Proteobacteria;c_Gammaproteobacteria;o_Enterobacteriales;f_Enterobacteriaceae;g_Escherichia-Shigella;s_Escherichia coli	-0.5083	0.001	Dandruff
Fun_OTU_18	Bac_OTU_12	p_Ascomycota;c_Orbiliomycetes;o_Orbiliales;f_Orbiliaceae;g_Orbilia;s_Unclassified	p_Proteobacteria;c_Gammaproteobacteria;o_Enterobacteriales;f_Enterobacteriaceae;g_Escherichia-Shigella;s_Escherichia coli	-0.5238	0.001	Dandruff
Fun_OTU_21	Bac_OTU_12	p_Basidiomycota;c_Malasseziomycetes;o_Malasseziales;f_Malasseziaceae;g_Malassezia;s_Malassezia restricta	p_Proteobacteria;c_Gammaproteobacteria;o_Enterobacteriales;f_Enterobacteriaceae;g_Escherichia-Shigella;s_Escherichia coli	0.6405	0.001	Dandruff
Fun_OTU_25	Bac_OTU_12	p_Basidiomycota;c_Agaricomycetes;o_Polyporales;f_Ganodermataceae;g_Perenniporia;s_Perenniporia vanhullii	p_Proteobacteria;c_Gammaproteobacteria;o_Enterobacteriales;f_Enterobacteriaceae;g_Escherichia-Shigella;s_Escherichia coli	-0.6254	0.001	Dandruff
Fun_OTU_26	Bac_OTU_12	p_Basidiomycota;c_Malasseziomycetes;o_Malasseziales;f_Malasseziaceae;g_Malassezia;s_Malassezia slooffiae	p_Proteobacteria;c_Gammaproteobacteria;o_Enterobacteriales;f_Enterobacteriaceae;g_Escherichia-Shigella;s_Escherichia coli	-0.5135	0.001	Dandruff
Fun_OTU_29	Bac_OTU_12	p_Ascomycota;c_Eurotiomycetes;o_Eurotiales;f_Aspergillaceae;g_Aspergillus;s_Aspergillus caesiellus	p_Proteobacteria;c_Gammaproteobacteria;o_Enterobacteriales;f_Enterobacteriaceae;g_Escherichia-Shigella;s_Escherichia coli	-0.5958	0.001	Dandruff
Fun_OTU_30	Bac_OTU_12	p_Basidiomycota;c_Agaricomycetes;o_Polyporales;f_Cerrenaceae;g_Cerrena;s_Cerrena unicolor	p_Proteobacteria;c_Gammaproteobacteria;o_Enterobacteriales;f_Enterobacteriaceae;g_Escherichia-Shigella;s_Escherichia coli	-0.5777	0.001	Dandruff
Fun_OTU_73	Bac_OTU_12	p_Basidiomycota;c_Agaricomycetes;o_Polyporales;f_Polyporaceae;g_Erythromyces;s_Erythromyces crocicreas	p_Proteobacteria;c_Gammaproteobacteria;o_Enterobacteriales;f_Enterobacteriaceae;g_Escherichia-Shigella;s_Escherichia coli	-0.5164	0.002	Dandruff
Fun_OTU_93	Bac_OTU_12	p_Ascomycota;c_Dothideomycetes;o_Pleosporales;f_Pleosporaceae;g_Stemphylium;s_Stemphylium vesicarium	p_Proteobacteria;c_Gammaproteobacteria;o_Enterobacteriales;f_Enterobacteriaceae;g_Escherichia-Shigella;s_Escherichia coli	0.5136	0.002	Dandruff
Fun_OTU_100	Bac_OTU_12	p_Basidiomycota;c_Agaricomycetes;o_Agaricales;f_Psathyrellaceae;g_Coprinellus;s_Unclassified	p_Proteobacteria;c_Gammaproteobacteria;o_Enterobacteriales;f_Enterobacteriaceae;g_Escherichia-Shigella;s_Escherichia coli	0.5416	0.001	Dandruff
Bac_OTU_7	Bac_OTU_12	p_Proteobacteria;c_Gammaproteobacteria;o_Pseudomonadales;f_Pseudomonadaceae;g_Pseudomonas;s_Pseudomonas luteola XLDN4-9	p_Proteobacteria;c_Gammaproteobacteria;o_Enterobacteriales;f_Enterobacteriaceae;g_Escherichia-Shigella;s_Escherichia coli	0.5135	0.002	Dandruff
Bac_OTU_204	Bac_OTU_12	p_Actinobacteria;c_Actinobacteria;o_Micrococcales;f_Micrococcaceae;g_Nesterenkonia;s_Unclassified	p_Proteobacteria;c_Gammaproteobacteria;o_Enterobacteriales;f_Enterobacteriaceae;g_Escherichia-Shigella;s_Escherichia coli	0.6118	0.001	Dandruff
Bac_OTU_31	Bac_OTU_12	p_Actinobacteria;c_Actinobacteria;o_Micrococcales;f_Dermacoccaceae;g_Kytococcus;s_Kytococcus sedentarius DSM 20547	p_Proteobacteria;c_Gammaproteobacteria;o_Enterobacteriales;f_Enterobacteriaceae;g_Escherichia-Shigella;s_Escherichia coli	0.5265	0.001	Dandruff
Fun_OTU_1	Bac_OTU_17	p_Basidiomycota;c_Malasseziomycetes;o_Malasseziales;f_Malasseziaceae;g_Malassezia;s_Malassezia restricta	p_Actinobacteria;c_Actinobacteria;o_Propionibacteriales;f_Propionibacteriaceae;g_Cutibacterium;s_uncultured Propionibacterium sp.	0.6516	0.001	Dandruff
Fun_OTU_10	Bac_OTU_17	p_Basidiomycota;c_Malasseziomycetes;o_Malasseziales;f_Malasseziaceae;g_Malassezia;s_Malassezia furfur	p_Actinobacteria;c_Actinobacteria;o_Propionibacteriales;f_Propionibacteriaceae;g_Cutibacterium;s_uncultured Propionibacterium sp.	-0.5488	0.001	Dandruff
Fun_OTU_14	Bac_OTU_17	p_Basidiomycota;c_Malasseziomycetes;o_Malasseziales;f_Malasseziaceae;g_Malassezia;s_Malassezia slooffiae	p_Actinobacteria;c_Actinobacteria;o_Propionibacteriales;f_Propionibacteriaceae;g_Cutibacterium;s_uncultured Propionibacterium sp.	-0.6295	0.001	Dandruff
Fun_OTU_17	Bac_OTU_17	p_Basidiomycota;c_Agaricomycetes;o_Polyporales;f_Meripilaceae;g_Meripilus;s_Meripilus giganteus	p_Actinobacteria;c_Actinobacteria;o_Propionibacteriales;f_Propionibacteriaceae;g_Cutibacterium;s_uncultured Propionibacterium sp.	-0.5972	0.001	Dandruff
Fun_OTU_18	Bac_OTU_17	p_Ascomycota;c_Orbiliomycetes;o_Orbiliales;f_Orbiliaceae;g_Orbilia;s_Unclassified	p_Actinobacteria;c_Actinobacteria;o_Propionibacteriales;f_Propionibacteriaceae;g_Cutibacterium;s_uncultured Propionibacterium sp.	-0.518	0.001	Dandruff
Fun_OTU_26	Bac_OTU_17	p_Basidiomycota;c_Malasseziomycetes;o_Malasseziales;f_Malasseziaceae;g_Malassezia;s_Malassezia slooffiae	p_Actinobacteria;c_Actinobacteria;o_Propionibacteriales;f_Propionibacteriaceae;g_Cutibacterium;s_uncultured Propionibacterium sp.	-0.5825	0.001	Dandruff
Fun_OTU_34	Bac_OTU_17	p_Ascomycota;c_Eurotiomycetes;o_Eurotiales;f_Aspergillaceae;g_Aspergillus;s_Aspergillus penicillioides	p_Actinobacteria;c_Actinobacteria;o_Propionibacteriales;f_Propionibacteriaceae;g_Cutibacterium;s_uncultured Propionibacterium sp.	-0.556	0.001	Dandruff
Fun_OTU_53	Bac_OTU_17	p_Basidiomycota;c_Malasseziomycetes;o_Malasseziales;f_Malasseziaceae;g_Malassezia;s_Malassezia sympodialis	p_Actinobacteria;c_Actinobacteria;o_Propionibacteriales;f_Propionibacteriaceae;g_Cutibacterium;s_uncultured Propionibacterium sp.	0.6209	0.001	Dandruff
Fun_OTU_73	Bac_OTU_17	p_Basidiomycota;c_Agaricomycetes;o_Polyporales;f_Polyporaceae;g_Erythromyces;s_Erythromyces crocicreas	p_Actinobacteria;c_Actinobacteria;o_Propionibacteriales;f_Propionibacteriaceae;g_Cutibacterium;s_uncultured Propionibacterium sp.	-0.5145	0.001	Dandruff
Fun_OTU_74	Bac_OTU_17	p_Basidiomycota;c_Agaricostilbomycetes;o_Agaricostilbales;f_Agaricostilbaceae;g_Sterigmatomyces;s_Sterigmatomyces halophilus	p_Actinobacteria;c_Actinobacteria;o_Propionibacteriales;f_Propionibacteriaceae;g_Cutibacterium;s_uncultured Propionibacterium sp.	0.6101	0.001	Dandruff
Fun_OTU_666	Bac_OTU_17	p_Basidiomycota;c_Malasseziomycetes;o_Malasseziales;f_Unclassified;g_Unclassified;s_Unclassified	p_Actinobacteria;c_Actinobacteria;o_Propionibacteriales;f_Propionibacteriaceae;g_Cutibacterium;s_uncultured Propionibacterium sp.	0.5274	0.001	Dandruff
Fun_OTU_1026	Bac_OTU_17	p_Ascomycota;c_Eurotiomycetes;o_Eurotiales;f_Aspergillaceae;g_Aspergillus;s_Aspergillus penicillioides	p_Actinobacteria;c_Actinobacteria;o_Propionibacteriales;f_Propionibacteriaceae;g_Cutibacterium;s_uncultured Propionibacterium sp.	-0.5864	0.001	Dandruff
Fun_OTU_2566	Bac_OTU_17	p_Basidiomycota;c_Malasseziomycetes;o_Malasseziales;f_Unclassified;g_Unclassified;s_Unclassified	p_Actinobacteria;c_Actinobacteria;o_Propionibacteriales;f_Propionibacteriaceae;g_Cutibacterium;s_uncultured Propionibacterium sp.	0.5632	0.001	Dandruff
Bac_OTU_2	Bac_OTU_17	p_Actinobacteria;c_Actinobacteria;o_Propionibacteriales;f_Propionibacteriaceae;g_Cutibacterium;s_uncultured Propionibacterium sp.	p_Actinobacteria;c_Actinobacteria;o_Propionibacteriales;f_Propionibacteriaceae;g_Cutibacterium;s_uncultured Propionibacterium sp.	0.6257	0.001	Dandruff
Bac_OTU_7	Bac_OTU_17	p_Proteobacteria;c_Gammaproteobacteria;o_Pseudomonadales;f_Pseudomonadaceae;g_Pseudomonas;s_Pseudomonas luteola XLDN4-9	p_Actinobacteria;c_Actinobacteria;o_Propionibacteriales;f_Propionibacteriaceae;g_Cutibacterium;s_uncultured Propionibacterium sp.	0.6128	0.001	Dandruff
Bac_OTU_54	Bac_OTU_17	p_Proteobacteria;c_Gammaproteobacteria;o_Betaproteobacteriales;f_Burkholderiaceae;g_Lautropia;s_uncultured bacterium	p_Actinobacteria;c_Actinobacteria;o_Propionibacteriales;f_Propionibacteriaceae;g_Cutibacterium;s_uncultured Propionibacterium sp.	-0.5469	0.001	Dandruff
Bac_OTU_204	Bac_OTU_17	p_Actinobacteria;c_Actinobacteria;o_Micrococcales;f_Micrococcaceae;g_Nesterenkonia;s_Unclassified	p_Actinobacteria;c_Actinobacteria;o_Propionibacteriales;f_Propionibacteriaceae;g_Cutibacterium;s_uncultured Propionibacterium sp.	0.5088	0.003	Dandruff
Bac_OTU_4	Bac_OTU_17	p_Actinobacteria;c_Actinobacteria;o_Corynebacteriales;f_Corynebacteriaceae;g_Lawsonella;s_uncultured bacterium	p_Actinobacteria;c_Actinobacteria;o_Propionibacteriales;f_Propionibacteriaceae;g_Cutibacterium;s_uncultured Propionibacterium sp.	0.5081	0.002	Dandruff
Bac_OTU_28	Bac_OTU_17	p_Firmicutes;c_Bacilli;o_Lactobacillales;f_Streptococcaceae;g_Streptococcus;s_Streptococcus pneumoniae	p_Actinobacteria;c_Actinobacteria;o_Propionibacteriales;f_Propionibacteriaceae;g_Cutibacterium;s_uncultured Propionibacterium sp.	-0.5525	0.004	Dandruff
Bac_OTU_12	Bac_OTU_17	p_Proteobacteria;c_Gammaproteobacteria;o_Enterobacteriales;f_Enterobacteriaceae;g_Escherichia-Shigella;s_Escherichia coli	p_Actinobacteria;c_Actinobacteria;o_Propionibacteriales;f_Propionibacteriaceae;g_Cutibacterium;s_uncultured Propionibacterium sp.	0.5019	0.004	Dandruff
Fun_OTU_5	Bac_OTU_3073	p_Basidiomycota;c_Malasseziomycetes;o_Malasseziales;f_Malasseziaceae;g_Malassezia;s_Malassezia japonica	p_Actinobacteria;c_Actinobacteria;o_Corynebacteriales;f_Corynebacteriaceae;g_Corynebacterium 1;s_Corynebacterium genitalium ATCC 33030	-0.7367	0.001	Dandruff
Fun_OTU_6	Bac_OTU_3073	p_Ascomycota;c_Dothideomycetes;o_Pleosporales;f_Pleosporaceae;g_Alternaria;s_Alternaria alternata	p_Actinobacteria;c_Actinobacteria;o_Corynebacteriales;f_Corynebacteriaceae;g_Corynebacterium 1;s_Corynebacterium genitalium ATCC 33030	0.6612	0.001	Dandruff
Fun_OTU_10	Bac_OTU_3073	p_Basidiomycota;c_Malasseziomycetes;o_Malasseziales;f_Malasseziaceae;g_Malassezia;s_Malassezia furfur	p_Actinobacteria;c_Actinobacteria;o_Corynebacteriales;f_Corynebacteriaceae;g_Corynebacterium 1;s_Corynebacterium genitalium ATCC 33030	-0.6061	0.001	Dandruff
Fun_OTU_12	Bac_OTU_3073	p_Ascomycota;c_Eurotiomycetes;o_Eurotiales;f_Aspergillaceae;g_Aspergillus;s_Aspergillus caesiellus	p_Actinobacteria;c_Actinobacteria;o_Corynebacteriales;f_Corynebacteriaceae;g_Corynebacterium 1;s_Corynebacterium genitalium ATCC 33030	-0.5961	0.001	Dandruff
Fun_OTU_14	Bac_OTU_3073	p_Basidiomycota;c_Malasseziomycetes;o_Malasseziales;f_Malasseziaceae;g_Malassezia;s_Malassezia slooffiae	p_Actinobacteria;c_Actinobacteria;o_Corynebacteriales;f_Corynebacteriaceae;g_Corynebacterium 1;s_Corynebacterium genitalium ATCC 33030	-0.5118	0.001	Dandruff
Fun_OTU_17	Bac_OTU_3073	p_Basidiomycota;c_Agaricomycetes;o_Polyporales;f_Meripilaceae;g_Meripilus;s_Meripilus giganteus	p_Actinobacteria;c_Actinobacteria;o_Corynebacteriales;f_Corynebacteriaceae;g_Corynebacterium 1;s_Corynebacterium genitalium ATCC 33030	-0.5235	0.001	Dandruff
Fun_OTU_21	Bac_OTU_3073	p_Basidiomycota;c_Malasseziomycetes;o_Malasseziales;f_Malasseziaceae;g_Malassezia;s_Malassezia restricta	p_Actinobacteria;c_Actinobacteria;o_Corynebacteriales;f_Corynebacteriaceae;g_Corynebacterium 1;s_Corynebacterium genitalium ATCC 33030	0.5278	0.001	Dandruff
Fun_OTU_25	Bac_OTU_3073	p_Basidiomycota;c_Agaricomycetes;o_Polyporales;f_Ganodermataceae;g_Perenniporia;s_Perenniporia vanhullii	p_Actinobacteria;c_Actinobacteria;o_Corynebacteriales;f_Corynebacteriaceae;g_Corynebacterium 1;s_Corynebacterium genitalium ATCC 33030	-0.7025	0.001	Dandruff
Fun_OTU_29	Bac_OTU_3073	p_Ascomycota;c_Eurotiomycetes;o_Eurotiales;f_Aspergillaceae;g_Aspergillus;s_Aspergillus caesiellus	p_Actinobacteria;c_Actinobacteria;o_Corynebacteriales;f_Corynebacteriaceae;g_Corynebacterium 1;s_Corynebacterium genitalium ATCC 33030	-0.5904	0.001	Dandruff
Fun_OTU_30	Bac_OTU_3073	p_Basidiomycota;c_Agaricomycetes;o_Polyporales;f_Cerrenaceae;g_Cerrena;s_Cerrena unicolor	p_Actinobacteria;c_Actinobacteria;o_Corynebacteriales;f_Corynebacteriaceae;g_Corynebacterium 1;s_Corynebacterium genitalium ATCC 33030	-0.5671	0.001	Dandruff
Fun_OTU_40	Bac_OTU_3073	p_Ascomycota;c_Dothideomycetes;o_Pleosporales;f_Unclassified;g_Unclassified;s_Unclassified	p_Actinobacteria;c_Actinobacteria;o_Corynebacteriales;f_Corynebacteriaceae;g_Corynebacterium 1;s_Corynebacterium genitalium ATCC 33030	0.5819	0.001	Dandruff
Fun_OTU_50	Bac_OTU_3073	p_Basidiomycota;c_Malasseziomycetes;o_Malasseziales;f_Malasseziaceae;g_Malassezia;s_Malassezia globosa	p_Actinobacteria;c_Actinobacteria;o_Corynebacteriales;f_Corynebacteriaceae;g_Corynebacterium 1;s_Corynebacterium genitalium ATCC 33030	0.5093	0.002	Dandruff
Fun_OTU_51	Bac_OTU_3073	p_Ascomycota;c_Sordariomycetes;o_Hypocreales;f_Stachybotryaceae;g_Myrothecium;s_Myrothecium gramineum	p_Actinobacteria;c_Actinobacteria;o_Corynebacteriales;f_Corynebacteriaceae;g_Corynebacterium 1;s_Corynebacterium genitalium ATCC 33030	0.5264	0.001	Dandruff
Fun_OTU_59	Bac_OTU_3073	p_Basidiomycota;c_Agaricomycetes;o_Polyporales;f_Meruliaceae;g_Phlebia;s_Unclassified	p_Actinobacteria;c_Actinobacteria;o_Corynebacteriales;f_Corynebacteriaceae;g_Corynebacterium 1;s_Corynebacterium genitalium ATCC 33030	-0.588	0.001	Dandruff
Fun_OTU_73	Bac_OTU_3073	p_Basidiomycota;c_Agaricomycetes;o_Polyporales;f_Polyporaceae;g_Erythromyces;s_Erythromyces crocicreas	p_Actinobacteria;c_Actinobacteria;o_Corynebacteriales;f_Corynebacteriaceae;g_Corynebacterium 1;s_Corynebacterium genitalium ATCC 33030	-0.5094	0.001	Dandruff
Fun_OTU_98	Bac_OTU_3073	p_Basidiomycota;c_Agaricomycetes;o_Polyporales;f_Ganodermataceae;g_Unclassified;s_Unclassified	p_Actinobacteria;c_Actinobacteria;o_Corynebacteriales;f_Corynebacteriaceae;g_Corynebacterium 1;s_Corynebacterium genitalium ATCC 33030	-0.5148	0.001	Dandruff
Fun_OTU_100	Bac_OTU_3073	p_Basidiomycota;c_Agaricomycetes;o_Agaricales;f_Psathyrellaceae;g_Coprinellus;s_Unclassified	p_Actinobacteria;c_Actinobacteria;o_Corynebacteriales;f_Corynebacteriaceae;g_Corynebacterium 1;s_Corynebacterium genitalium ATCC 33030	0.6423	0.001	Dandruff
Fun_OTU_102	Bac_OTU_3073	p_Basidiomycota;c_Agaricomycetes;o_Agaricales;f_Psathyrellaceae;g_Psathyrella;s_Psathyrella candolleana	p_Actinobacteria;c_Actinobacteria;o_Corynebacteriales;f_Corynebacteriaceae;g_Corynebacterium 1;s_Corynebacterium genitalium ATCC 33030	-0.5009	0.001	Dandruff
Fun_OTU_117	Bac_OTU_3073	p_Basidiomycota;c_Agaricomycetes;o_Polyporales;f_Polyporaceae;g_Megasporoporia;s_Megasporoporia minor	p_Actinobacteria;c_Actinobacteria;o_Corynebacteriales;f_Corynebacteriaceae;g_Corynebacterium 1;s_Corynebacterium genitalium ATCC 33030	-0.5572	0.001	Dandruff
Fun_OTU_123	Bac_OTU_3073	p_Ascomycota;c_Eurotiomycetes;o_Eurotiales;f_Aspergillaceae;g_Aspergillus;s_Aspergillus penicillioides	p_Actinobacteria;c_Actinobacteria;o_Corynebacteriales;f_Corynebacteriaceae;g_Corynebacterium 1;s_Corynebacterium genitalium ATCC 33030	-0.5528	0.001	Dandruff
Bac_OTU_13	Bac_OTU_3073	p_Actinobacteria;c_Actinobacteria;o_Micrococcales;f_Micrococcaceae;g_Micrococcus;s_Micrococcus luteus	p_Actinobacteria;c_Actinobacteria;o_Corynebacteriales;f_Corynebacteriaceae;g_Corynebacterium 1;s_Corynebacterium genitalium ATCC 33030	0.6789	0.001	Dandruff
Bac_OTU_7	Bac_OTU_3073	p_Proteobacteria;c_Gammaproteobacteria;o_Pseudomonadales;f_Pseudomonadaceae;g_Pseudomonas;s_Pseudomonas luteola XLDN4-9	p_Actinobacteria;c_Actinobacteria;o_Corynebacteriales;f_Corynebacteriaceae;g_Corynebacterium 1;s_Corynebacterium genitalium ATCC 33030	0.5106	0.001	Dandruff
Bac_OTU_204	Bac_OTU_3073	p_Actinobacteria;c_Actinobacteria;o_Micrococcales;f_Micrococcaceae;g_Nesterenkonia;s_Unclassified	p_Actinobacteria;c_Actinobacteria;o_Corynebacteriales;f_Corynebacteriaceae;g_Corynebacterium 1;s_Corynebacterium genitalium ATCC 33030	0.6364	0.001	Dandruff
Bac_OTU_4	Bac_OTU_3073	p_Actinobacteria;c_Actinobacteria;o_Corynebacteriales;f_Corynebacteriaceae;g_Lawsonella;s_uncultured bacterium	p_Actinobacteria;c_Actinobacteria;o_Corynebacteriales;f_Corynebacteriaceae;g_Corynebacterium 1;s_Corynebacterium genitalium ATCC 33030	0.5181	0.002	Dandruff
Bac_OTU_31	Bac_OTU_3073	p_Actinobacteria;c_Actinobacteria;o_Micrococcales;f_Dermacoccaceae;g_Kytococcus;s_Kytococcus sedentarius DSM 20547	p_Actinobacteria;c_Actinobacteria;o_Corynebacteriales;f_Corynebacteriaceae;g_Corynebacterium 1;s_Corynebacterium genitalium ATCC 33030	0.588	0.001	Dandruff
Bac_OTU_277	Bac_OTU_3073	p_Actinobacteria;c_Actinobacteria;o_Corynebacteriales;f_Corynebacteriaceae;g_Corynebacterium 1;s_unidentified	p_Actinobacteria;c_Actinobacteria;o_Corynebacteriales;f_Corynebacteriaceae;g_Corynebacterium 1;s_Corynebacterium genitalium ATCC 33030	0.7192	0.001	Dandruff
Bac_OTU_12	Bac_OTU_3073	p_Proteobacteria;c_Gammaproteobacteria;o_Enterobacteriales;f_Enterobacteriaceae;g_Escherichia-Shigella;s_Escherichia coli	p_Actinobacteria;c_Actinobacteria;o_Corynebacteriales;f_Corynebacteriaceae;g_Corynebacterium 1;s_Corynebacterium genitalium ATCC 33030	0.5153	0.001	Dandruff
Fun_OTU_7	Bac_OTU_78	p_Ascomycota;c_Dothideomycetes;o_Dothideales;f_Aureobasidiaceae;g_Aureobasidium;s_Aureobasidium pullulans	p_Actinobacteria;c_Actinobacteria;o_Actinomycetales;f_Actinomycetaceae;g_Actinomyces;s_uncultured bacterium	-0.5143	0.002	Dandruff
Bac_OTU_18	Bac_OTU_78	p_Actinobacteria;c_Actinobacteria;o_Corynebacteriales;f_Corynebacteriaceae;g_Corynebacterium 1;s_Unclassified	p_Actinobacteria;c_Actinobacteria;o_Actinomycetales;f_Actinomycetaceae;g_Actinomyces;s_uncultured bacterium	0.5162	0.002	Dandruff
Bac_OTU_26	Bac_OTU_78	p_Proteobacteria;c_Gammaproteobacteria;o_Betaproteobacteriales;f_Neisseriaceae;g_Neisseria;s_uncultured bacterium	p_Actinobacteria;c_Actinobacteria;o_Actinomycetales;f_Actinomycetaceae;g_Actinomyces;s_uncultured bacterium	0.7035	0.001	Dandruff
Bac_OTU_54	Bac_OTU_78	p_Proteobacteria;c_Gammaproteobacteria;o_Betaproteobacteriales;f_Burkholderiaceae;g_Lautropia;s_uncultured bacterium	p_Actinobacteria;c_Actinobacteria;o_Actinomycetales;f_Actinomycetaceae;g_Actinomyces;s_uncultured bacterium	0.7375	0.001	Dandruff
Bac_OTU_11	Bac_OTU_78	p_Cyanobacteria;c_Oxyphotobacteria;o_Chloroplast;f_Cercis gigantea;g_Cercis gigantea;s_Cercis gigantea	p_Actinobacteria;c_Actinobacteria;o_Actinomycetales;f_Actinomycetaceae;g_Actinomyces;s_uncultured bacterium	0.571	0.002	Dandruff
Bac_OTU_889	Bac_OTU_78	p_Firmicutes;c_Bacilli;o_Lactobacillales;f_Streptococcaceae;g_Streptococcus;s_uncultured Streptococcaceae bacterium	p_Actinobacteria;c_Actinobacteria;o_Actinomycetales;f_Actinomycetaceae;g_Actinomyces;s_uncultured bacterium	0.6389	0.001	Dandruff
Bac_OTU_28	Bac_OTU_78	p_Firmicutes;c_Bacilli;o_Lactobacillales;f_Streptococcaceae;g_Streptococcus;s_Streptococcus pneumoniae	p_Actinobacteria;c_Actinobacteria;o_Actinomycetales;f_Actinomycetaceae;g_Actinomyces;s_uncultured bacterium	0.699	0.001	Dandruff
Fun_OTU_6	Bac_OTU_60	p_Ascomycota;c_Dothideomycetes;o_Pleosporales;f_Pleosporaceae;g_Alternaria;s_Alternaria alternata	p_Firmicutes;c_Bacilli;o_Lactobacillales;f_Lactobacillaceae;g_Lactobacillus;s_Lactobacillus plantarum	0.5215	0.001	Dandruff
Fun_OTU_10	Bac_OTU_60	p_Basidiomycota;c_Malasseziomycetes;o_Malasseziales;f_Malasseziaceae;g_Malassezia;s_Malassezia furfur	p_Firmicutes;c_Bacilli;o_Lactobacillales;f_Lactobacillaceae;g_Lactobacillus;s_Lactobacillus plantarum	-0.5762	0.001	Dandruff
Fun_OTU_12	Bac_OTU_60	p_Ascomycota;c_Eurotiomycetes;o_Eurotiales;f_Aspergillaceae;g_Aspergillus;s_Aspergillus caesiellus	p_Firmicutes;c_Bacilli;o_Lactobacillales;f_Lactobacillaceae;g_Lactobacillus;s_Lactobacillus plantarum	-0.5541	0.001	Dandruff
Fun_OTU_14	Bac_OTU_60	p_Basidiomycota;c_Malasseziomycetes;o_Malasseziales;f_Malasseziaceae;g_Malassezia;s_Malassezia slooffiae	p_Firmicutes;c_Bacilli;o_Lactobacillales;f_Lactobacillaceae;g_Lactobacillus;s_Lactobacillus plantarum	-0.6522	0.001	Dandruff
Fun_OTU_18	Bac_OTU_60	p_Ascomycota;c_Orbiliomycetes;o_Orbiliales;f_Orbiliaceae;g_Orbilia;s_Unclassified	p_Firmicutes;c_Bacilli;o_Lactobacillales;f_Lactobacillaceae;g_Lactobacillus;s_Lactobacillus plantarum	-0.5476	0.001	Dandruff
Fun_OTU_21	Bac_OTU_60	p_Basidiomycota;c_Malasseziomycetes;o_Malasseziales;f_Malasseziaceae;g_Malassezia;s_Malassezia restricta	p_Firmicutes;c_Bacilli;o_Lactobacillales;f_Lactobacillaceae;g_Lactobacillus;s_Lactobacillus plantarum	0.5233	0.001	Dandruff
Fun_OTU_25	Bac_OTU_60	p_Basidiomycota;c_Agaricomycetes;o_Polyporales;f_Ganodermataceae;g_Perenniporia;s_Perenniporia vanhullii	p_Firmicutes;c_Bacilli;o_Lactobacillales;f_Lactobacillaceae;g_Lactobacillus;s_Lactobacillus plantarum	-0.5305	0.002	Dandruff
Fun_OTU_26	Bac_OTU_60	p_Basidiomycota;c_Malasseziomycetes;o_Malasseziales;f_Malasseziaceae;g_Malassezia;s_Malassezia slooffiae	p_Firmicutes;c_Bacilli;o_Lactobacillales;f_Lactobacillaceae;g_Lactobacillus;s_Lactobacillus plantarum	-0.5469	0.001	Dandruff
Fun_OTU_30	Bac_OTU_60	p_Basidiomycota;c_Agaricomycetes;o_Polyporales;f_Cerrenaceae;g_Cerrena;s_Cerrena unicolor	p_Firmicutes;c_Bacilli;o_Lactobacillales;f_Lactobacillaceae;g_Lactobacillus;s_Lactobacillus plantarum	-0.5882	0.002	Dandruff
Fun_OTU_41	Bac_OTU_60	p_Basidiomycota;c_Agaricomycetes;o_Polyporales;f_Meruliaceae;g_Flavodon;s_Unclassified	p_Firmicutes;c_Bacilli;o_Lactobacillales;f_Lactobacillaceae;g_Lactobacillus;s_Lactobacillus plantarum	-0.5428	0.001	Dandruff
Fun_OTU_73	Bac_OTU_60	p_Basidiomycota;c_Agaricomycetes;o_Polyporales;f_Polyporaceae;g_Erythromyces;s_Erythromyces crocicreas	p_Firmicutes;c_Bacilli;o_Lactobacillales;f_Lactobacillaceae;g_Lactobacillus;s_Lactobacillus plantarum	-0.56	0.001	Dandruff
Fun_OTU_1026	Bac_OTU_60	p_Ascomycota;c_Eurotiomycetes;o_Eurotiales;f_Aspergillaceae;g_Aspergillus;s_Aspergillus penicillioides	p_Firmicutes;c_Bacilli;o_Lactobacillales;f_Lactobacillaceae;g_Lactobacillus;s_Lactobacillus plantarum	-0.534	0.001	Dandruff
Fun_OTU_2566	Bac_OTU_60	p_Basidiomycota;c_Malasseziomycetes;o_Malasseziales;f_Unclassified;g_Unclassified;s_Unclassified	p_Firmicutes;c_Bacilli;o_Lactobacillales;f_Lactobacillaceae;g_Lactobacillus;s_Lactobacillus plantarum	0.5346	0.001	Dandruff
Bac_OTU_7	Bac_OTU_60	p_Proteobacteria;c_Gammaproteobacteria;o_Pseudomonadales;f_Pseudomonadaceae;g_Pseudomonas;s_Pseudomonas luteola XLDN4-9	p_Firmicutes;c_Bacilli;o_Lactobacillales;f_Lactobacillaceae;g_Lactobacillus;s_Lactobacillus plantarum	0.5339	0.001	Dandruff
Bac_OTU_204	Bac_OTU_60	p_Actinobacteria;c_Actinobacteria;o_Micrococcales;f_Micrococcaceae;g_Nesterenkonia;s_Unclassified	p_Firmicutes;c_Bacilli;o_Lactobacillales;f_Lactobacillaceae;g_Lactobacillus;s_Lactobacillus plantarum	0.5134	0.001	Dandruff
Bac_OTU_12	Bac_OTU_60	p_Proteobacteria;c_Gammaproteobacteria;o_Enterobacteriales;f_Enterobacteriaceae;g_Escherichia-Shigella;s_Escherichia coli	p_Firmicutes;c_Bacilli;o_Lactobacillales;f_Lactobacillaceae;g_Lactobacillus;s_Lactobacillus plantarum	0.6612	0.001	Dandruff
Bac_OTU_17	Bac_OTU_60	p_Actinobacteria;c_Actinobacteria;o_Propionibacteriales;f_Propionibacteriaceae;g_Cutibacterium;s_uncultured Propionibacterium sp.	p_Firmicutes;c_Bacilli;o_Lactobacillales;f_Lactobacillaceae;g_Lactobacillus;s_Lactobacillus plantarum	0.7293	0.001	Dandruff
Fun_OTU_5	Bac_OTU_52	p_Basidiomycota;c_Malasseziomycetes;o_Malasseziales;f_Malasseziaceae;g_Malassezia;s_Malassezia japonica	p_Actinobacteria;c_Actinobacteria;o_Micrococcales;f_Brevibacteriaceae;g_Brevibacterium;s_uncultured actinobacterium	-0.6684	0.001	Dandruff
Fun_OTU_6	Bac_OTU_52	p_Ascomycota;c_Dothideomycetes;o_Pleosporales;f_Pleosporaceae;g_Alternaria;s_Alternaria alternata	p_Actinobacteria;c_Actinobacteria;o_Micrococcales;f_Brevibacteriaceae;g_Brevibacterium;s_uncultured actinobacterium	0.6294	0.001	Dandruff
Fun_OTU_7	Bac_OTU_52	p_Ascomycota;c_Dothideomycetes;o_Dothideales;f_Aureobasidiaceae;g_Aureobasidium;s_Aureobasidium pullulans	p_Actinobacteria;c_Actinobacteria;o_Micrococcales;f_Brevibacteriaceae;g_Brevibacterium;s_uncultured actinobacterium	-0.5516	0.001	Dandruff
Fun_OTU_15	Bac_OTU_52	p_Basidiomycota;c_Malasseziomycetes;o_Malasseziales;f_Unclassified;g_Unclassified;s_Unclassified	p_Actinobacteria;c_Actinobacteria;o_Micrococcales;f_Brevibacteriaceae;g_Brevibacterium;s_uncultured actinobacterium	-0.5183	0.001	Dandruff
Fun_OTU_25	Bac_OTU_52	p_Basidiomycota;c_Agaricomycetes;o_Polyporales;f_Ganodermataceae;g_Perenniporia;s_Perenniporia vanhullii	p_Actinobacteria;c_Actinobacteria;o_Micrococcales;f_Brevibacteriaceae;g_Brevibacterium;s_uncultured actinobacterium	-0.5849	0.001	Dandruff
Fun_OTU_40	Bac_OTU_52	p_Ascomycota;c_Dothideomycetes;o_Pleosporales;f_Unclassified;g_Unclassified;s_Unclassified	p_Actinobacteria;c_Actinobacteria;o_Micrococcales;f_Brevibacteriaceae;g_Brevibacterium;s_uncultured actinobacterium	0.5452	0.001	Dandruff
Fun_OTU_100	Bac_OTU_52	p_Basidiomycota;c_Agaricomycetes;o_Agaricales;f_Psathyrellaceae;g_Coprinellus;s_Unclassified	p_Actinobacteria;c_Actinobacteria;o_Micrococcales;f_Brevibacteriaceae;g_Brevibacterium;s_uncultured actinobacterium	0.5597	0.001	Dandruff
Bac_OTU_13	Bac_OTU_52	p_Actinobacteria;c_Actinobacteria;o_Micrococcales;f_Micrococcaceae;g_Micrococcus;s_Micrococcus luteus	p_Actinobacteria;c_Actinobacteria;o_Micrococcales;f_Brevibacteriaceae;g_Brevibacterium;s_uncultured actinobacterium	0.7573	0.001	Dandruff
Bac_OTU_204	Bac_OTU_52	p_Actinobacteria;c_Actinobacteria;o_Micrococcales;f_Micrococcaceae;g_Nesterenkonia;s_Unclassified	p_Actinobacteria;c_Actinobacteria;o_Micrococcales;f_Brevibacteriaceae;g_Brevibacterium;s_uncultured actinobacterium	0.6544	0.001	Dandruff
Bac_OTU_545	Bac_OTU_52	p_Proteobacteria;c_Gammaproteobacteria;o_Enterobacteriales;f_Enterobacteriaceae;g_Pantoea;s_Flavobacterium acidificum	p_Actinobacteria;c_Actinobacteria;o_Micrococcales;f_Brevibacteriaceae;g_Brevibacterium;s_uncultured actinobacterium	0.5933	0.001	Dandruff
Bac_OTU_31	Bac_OTU_52	p_Actinobacteria;c_Actinobacteria;o_Micrococcales;f_Dermacoccaceae;g_Kytococcus;s_Kytococcus sedentarius DSM 20547	p_Actinobacteria;c_Actinobacteria;o_Micrococcales;f_Brevibacteriaceae;g_Brevibacterium;s_uncultured actinobacterium	0.6431	0.001	Dandruff
Bac_OTU_277	Bac_OTU_52	p_Actinobacteria;c_Actinobacteria;o_Corynebacteriales;f_Corynebacteriaceae;g_Corynebacterium 1;s_unidentified	p_Actinobacteria;c_Actinobacteria;o_Micrococcales;f_Brevibacteriaceae;g_Brevibacterium;s_uncultured actinobacterium	0.6745	0.001	Dandruff
Bac_OTU_3073	Bac_OTU_52	p_Actinobacteria;c_Actinobacteria;o_Corynebacteriales;f_Corynebacteriaceae;g_Corynebacterium 1;s_Corynebacterium genitalium ATCC 33030	p_Actinobacteria;c_Actinobacteria;o_Micrococcales;f_Brevibacteriaceae;g_Brevibacterium;s_uncultured actinobacterium	0.6068	0.001	Dandruff
Fun_OTU_7	Bac_OTU_1630	p_Ascomycota;c_Dothideomycetes;o_Dothideales;f_Aureobasidiaceae;g_Aureobasidium;s_Aureobasidium pullulans	p_Proteobacteria;c_Alphaproteobacteria;o_Rhodobacterales;f_Rhodobacteraceae;g_Paracoccus;s_uncultured bacterium	-0.5858	0.001	Dandruff
Bac_OTU_13	Bac_OTU_1630	p_Actinobacteria;c_Actinobacteria;o_Micrococcales;f_Micrococcaceae;g_Micrococcus;s_Micrococcus luteus	p_Proteobacteria;c_Alphaproteobacteria;o_Rhodobacterales;f_Rhodobacteraceae;g_Paracoccus;s_uncultured bacterium	0.7378	0.001	Dandruff
Bac_OTU_54	Bac_OTU_1630	p_Proteobacteria;c_Gammaproteobacteria;o_Betaproteobacteriales;f_Burkholderiaceae;g_Lautropia;s_uncultured bacterium	p_Proteobacteria;c_Alphaproteobacteria;o_Rhodobacterales;f_Rhodobacteraceae;g_Paracoccus;s_uncultured bacterium	0.525	0.001	Dandruff
Bac_OTU_11	Bac_OTU_1630	p_Cyanobacteria;c_Oxyphotobacteria;o_Chloroplast;f_Cercis gigantea;g_Cercis gigantea;s_Cercis gigantea	p_Proteobacteria;c_Alphaproteobacteria;o_Rhodobacterales;f_Rhodobacteraceae;g_Paracoccus;s_uncultured bacterium	0.6359	0.001	Dandruff
Bac_OTU_545	Bac_OTU_1630	p_Proteobacteria;c_Gammaproteobacteria;o_Enterobacteriales;f_Enterobacteriaceae;g_Pantoea;s_Flavobacterium acidificum	p_Proteobacteria;c_Alphaproteobacteria;o_Rhodobacterales;f_Rhodobacteraceae;g_Paracoccus;s_uncultured bacterium	0.5063	0.001	Dandruff
Bac_OTU_38	Bac_OTU_1630	p_Actinobacteria;c_Actinobacteria;o_Micrococcales;f_Dermabacteraceae;g_Brachybacterium;s_uncultured bacterium	p_Proteobacteria;c_Alphaproteobacteria;o_Rhodobacterales;f_Rhodobacteraceae;g_Paracoccus;s_uncultured bacterium	0.6379	0.001	Dandruff
Bac_OTU_277	Bac_OTU_1630	p_Actinobacteria;c_Actinobacteria;o_Corynebacteriales;f_Corynebacteriaceae;g_Corynebacterium 1;s_unidentified	p_Proteobacteria;c_Alphaproteobacteria;o_Rhodobacterales;f_Rhodobacteraceae;g_Paracoccus;s_uncultured bacterium	0.5936	0.001	Dandruff
Bac_OTU_78	Bac_OTU_1630	p_Actinobacteria;c_Actinobacteria;o_Actinomycetales;f_Actinomycetaceae;g_Actinomyces;s_uncultured bacterium	p_Proteobacteria;c_Alphaproteobacteria;o_Rhodobacterales;f_Rhodobacteraceae;g_Paracoccus;s_uncultured bacterium	0.5146	0.005	Dandruff
Bac_OTU_52	Bac_OTU_1630	p_Actinobacteria;c_Actinobacteria;o_Micrococcales;f_Brevibacteriaceae;g_Brevibacterium;s_uncultured actinobacterium	p_Proteobacteria;c_Alphaproteobacteria;o_Rhodobacterales;f_Rhodobacteraceae;g_Paracoccus;s_uncultured bacterium	0.5977	0.001	Dandruff
Fun_OTU_5	Bac_OTU_1128	p_Basidiomycota;c_Malasseziomycetes;o_Malasseziales;f_Malasseziaceae;g_Malassezia;s_Malassezia japonica	p_Proteobacteria;c_Alphaproteobacteria;o_Rickettsiales;f_Mitochondria;g_Amaranthus tricolor;s_Amaranthus tricolor	-0.5549	0.001	Dandruff
Fun_OTU_6	Bac_OTU_1128	p_Ascomycota;c_Dothideomycetes;o_Pleosporales;f_Pleosporaceae;g_Alternaria;s_Alternaria alternata	p_Proteobacteria;c_Alphaproteobacteria;o_Rickettsiales;f_Mitochondria;g_Amaranthus tricolor;s_Amaranthus tricolor	0.5487	0.001	Dandruff
Fun_OTU_25	Bac_OTU_1128	p_Basidiomycota;c_Agaricomycetes;o_Polyporales;f_Ganodermataceae;g_Perenniporia;s_Perenniporia vanhullii	p_Proteobacteria;c_Alphaproteobacteria;o_Rickettsiales;f_Mitochondria;g_Amaranthus tricolor;s_Amaranthus tricolor	-0.5414	0.002	Dandruff
Fun_OTU_40	Bac_OTU_1128	p_Ascomycota;c_Dothideomycetes;o_Pleosporales;f_Unclassified;g_Unclassified;s_Unclassified	p_Proteobacteria;c_Alphaproteobacteria;o_Rickettsiales;f_Mitochondria;g_Amaranthus tricolor;s_Amaranthus tricolor	0.5441	0.001	Dandruff
Fun_OTU_100	Bac_OTU_1128	p_Basidiomycota;c_Agaricomycetes;o_Agaricales;f_Psathyrellaceae;g_Coprinellus;s_Unclassified	p_Proteobacteria;c_Alphaproteobacteria;o_Rickettsiales;f_Mitochondria;g_Amaranthus tricolor;s_Amaranthus tricolor	0.5183	0.001	Dandruff
Bac_OTU_3073	Bac_OTU_1128	p_Actinobacteria;c_Actinobacteria;o_Corynebacteriales;f_Corynebacteriaceae;g_Corynebacterium 1;s_Corynebacterium genitalium ATCC 33030	p_Proteobacteria;c_Alphaproteobacteria;o_Rickettsiales;f_Mitochondria;g_Amaranthus tricolor;s_Amaranthus tricolor	0.5009	0.001	Dandruff
Fun_OTU_5	Bac_OTU_207	p_Basidiomycota;c_Malasseziomycetes;o_Malasseziales;f_Malasseziaceae;g_Malassezia;s_Malassezia japonica	p_Actinobacteria;c_Actinobacteria;o_Actinomycetales;f_Actinomycetaceae;g_Actinomyces;s_uncultured bacterium	-0.5318	0.002	Dandruff
Bac_OTU_889	Bac_OTU_207	p_Firmicutes;c_Bacilli;o_Lactobacillales;f_Streptococcaceae;g_Streptococcus;s_uncultured Streptococcaceae bacterium	p_Actinobacteria;c_Actinobacteria;o_Actinomycetales;f_Actinomycetaceae;g_Actinomyces;s_uncultured bacterium	0.6038	0.001	Dandruff
Bac_OTU_78	Bac_OTU_207	p_Actinobacteria;c_Actinobacteria;o_Actinomycetales;f_Actinomycetaceae;g_Actinomyces;s_uncultured bacterium	p_Actinobacteria;c_Actinobacteria;o_Actinomycetales;f_Actinomycetaceae;g_Actinomyces;s_uncultured bacterium	0.6401	0.001	Dandruff
Fun_OTU_5	Bac_OTU_3485	p_Basidiomycota;c_Malasseziomycetes;o_Malasseziales;f_Malasseziaceae;g_Malassezia;s_Malassezia japonica	p_Proteobacteria;c_Alphaproteobacteria;o_Rhodobacterales;f_Rhodobacteraceae;g_Paracoccus;s_Unclassified	-0.5681	0.001	Dandruff
Fun_OTU_6	Bac_OTU_3485	p_Ascomycota;c_Dothideomycetes;o_Pleosporales;f_Pleosporaceae;g_Alternaria;s_Alternaria alternata	p_Proteobacteria;c_Alphaproteobacteria;o_Rhodobacterales;f_Rhodobacteraceae;g_Paracoccus;s_Unclassified	0.6821	0.001	Dandruff
Fun_OTU_10	Bac_OTU_3485	p_Basidiomycota;c_Malasseziomycetes;o_Malasseziales;f_Malasseziaceae;g_Malassezia;s_Malassezia furfur	p_Proteobacteria;c_Alphaproteobacteria;o_Rhodobacterales;f_Rhodobacteraceae;g_Paracoccus;s_Unclassified	-0.7316	0.001	Dandruff
Fun_OTU_14	Bac_OTU_3485	p_Basidiomycota;c_Malasseziomycetes;o_Malasseziales;f_Malasseziaceae;g_Malassezia;s_Malassezia slooffiae	p_Proteobacteria;c_Alphaproteobacteria;o_Rhodobacterales;f_Rhodobacteraceae;g_Paracoccus;s_Unclassified	-0.6632	0.001	Dandruff
Fun_OTU_17	Bac_OTU_3485	p_Basidiomycota;c_Agaricomycetes;o_Polyporales;f_Meripilaceae;g_Meripilus;s_Meripilus giganteus	p_Proteobacteria;c_Alphaproteobacteria;o_Rhodobacterales;f_Rhodobacteraceae;g_Paracoccus;s_Unclassified	-0.5619	0.001	Dandruff
Fun_OTU_18	Bac_OTU_3485	p_Ascomycota;c_Orbiliomycetes;o_Orbiliales;f_Orbiliaceae;g_Orbilia;s_Unclassified	p_Proteobacteria;c_Alphaproteobacteria;o_Rhodobacterales;f_Rhodobacteraceae;g_Paracoccus;s_Unclassified	-0.5308	0.001	Dandruff
Fun_OTU_25	Bac_OTU_3485	p_Basidiomycota;c_Agaricomycetes;o_Polyporales;f_Ganodermataceae;g_Perenniporia;s_Perenniporia vanhullii	p_Proteobacteria;c_Alphaproteobacteria;o_Rhodobacterales;f_Rhodobacteraceae;g_Paracoccus;s_Unclassified	-0.531	0.001	Dandruff
Fun_OTU_26	Bac_OTU_3485	p_Basidiomycota;c_Malasseziomycetes;o_Malasseziales;f_Malasseziaceae;g_Malassezia;s_Malassezia slooffiae	p_Proteobacteria;c_Alphaproteobacteria;o_Rhodobacterales;f_Rhodobacteraceae;g_Paracoccus;s_Unclassified	-0.5165	0.002	Dandruff
Fun_OTU_30	Bac_OTU_3485	p_Basidiomycota;c_Agaricomycetes;o_Polyporales;f_Cerrenaceae;g_Cerrena;s_Cerrena unicolor	p_Proteobacteria;c_Alphaproteobacteria;o_Rhodobacterales;f_Rhodobacteraceae;g_Paracoccus;s_Unclassified	-0.5017	0.002	Dandruff
Fun_OTU_34	Bac_OTU_3485	p_Ascomycota;c_Eurotiomycetes;o_Eurotiales;f_Aspergillaceae;g_Aspergillus;s_Aspergillus penicillioides	p_Proteobacteria;c_Alphaproteobacteria;o_Rhodobacterales;f_Rhodobacteraceae;g_Paracoccus;s_Unclassified	-0.5746	0.001	Dandruff
Fun_OTU_1026	Bac_OTU_3485	p_Ascomycota;c_Eurotiomycetes;o_Eurotiales;f_Aspergillaceae;g_Aspergillus;s_Aspergillus penicillioides	p_Proteobacteria;c_Alphaproteobacteria;o_Rhodobacterales;f_Rhodobacteraceae;g_Paracoccus;s_Unclassified	-0.5567	0.001	Dandruff
Bac_OTU_7	Bac_OTU_3485	p_Proteobacteria;c_Gammaproteobacteria;o_Pseudomonadales;f_Pseudomonadaceae;g_Pseudomonas;s_Pseudomonas luteola XLDN4-9	p_Proteobacteria;c_Alphaproteobacteria;o_Rhodobacterales;f_Rhodobacteraceae;g_Paracoccus;s_Unclassified	0.5949	0.001	Dandruff
Bac_OTU_204	Bac_OTU_3485	p_Actinobacteria;c_Actinobacteria;o_Micrococcales;f_Micrococcaceae;g_Nesterenkonia;s_Unclassified	p_Proteobacteria;c_Alphaproteobacteria;o_Rhodobacterales;f_Rhodobacteraceae;g_Paracoccus;s_Unclassified	0.6296	0.001	Dandruff
Bac_OTU_4	Bac_OTU_3485	p_Actinobacteria;c_Actinobacteria;o_Corynebacteriales;f_Corynebacteriaceae;g_Lawsonella;s_uncultured bacterium	p_Proteobacteria;c_Alphaproteobacteria;o_Rhodobacterales;f_Rhodobacteraceae;g_Paracoccus;s_Unclassified	0.566	0.003	Dandruff
Bac_OTU_31	Bac_OTU_3485	p_Actinobacteria;c_Actinobacteria;o_Micrococcales;f_Dermacoccaceae;g_Kytococcus;s_Kytococcus sedentarius DSM 20547	p_Proteobacteria;c_Alphaproteobacteria;o_Rhodobacterales;f_Rhodobacteraceae;g_Paracoccus;s_Unclassified	0.5523	0.001	Dandruff
Bac_OTU_12	Bac_OTU_3485	p_Proteobacteria;c_Gammaproteobacteria;o_Enterobacteriales;f_Enterobacteriaceae;g_Escherichia-Shigella;s_Escherichia coli	p_Proteobacteria;c_Alphaproteobacteria;o_Rhodobacterales;f_Rhodobacteraceae;g_Paracoccus;s_Unclassified	0.5513	0.001	Dandruff
Bac_OTU_17	Bac_OTU_3485	p_Actinobacteria;c_Actinobacteria;o_Propionibacteriales;f_Propionibacteriaceae;g_Cutibacterium;s_uncultured Propionibacterium sp.	p_Proteobacteria;c_Alphaproteobacteria;o_Rhodobacterales;f_Rhodobacteraceae;g_Paracoccus;s_Unclassified	0.6193	0.001	Dandruff
Bac_OTU_3073	Bac_OTU_3485	p_Actinobacteria;c_Actinobacteria;o_Corynebacteriales;f_Corynebacteriaceae;g_Corynebacterium 1;s_Corynebacterium genitalium ATCC 33030	p_Proteobacteria;c_Alphaproteobacteria;o_Rhodobacterales;f_Rhodobacteraceae;g_Paracoccus;s_Unclassified	0.5542	0.001	Dandruff
Bac_OTU_60	Bac_OTU_3485	p_Firmicutes;c_Bacilli;o_Lactobacillales;f_Lactobacillaceae;g_Lactobacillus;s_Lactobacillus plantarum	p_Proteobacteria;c_Alphaproteobacteria;o_Rhodobacterales;f_Rhodobacteraceae;g_Paracoccus;s_Unclassified	0.5839	0.001	Dandruff
Bac_OTU_889	Bac_OTU_100	p_Firmicutes;c_Bacilli;o_Lactobacillales;f_Streptococcaceae;g_Streptococcus;s_uncultured Streptococcaceae bacterium	p_Firmicutes;c_Bacilli;o_Lactobacillales;f_Carnobacteriaceae;g_Granulicatella;s_uncultured bacterium	0.6529	0.001	Dandruff
Bac_OTU_28	Bac_OTU_100	p_Firmicutes;c_Bacilli;o_Lactobacillales;f_Streptococcaceae;g_Streptococcus;s_Streptococcus pneumoniae	p_Firmicutes;c_Bacilli;o_Lactobacillales;f_Carnobacteriaceae;g_Granulicatella;s_uncultured bacterium	0.5227	0.002	Dandruff
Fun_OTU_5	Bac_OTU_25	p_Basidiomycota;c_Malasseziomycetes;o_Malasseziales;f_Malasseziaceae;g_Malassezia;s_Malassezia japonica	p_Proteobacteria;c_Gammaproteobacteria;o_Xanthomonadales;f_Xanthomonadaceae;g_Luteimonas;s_uncultured bacterium	-0.6875	0.001	Dandruff
Fun_OTU_6	Bac_OTU_25	p_Ascomycota;c_Dothideomycetes;o_Pleosporales;f_Pleosporaceae;g_Alternaria;s_Alternaria alternata	p_Proteobacteria;c_Gammaproteobacteria;o_Xanthomonadales;f_Xanthomonadaceae;g_Luteimonas;s_uncultured bacterium	0.6484	0.001	Dandruff
Fun_OTU_7	Bac_OTU_25	p_Ascomycota;c_Dothideomycetes;o_Dothideales;f_Aureobasidiaceae;g_Aureobasidium;s_Aureobasidium pullulans	p_Proteobacteria;c_Gammaproteobacteria;o_Xanthomonadales;f_Xanthomonadaceae;g_Luteimonas;s_uncultured bacterium	-0.5102	0.002	Dandruff
Fun_OTU_10	Bac_OTU_25	p_Basidiomycota;c_Malasseziomycetes;o_Malasseziales;f_Malasseziaceae;g_Malassezia;s_Malassezia furfur	p_Proteobacteria;c_Gammaproteobacteria;o_Xanthomonadales;f_Xanthomonadaceae;g_Luteimonas;s_uncultured bacterium	-0.5866	0.001	Dandruff
Fun_OTU_12	Bac_OTU_25	p_Ascomycota;c_Eurotiomycetes;o_Eurotiales;f_Aspergillaceae;g_Aspergillus;s_Aspergillus caesiellus	p_Proteobacteria;c_Gammaproteobacteria;o_Xanthomonadales;f_Xanthomonadaceae;g_Luteimonas;s_uncultured bacterium	-0.6551	0.001	Dandruff
Fun_OTU_14	Bac_OTU_25	p_Basidiomycota;c_Malasseziomycetes;o_Malasseziales;f_Malasseziaceae;g_Malassezia;s_Malassezia slooffiae	p_Proteobacteria;c_Gammaproteobacteria;o_Xanthomonadales;f_Xanthomonadaceae;g_Luteimonas;s_uncultured bacterium	-0.5305	0.003	Dandruff
Fun_OTU_15	Bac_OTU_25	p_Basidiomycota;c_Malasseziomycetes;o_Malasseziales;f_Unclassified;g_Unclassified;s_Unclassified	p_Proteobacteria;c_Gammaproteobacteria;o_Xanthomonadales;f_Xanthomonadaceae;g_Luteimonas;s_uncultured bacterium	-0.5056	0.002	Dandruff
Fun_OTU_17	Bac_OTU_25	p_Basidiomycota;c_Agaricomycetes;o_Polyporales;f_Meripilaceae;g_Meripilus;s_Meripilus giganteus	p_Proteobacteria;c_Gammaproteobacteria;o_Xanthomonadales;f_Xanthomonadaceae;g_Luteimonas;s_uncultured bacterium	-0.5138	0.002	Dandruff
Fun_OTU_21	Bac_OTU_25	p_Basidiomycota;c_Malasseziomycetes;o_Malasseziales;f_Malasseziaceae;g_Malassezia;s_Malassezia restricta	p_Proteobacteria;c_Gammaproteobacteria;o_Xanthomonadales;f_Xanthomonadaceae;g_Luteimonas;s_uncultured bacterium	0.5398	0.001	Dandruff
Fun_OTU_25	Bac_OTU_25	p_Basidiomycota;c_Agaricomycetes;o_Polyporales;f_Ganodermataceae;g_Perenniporia;s_Perenniporia vanhullii	p_Proteobacteria;c_Gammaproteobacteria;o_Xanthomonadales;f_Xanthomonadaceae;g_Luteimonas;s_uncultured bacterium	-0.7015	0.001	Dandruff
Fun_OTU_29	Bac_OTU_25	p_Ascomycota;c_Eurotiomycetes;o_Eurotiales;f_Aspergillaceae;g_Aspergillus;s_Aspergillus caesiellus	p_Proteobacteria;c_Gammaproteobacteria;o_Xanthomonadales;f_Xanthomonadaceae;g_Luteimonas;s_uncultured bacterium	-0.6423	0.001	Dandruff
Fun_OTU_30	Bac_OTU_25	p_Basidiomycota;c_Agaricomycetes;o_Polyporales;f_Cerrenaceae;g_Cerrena;s_Cerrena unicolor	p_Proteobacteria;c_Gammaproteobacteria;o_Xanthomonadales;f_Xanthomonadaceae;g_Luteimonas;s_uncultured bacterium	-0.5246	0.001	Dandruff
Fun_OTU_40	Bac_OTU_25	p_Ascomycota;c_Dothideomycetes;o_Pleosporales;f_Unclassified;g_Unclassified;s_Unclassified	p_Proteobacteria;c_Gammaproteobacteria;o_Xanthomonadales;f_Xanthomonadaceae;g_Luteimonas;s_uncultured bacterium	0.5339	0.001	Dandruff
Fun_OTU_73	Bac_OTU_25	p_Basidiomycota;c_Agaricomycetes;o_Polyporales;f_Polyporaceae;g_Erythromyces;s_Erythromyces crocicreas	p_Proteobacteria;c_Gammaproteobacteria;o_Xanthomonadales;f_Xanthomonadaceae;g_Luteimonas;s_uncultured bacterium	-0.51	0.001	Dandruff
Fun_OTU_98	Bac_OTU_25	p_Basidiomycota;c_Agaricomycetes;o_Polyporales;f_Ganodermataceae;g_Unclassified;s_Unclassified	p_Proteobacteria;c_Gammaproteobacteria;o_Xanthomonadales;f_Xanthomonadaceae;g_Luteimonas;s_uncultured bacterium	-0.517	0.001	Dandruff
Fun_OTU_100	Bac_OTU_25	p_Basidiomycota;c_Agaricomycetes;o_Agaricales;f_Psathyrellaceae;g_Coprinellus;s_Unclassified	p_Proteobacteria;c_Gammaproteobacteria;o_Xanthomonadales;f_Xanthomonadaceae;g_Luteimonas;s_uncultured bacterium	0.5742	0.001	Dandruff
Bac_OTU_13	Bac_OTU_25	p_Actinobacteria;c_Actinobacteria;o_Micrococcales;f_Micrococcaceae;g_Micrococcus;s_Micrococcus luteus	p_Proteobacteria;c_Gammaproteobacteria;o_Xanthomonadales;f_Xanthomonadaceae;g_Luteimonas;s_uncultured bacterium	0.6556	0.001	Dandruff
Bac_OTU_7	Bac_OTU_25	p_Proteobacteria;c_Gammaproteobacteria;o_Pseudomonadales;f_Pseudomonadaceae;g_Pseudomonas;s_Pseudomonas luteola XLDN4-9	p_Proteobacteria;c_Gammaproteobacteria;o_Xanthomonadales;f_Xanthomonadaceae;g_Luteimonas;s_uncultured bacterium	0.5278	0.002	Dandruff
Bac_OTU_204	Bac_OTU_25	p_Actinobacteria;c_Actinobacteria;o_Micrococcales;f_Micrococcaceae;g_Nesterenkonia;s_Unclassified	p_Proteobacteria;c_Gammaproteobacteria;o_Xanthomonadales;f_Xanthomonadaceae;g_Luteimonas;s_uncultured bacterium	0.6859	0.001	Dandruff
Bac_OTU_545	Bac_OTU_25	p_Proteobacteria;c_Gammaproteobacteria;o_Enterobacteriales;f_Enterobacteriaceae;g_Pantoea;s_Flavobacterium acidificum	p_Proteobacteria;c_Gammaproteobacteria;o_Xanthomonadales;f_Xanthomonadaceae;g_Luteimonas;s_uncultured bacterium	0.5042	0.002	Dandruff
Bac_OTU_31	Bac_OTU_25	p_Actinobacteria;c_Actinobacteria;o_Micrococcales;f_Dermacoccaceae;g_Kytococcus;s_Kytococcus sedentarius DSM 20547	p_Proteobacteria;c_Gammaproteobacteria;o_Xanthomonadales;f_Xanthomonadaceae;g_Luteimonas;s_uncultured bacterium	0.6317	0.001	Dandruff
Bac_OTU_277	Bac_OTU_25	p_Actinobacteria;c_Actinobacteria;o_Corynebacteriales;f_Corynebacteriaceae;g_Corynebacterium 1;s_unidentified	p_Proteobacteria;c_Gammaproteobacteria;o_Xanthomonadales;f_Xanthomonadaceae;g_Luteimonas;s_uncultured bacterium	0.6438	0.001	Dandruff
Bac_OTU_12	Bac_OTU_25	p_Proteobacteria;c_Gammaproteobacteria;o_Enterobacteriales;f_Enterobacteriaceae;g_Escherichia-Shigella;s_Escherichia coli	p_Proteobacteria;c_Gammaproteobacteria;o_Xanthomonadales;f_Xanthomonadaceae;g_Luteimonas;s_uncultured bacterium	0.5669	0.001	Dandruff
Bac_OTU_3073	Bac_OTU_25	p_Actinobacteria;c_Actinobacteria;o_Corynebacteriales;f_Corynebacteriaceae;g_Corynebacterium 1;s_Corynebacterium genitalium ATCC 33030	p_Proteobacteria;c_Gammaproteobacteria;o_Xanthomonadales;f_Xanthomonadaceae;g_Luteimonas;s_uncultured bacterium	0.6474	0.001	Dandruff
Bac_OTU_52	Bac_OTU_25	p_Actinobacteria;c_Actinobacteria;o_Micrococcales;f_Brevibacteriaceae;g_Brevibacterium;s_uncultured actinobacterium	p_Proteobacteria;c_Gammaproteobacteria;o_Xanthomonadales;f_Xanthomonadaceae;g_Luteimonas;s_uncultured bacterium	0.6794	0.001	Dandruff
Bac_OTU_3485	Bac_OTU_25	p_Proteobacteria;c_Alphaproteobacteria;o_Rhodobacterales;f_Rhodobacteraceae;g_Paracoccus;s_Unclassified	p_Proteobacteria;c_Gammaproteobacteria;o_Xanthomonadales;f_Xanthomonadaceae;g_Luteimonas;s_uncultured bacterium	0.5594	0.001	Dandruff
Bac_OTU_889	Bac_OTU_109	p_Firmicutes;c_Bacilli;o_Lactobacillales;f_Streptococcaceae;g_Streptococcus;s_uncultured Streptococcaceae bacterium	p_Actinobacteria;c_Actinobacteria;o_Actinomycetales;f_Actinomycetaceae;g_F0332;s_uncultured bacterium	0.5447	0.001	Dandruff
Fun_OTU_7	Bac_OTU_15	p_Ascomycota;c_Dothideomycetes;o_Dothideales;f_Aureobasidiaceae;g_Aureobasidium;s_Aureobasidium pullulans	p_Proteobacteria;c_Gammaproteobacteria;o_Pseudomonadales;f_Moraxellaceae;g_Moraxella;s_Moraxella atlantae NBRC 14588	-0.509	0.005	Dandruff
Bac_OTU_2	Bac_OTU_15	p_Actinobacteria;c_Actinobacteria;o_Propionibacteriales;f_Propionibacteriaceae;g_Cutibacterium;s_uncultured Propionibacterium sp.	p_Proteobacteria;c_Gammaproteobacteria;o_Pseudomonadales;f_Moraxellaceae;g_Moraxella;s_Moraxella atlantae NBRC 14588	-0.5314	0.002	Dandruff
Bac_OTU_18	Bac_OTU_15	p_Actinobacteria;c_Actinobacteria;o_Corynebacteriales;f_Corynebacteriaceae;g_Corynebacterium 1;s_Unclassified	p_Proteobacteria;c_Gammaproteobacteria;o_Pseudomonadales;f_Moraxellaceae;g_Moraxella;s_Moraxella atlantae NBRC 14588	0.6422	0.001	Dandruff
Bac_OTU_26	Bac_OTU_15	p_Proteobacteria;c_Gammaproteobacteria;o_Betaproteobacteriales;f_Neisseriaceae;g_Neisseria;s_uncultured bacterium	p_Proteobacteria;c_Gammaproteobacteria;o_Pseudomonadales;f_Moraxellaceae;g_Moraxella;s_Moraxella atlantae NBRC 14588	0.5127	0.003	Dandruff
Bac_OTU_54	Bac_OTU_15	p_Proteobacteria;c_Gammaproteobacteria;o_Betaproteobacteriales;f_Burkholderiaceae;g_Lautropia;s_uncultured bacterium	p_Proteobacteria;c_Gammaproteobacteria;o_Pseudomonadales;f_Moraxellaceae;g_Moraxella;s_Moraxella atlantae NBRC 14588	0.6172	0.001	Dandruff
Bac_OTU_11	Bac_OTU_15	p_Cyanobacteria;c_Oxyphotobacteria;o_Chloroplast;f_Cercis gigantea;g_Cercis gigantea;s_Cercis gigantea	p_Proteobacteria;c_Gammaproteobacteria;o_Pseudomonadales;f_Moraxellaceae;g_Moraxella;s_Moraxella atlantae NBRC 14588	0.7527	0.001	Dandruff
Bac_OTU_28	Bac_OTU_15	p_Firmicutes;c_Bacilli;o_Lactobacillales;f_Streptococcaceae;g_Streptococcus;s_Streptococcus pneumoniae	p_Proteobacteria;c_Gammaproteobacteria;o_Pseudomonadales;f_Moraxellaceae;g_Moraxella;s_Moraxella atlantae NBRC 14588	0.5352	0.002	Dandruff
Bac_OTU_277	Bac_OTU_15	p_Actinobacteria;c_Actinobacteria;o_Corynebacteriales;f_Corynebacteriaceae;g_Corynebacterium 1;s_unidentified	p_Proteobacteria;c_Gammaproteobacteria;o_Pseudomonadales;f_Moraxellaceae;g_Moraxella;s_Moraxella atlantae NBRC 14588	0.5423	0.001	Dandruff
Bac_OTU_78	Bac_OTU_15	p_Actinobacteria;c_Actinobacteria;o_Actinomycetales;f_Actinomycetaceae;g_Actinomyces;s_uncultured bacterium	p_Proteobacteria;c_Gammaproteobacteria;o_Pseudomonadales;f_Moraxellaceae;g_Moraxella;s_Moraxella atlantae NBRC 14588	0.5408	0.001	Dandruff
Bac_OTU_1630	Bac_OTU_15	p_Proteobacteria;c_Alphaproteobacteria;o_Rhodobacterales;f_Rhodobacteraceae;g_Paracoccus;s_uncultured bacterium	p_Proteobacteria;c_Gammaproteobacteria;o_Pseudomonadales;f_Moraxellaceae;g_Moraxella;s_Moraxella atlantae NBRC 14588	0.5519	0.001	Dandruff
Fun_OTU_7	Bac_OTU_51	p_Ascomycota;c_Dothideomycetes;o_Dothideales;f_Aureobasidiaceae;g_Aureobasidium;s_Aureobasidium pullulans	p_Proteobacteria;c_Alphaproteobacteria;o_Rhodobacterales;f_Rhodobacteraceae;g_Rhodobacter;s_uncultured bacterium	-0.5456	0.001	Dandruff
Bac_OTU_11	Bac_OTU_51	p_Cyanobacteria;c_Oxyphotobacteria;o_Chloroplast;f_Cercis gigantea;g_Cercis gigantea;s_Cercis gigantea	p_Proteobacteria;c_Alphaproteobacteria;o_Rhodobacterales;f_Rhodobacteraceae;g_Rhodobacter;s_uncultured bacterium	0.5769	0.001	Dandruff
Bac_OTU_545	Bac_OTU_51	p_Proteobacteria;c_Gammaproteobacteria;o_Enterobacteriales;f_Enterobacteriaceae;g_Pantoea;s_Flavobacterium acidificum	p_Proteobacteria;c_Alphaproteobacteria;o_Rhodobacterales;f_Rhodobacteraceae;g_Rhodobacter;s_uncultured bacterium	0.5012	0.001	Dandruff
Bac_OTU_26	Bac_OTU_182	p_Proteobacteria;c_Gammaproteobacteria;o_Betaproteobacteriales;f_Neisseriaceae;g_Neisseria;s_uncultured bacterium	p_Proteobacteria;c_Gammaproteobacteria;o_Betaproteobacteriales;f_Neisseriaceae;g_Eikenella;s_uncultured bacterium	0.6745	0.001	Dandruff
Bac_OTU_54	Bac_OTU_182	p_Proteobacteria;c_Gammaproteobacteria;o_Betaproteobacteriales;f_Burkholderiaceae;g_Lautropia;s_uncultured bacterium	p_Proteobacteria;c_Gammaproteobacteria;o_Betaproteobacteriales;f_Neisseriaceae;g_Eikenella;s_uncultured bacterium	0.5579	0.001	Dandruff
Bac_OTU_889	Bac_OTU_182	p_Firmicutes;c_Bacilli;o_Lactobacillales;f_Streptococcaceae;g_Streptococcus;s_uncultured Streptococcaceae bacterium	p_Proteobacteria;c_Gammaproteobacteria;o_Betaproteobacteriales;f_Neisseriaceae;g_Eikenella;s_uncultured bacterium	0.5205	0.001	Dandruff
Bac_OTU_28	Bac_OTU_182	p_Firmicutes;c_Bacilli;o_Lactobacillales;f_Streptococcaceae;g_Streptococcus;s_Streptococcus pneumoniae	p_Proteobacteria;c_Gammaproteobacteria;o_Betaproteobacteriales;f_Neisseriaceae;g_Eikenella;s_uncultured bacterium	0.5448	0.002	Dandruff
Bac_OTU_78	Bac_OTU_182	p_Actinobacteria;c_Actinobacteria;o_Actinomycetales;f_Actinomycetaceae;g_Actinomyces;s_uncultured bacterium	p_Proteobacteria;c_Gammaproteobacteria;o_Betaproteobacteriales;f_Neisseriaceae;g_Eikenella;s_uncultured bacterium	0.5149	0.001	Dandruff
Bac_OTU_26	Bac_OTU_130	p_Proteobacteria;c_Gammaproteobacteria;o_Betaproteobacteriales;f_Neisseriaceae;g_Neisseria;s_uncultured bacterium	p_Firmicutes;c_Bacilli;o_Lactobacillales;f_Aerococcaceae;g_Abiotrophia;s_uncultured bacterium	0.6124	0.001	Dandruff
Bac_OTU_889	Bac_OTU_130	p_Firmicutes;c_Bacilli;o_Lactobacillales;f_Streptococcaceae;g_Streptococcus;s_uncultured Streptococcaceae bacterium	p_Firmicutes;c_Bacilli;o_Lactobacillales;f_Aerococcaceae;g_Abiotrophia;s_uncultured bacterium	0.5506	0.001	Dandruff
Bac_OTU_78	Bac_OTU_130	p_Actinobacteria;c_Actinobacteria;o_Actinomycetales;f_Actinomycetaceae;g_Actinomyces;s_uncultured bacterium	p_Firmicutes;c_Bacilli;o_Lactobacillales;f_Aerococcaceae;g_Abiotrophia;s_uncultured bacterium	0.504	0.002	Dandruff
Bac_OTU_100	Bac_OTU_130	p_Firmicutes;c_Bacilli;o_Lactobacillales;f_Carnobacteriaceae;g_Granulicatella;s_uncultured bacterium	p_Firmicutes;c_Bacilli;o_Lactobacillales;f_Aerococcaceae;g_Abiotrophia;s_uncultured bacterium	0.5624	0.001	Dandruff
Bac_OTU_182	Bac_OTU_130	p_Proteobacteria;c_Gammaproteobacteria;o_Betaproteobacteriales;f_Neisseriaceae;g_Eikenella;s_uncultured bacterium	p_Firmicutes;c_Bacilli;o_Lactobacillales;f_Aerococcaceae;g_Abiotrophia;s_uncultured bacterium	0.522	0.001	Dandruff
Fun_OTU_21	Bac_OTU_19	p_Basidiomycota;c_Malasseziomycetes;o_Malasseziales;f_Malasseziaceae;g_Malassezia;s_Malassezia restricta	p_Firmicutes;c_Bacilli;o_Lactobacillales;f_Streptococcaceae;g_Streptococcus;s_Streptococcus salivarius subsp. thermophilus	0.5473	0.002	Dandruff
Bac_OTU_12	Bac_OTU_19	p_Proteobacteria;c_Gammaproteobacteria;o_Enterobacteriales;f_Enterobacteriaceae;g_Escherichia-Shigella;s_Escherichia coli	p_Firmicutes;c_Bacilli;o_Lactobacillales;f_Streptococcaceae;g_Streptococcus;s_Streptococcus salivarius subsp. thermophilus	0.7372	0.001	Dandruff
Fun_OTU_1	Bac_OTU_2457	p_Basidiomycota;c_Malasseziomycetes;o_Malasseziales;f_Malasseziaceae;g_Malassezia;s_Malassezia restricta	p_Firmicutes;c_Bacilli;o_Bacillales;f_Staphylococcaceae;g_Staphylococcus;s_Unclassified	0.5863	0.001	Dandruff
Fun_OTU_6	Bac_OTU_2457	p_Ascomycota;c_Dothideomycetes;o_Pleosporales;f_Pleosporaceae;g_Alternaria;s_Alternaria alternata	p_Firmicutes;c_Bacilli;o_Bacillales;f_Staphylococcaceae;g_Staphylococcus;s_Unclassified	0.5745	0.002	Dandruff
Fun_OTU_10	Bac_OTU_2457	p_Basidiomycota;c_Malasseziomycetes;o_Malasseziales;f_Malasseziaceae;g_Malassezia;s_Malassezia furfur	p_Firmicutes;c_Bacilli;o_Bacillales;f_Staphylococcaceae;g_Staphylococcus;s_Unclassified	-0.613	0.001	Dandruff
Fun_OTU_12	Bac_OTU_2457	p_Ascomycota;c_Eurotiomycetes;o_Eurotiales;f_Aspergillaceae;g_Aspergillus;s_Aspergillus caesiellus	p_Firmicutes;c_Bacilli;o_Bacillales;f_Staphylococcaceae;g_Staphylococcus;s_Unclassified	-0.5331	0.002	Dandruff
Fun_OTU_14	Bac_OTU_2457	p_Basidiomycota;c_Malasseziomycetes;o_Malasseziales;f_Malasseziaceae;g_Malassezia;s_Malassezia slooffiae	p_Firmicutes;c_Bacilli;o_Bacillales;f_Staphylococcaceae;g_Staphylococcus;s_Unclassified	-0.6765	0.001	Dandruff
Fun_OTU_17	Bac_OTU_2457	p_Basidiomycota;c_Agaricomycetes;o_Polyporales;f_Meripilaceae;g_Meripilus;s_Meripilus giganteus	p_Firmicutes;c_Bacilli;o_Bacillales;f_Staphylococcaceae;g_Staphylococcus;s_Unclassified	-0.59	0.001	Dandruff
Fun_OTU_18	Bac_OTU_2457	p_Ascomycota;c_Orbiliomycetes;o_Orbiliales;f_Orbiliaceae;g_Orbilia;s_Unclassified	p_Firmicutes;c_Bacilli;o_Bacillales;f_Staphylococcaceae;g_Staphylococcus;s_Unclassified	-0.5615	0.001	Dandruff
Fun_OTU_26	Bac_OTU_2457	p_Basidiomycota;c_Malasseziomycetes;o_Malasseziales;f_Malasseziaceae;g_Malassezia;s_Malassezia slooffiae	p_Firmicutes;c_Bacilli;o_Bacillales;f_Staphylococcaceae;g_Staphylococcus;s_Unclassified	-0.5448	0.001	Dandruff
Fun_OTU_30	Bac_OTU_2457	p_Basidiomycota;c_Agaricomycetes;o_Polyporales;f_Cerrenaceae;g_Cerrena;s_Cerrena unicolor	p_Firmicutes;c_Bacilli;o_Bacillales;f_Staphylococcaceae;g_Staphylococcus;s_Unclassified	-0.5339	0.001	Dandruff
Fun_OTU_34	Bac_OTU_2457	p_Ascomycota;c_Eurotiomycetes;o_Eurotiales;f_Aspergillaceae;g_Aspergillus;s_Aspergillus penicillioides	p_Firmicutes;c_Bacilli;o_Bacillales;f_Staphylococcaceae;g_Staphylococcus;s_Unclassified	-0.57	0.001	Dandruff
Fun_OTU_41	Bac_OTU_2457	p_Basidiomycota;c_Agaricomycetes;o_Polyporales;f_Meruliaceae;g_Flavodon;s_Unclassified	p_Firmicutes;c_Bacilli;o_Bacillales;f_Staphylococcaceae;g_Staphylococcus;s_Unclassified	-0.5312	0.001	Dandruff
Fun_OTU_53	Bac_OTU_2457	p_Basidiomycota;c_Malasseziomycetes;o_Malasseziales;f_Malasseziaceae;g_Malassezia;s_Malassezia sympodialis	p_Firmicutes;c_Bacilli;o_Bacillales;f_Staphylococcaceae;g_Staphylococcus;s_Unclassified	0.6265	0.001	Dandruff
Fun_OTU_73	Bac_OTU_2457	p_Basidiomycota;c_Agaricomycetes;o_Polyporales;f_Polyporaceae;g_Erythromyces;s_Erythromyces crocicreas	p_Firmicutes;c_Bacilli;o_Bacillales;f_Staphylococcaceae;g_Staphylococcus;s_Unclassified	-0.5345	0.001	Dandruff
Fun_OTU_74	Bac_OTU_2457	p_Basidiomycota;c_Agaricostilbomycetes;o_Agaricostilbales;f_Agaricostilbaceae;g_Sterigmatomyces;s_Sterigmatomyces halophilus	p_Firmicutes;c_Bacilli;o_Bacillales;f_Staphylococcaceae;g_Staphylococcus;s_Unclassified	0.6415	0.001	Dandruff
Fun_OTU_666	Bac_OTU_2457	p_Basidiomycota;c_Malasseziomycetes;o_Malasseziales;f_Unclassified;g_Unclassified;s_Unclassified	p_Firmicutes;c_Bacilli;o_Bacillales;f_Staphylococcaceae;g_Staphylococcus;s_Unclassified	0.5254	0.001	Dandruff
Fun_OTU_1026	Bac_OTU_2457	p_Ascomycota;c_Eurotiomycetes;o_Eurotiales;f_Aspergillaceae;g_Aspergillus;s_Aspergillus penicillioides	p_Firmicutes;c_Bacilli;o_Bacillales;f_Staphylococcaceae;g_Staphylococcus;s_Unclassified	-0.5494	0.001	Dandruff
Fun_OTU_2566	Bac_OTU_2457	p_Basidiomycota;c_Malasseziomycetes;o_Malasseziales;f_Unclassified;g_Unclassified;s_Unclassified	p_Firmicutes;c_Bacilli;o_Bacillales;f_Staphylococcaceae;g_Staphylococcus;s_Unclassified	0.5635	0.001	Dandruff
Bac_OTU_2	Bac_OTU_2457	p_Actinobacteria;c_Actinobacteria;o_Propionibacteriales;f_Propionibacteriaceae;g_Cutibacterium;s_uncultured Propionibacterium sp.	p_Firmicutes;c_Bacilli;o_Bacillales;f_Staphylococcaceae;g_Staphylococcus;s_Unclassified	0.5119	0.002	Dandruff
Bac_OTU_7	Bac_OTU_2457	p_Proteobacteria;c_Gammaproteobacteria;o_Pseudomonadales;f_Pseudomonadaceae;g_Pseudomonas;s_Pseudomonas luteola XLDN4-9	p_Firmicutes;c_Bacilli;o_Bacillales;f_Staphylococcaceae;g_Staphylococcus;s_Unclassified	0.6716	0.001	Dandruff
Bac_OTU_26	Bac_OTU_2457	p_Proteobacteria;c_Gammaproteobacteria;o_Betaproteobacteriales;f_Neisseriaceae;g_Neisseria;s_uncultured bacterium	p_Firmicutes;c_Bacilli;o_Bacillales;f_Staphylococcaceae;g_Staphylococcus;s_Unclassified	-0.5025	0.004	Dandruff
Bac_OTU_54	Bac_OTU_2457	p_Proteobacteria;c_Gammaproteobacteria;o_Betaproteobacteriales;f_Burkholderiaceae;g_Lautropia;s_uncultured bacterium	p_Firmicutes;c_Bacilli;o_Bacillales;f_Staphylococcaceae;g_Staphylococcus;s_Unclassified	-0.5285	0.001	Dandruff
Bac_OTU_204	Bac_OTU_2457	p_Actinobacteria;c_Actinobacteria;o_Micrococcales;f_Micrococcaceae;g_Nesterenkonia;s_Unclassified	p_Firmicutes;c_Bacilli;o_Bacillales;f_Staphylococcaceae;g_Staphylococcus;s_Unclassified	0.5979	0.001	Dandruff
Bac_OTU_4	Bac_OTU_2457	p_Actinobacteria;c_Actinobacteria;o_Corynebacteriales;f_Corynebacteriaceae;g_Lawsonella;s_uncultured bacterium	p_Firmicutes;c_Bacilli;o_Bacillales;f_Staphylococcaceae;g_Staphylococcus;s_Unclassified	0.5147	0.001	Dandruff
Bac_OTU_28	Bac_OTU_2457	p_Firmicutes;c_Bacilli;o_Lactobacillales;f_Streptococcaceae;g_Streptococcus;s_Streptococcus pneumoniae	p_Firmicutes;c_Bacilli;o_Bacillales;f_Staphylococcaceae;g_Staphylococcus;s_Unclassified	-0.5434	0.001	Dandruff
Bac_OTU_12	Bac_OTU_2457	p_Proteobacteria;c_Gammaproteobacteria;o_Enterobacteriales;f_Enterobacteriaceae;g_Escherichia-Shigella;s_Escherichia coli	p_Firmicutes;c_Bacilli;o_Bacillales;f_Staphylococcaceae;g_Staphylococcus;s_Unclassified	0.512	0.001	Dandruff
Bac_OTU_17	Bac_OTU_2457	p_Actinobacteria;c_Actinobacteria;o_Propionibacteriales;f_Propionibacteriaceae;g_Cutibacterium;s_uncultured Propionibacterium sp.	p_Firmicutes;c_Bacilli;o_Bacillales;f_Staphylococcaceae;g_Staphylococcus;s_Unclassified	0.8751	0.001	Dandruff
Bac_OTU_60	Bac_OTU_2457	p_Firmicutes;c_Bacilli;o_Lactobacillales;f_Lactobacillaceae;g_Lactobacillus;s_Lactobacillus plantarum	p_Firmicutes;c_Bacilli;o_Bacillales;f_Staphylococcaceae;g_Staphylococcus;s_Unclassified	0.7233	0.001	Dandruff
Bac_OTU_3485	Bac_OTU_2457	p_Proteobacteria;c_Alphaproteobacteria;o_Rhodobacterales;f_Rhodobacteraceae;g_Paracoccus;s_Unclassified	p_Firmicutes;c_Bacilli;o_Bacillales;f_Staphylococcaceae;g_Staphylococcus;s_Unclassified	0.6466	0.002	Dandruff
Bac_OTU_13	Bac_OTU_86	p_Actinobacteria;c_Actinobacteria;o_Micrococcales;f_Micrococcaceae;g_Micrococcus;s_Micrococcus luteus	p_Actinobacteria;c_Actinobacteria;o_Corynebacteriales;f_Corynebacteriaceae;g_Corynebacterium 1;s_unidentified	0.6217	0.001	Dandruff
Bac_OTU_18	Bac_OTU_86	p_Actinobacteria;c_Actinobacteria;o_Corynebacteriales;f_Corynebacteriaceae;g_Corynebacterium 1;s_Unclassified	p_Actinobacteria;c_Actinobacteria;o_Corynebacteriales;f_Corynebacteriaceae;g_Corynebacterium 1;s_unidentified	0.5174	0.004	Dandruff
Bac_OTU_9	Bac_OTU_86	p_Actinobacteria;c_Actinobacteria;o_Corynebacteriales;f_Corynebacteriaceae;g_Corynebacterium 1;s_uncultured Corynebacterium sp.	p_Actinobacteria;c_Actinobacteria;o_Corynebacteriales;f_Corynebacteriaceae;g_Corynebacterium 1;s_unidentified	0.6488	0.001	Dandruff
Fun_OTU_1	Bac_OTU_1312	p_Basidiomycota;c_Malasseziomycetes;o_Malasseziales;f_Malasseziaceae;g_Malassezia;s_Malassezia restricta	p_Actinobacteria;c_Actinobacteria;o_Propionibacteriales;f_Propionibacteriaceae;g_Cutibacterium;s_uncultured Propionibacterium sp.	0.6304	0.001	Dandruff
Fun_OTU_10	Bac_OTU_1312	p_Basidiomycota;c_Malasseziomycetes;o_Malasseziales;f_Malasseziaceae;g_Malassezia;s_Malassezia furfur	p_Actinobacteria;c_Actinobacteria;o_Propionibacteriales;f_Propionibacteriaceae;g_Cutibacterium;s_uncultured Propionibacterium sp.	-0.5267	0.003	Dandruff
Fun_OTU_14	Bac_OTU_1312	p_Basidiomycota;c_Malasseziomycetes;o_Malasseziales;f_Malasseziaceae;g_Malassezia;s_Malassezia slooffiae	p_Actinobacteria;c_Actinobacteria;o_Propionibacteriales;f_Propionibacteriaceae;g_Cutibacterium;s_uncultured Propionibacterium sp.	-0.5728	0.001	Dandruff
Fun_OTU_17	Bac_OTU_1312	p_Basidiomycota;c_Agaricomycetes;o_Polyporales;f_Meripilaceae;g_Meripilus;s_Meripilus giganteus	p_Actinobacteria;c_Actinobacteria;o_Propionibacteriales;f_Propionibacteriaceae;g_Cutibacterium;s_uncultured Propionibacterium sp.	-0.6204	0.001	Dandruff
Fun_OTU_18	Bac_OTU_1312	p_Ascomycota;c_Orbiliomycetes;o_Orbiliales;f_Orbiliaceae;g_Orbilia;s_Unclassified	p_Actinobacteria;c_Actinobacteria;o_Propionibacteriales;f_Propionibacteriaceae;g_Cutibacterium;s_uncultured Propionibacterium sp.	-0.5118	0.001	Dandruff
Fun_OTU_26	Bac_OTU_1312	p_Basidiomycota;c_Malasseziomycetes;o_Malasseziales;f_Malasseziaceae;g_Malassezia;s_Malassezia slooffiae	p_Actinobacteria;c_Actinobacteria;o_Propionibacteriales;f_Propionibacteriaceae;g_Cutibacterium;s_uncultured Propionibacterium sp.	-0.5581	0.001	Dandruff
Fun_OTU_34	Bac_OTU_1312	p_Ascomycota;c_Eurotiomycetes;o_Eurotiales;f_Aspergillaceae;g_Aspergillus;s_Aspergillus penicillioides	p_Actinobacteria;c_Actinobacteria;o_Propionibacteriales;f_Propionibacteriaceae;g_Cutibacterium;s_uncultured Propionibacterium sp.	-0.5261	0.002	Dandruff
Fun_OTU_53	Bac_OTU_1312	p_Basidiomycota;c_Malasseziomycetes;o_Malasseziales;f_Malasseziaceae;g_Malassezia;s_Malassezia sympodialis	p_Actinobacteria;c_Actinobacteria;o_Propionibacteriales;f_Propionibacteriaceae;g_Cutibacterium;s_uncultured Propionibacterium sp.	0.5791	0.001	Dandruff
Fun_OTU_74	Bac_OTU_1312	p_Basidiomycota;c_Agaricostilbomycetes;o_Agaricostilbales;f_Agaricostilbaceae;g_Sterigmatomyces;s_Sterigmatomyces halophilus	p_Actinobacteria;c_Actinobacteria;o_Propionibacteriales;f_Propionibacteriaceae;g_Cutibacterium;s_uncultured Propionibacterium sp.	0.5728	0.001	Dandruff
Fun_OTU_1026	Bac_OTU_1312	p_Ascomycota;c_Eurotiomycetes;o_Eurotiales;f_Aspergillaceae;g_Aspergillus;s_Aspergillus penicillioides	p_Actinobacteria;c_Actinobacteria;o_Propionibacteriales;f_Propionibacteriaceae;g_Cutibacterium;s_uncultured Propionibacterium sp.	-0.5343	0.001	Dandruff
Fun_OTU_2566	Bac_OTU_1312	p_Basidiomycota;c_Malasseziomycetes;o_Malasseziales;f_Unclassified;g_Unclassified;s_Unclassified	p_Actinobacteria;c_Actinobacteria;o_Propionibacteriales;f_Propionibacteriaceae;g_Cutibacterium;s_uncultured Propionibacterium sp.	0.5131	0.001	Dandruff
Bac_OTU_2	Bac_OTU_1312	p_Actinobacteria;c_Actinobacteria;o_Propionibacteriales;f_Propionibacteriaceae;g_Cutibacterium;s_uncultured Propionibacterium sp.	p_Actinobacteria;c_Actinobacteria;o_Propionibacteriales;f_Propionibacteriaceae;g_Cutibacterium;s_uncultured Propionibacterium sp.	0.7495	0.001	Dandruff
Bac_OTU_7	Bac_OTU_1312	p_Proteobacteria;c_Gammaproteobacteria;o_Pseudomonadales;f_Pseudomonadaceae;g_Pseudomonas;s_Pseudomonas luteola XLDN4-9	p_Actinobacteria;c_Actinobacteria;o_Propionibacteriales;f_Propionibacteriaceae;g_Cutibacterium;s_uncultured Propionibacterium sp.	0.5834	0.001	Dandruff
Bac_OTU_26	Bac_OTU_1312	p_Proteobacteria;c_Gammaproteobacteria;o_Betaproteobacteriales;f_Neisseriaceae;g_Neisseria;s_uncultured bacterium	p_Actinobacteria;c_Actinobacteria;o_Propionibacteriales;f_Propionibacteriaceae;g_Cutibacterium;s_uncultured Propionibacterium sp.	-0.5447	0.001	Dandruff
Bac_OTU_4	Bac_OTU_1312	p_Actinobacteria;c_Actinobacteria;o_Corynebacteriales;f_Corynebacteriaceae;g_Lawsonella;s_uncultured bacterium	p_Actinobacteria;c_Actinobacteria;o_Propionibacteriales;f_Propionibacteriaceae;g_Cutibacterium;s_uncultured Propionibacterium sp.	0.5339	0.002	Dandruff
Bac_OTU_28	Bac_OTU_1312	p_Firmicutes;c_Bacilli;o_Lactobacillales;f_Streptococcaceae;g_Streptococcus;s_Streptococcus pneumoniae	p_Actinobacteria;c_Actinobacteria;o_Propionibacteriales;f_Propionibacteriaceae;g_Cutibacterium;s_uncultured Propionibacterium sp.	-0.5543	0.001	Dandruff
Bac_OTU_17	Bac_OTU_1312	p_Actinobacteria;c_Actinobacteria;o_Propionibacteriales;f_Propionibacteriaceae;g_Cutibacterium;s_uncultured Propionibacterium sp.	p_Actinobacteria;c_Actinobacteria;o_Propionibacteriales;f_Propionibacteriaceae;g_Cutibacterium;s_uncultured Propionibacterium sp.	0.9051	0.001	Dandruff
Bac_OTU_60	Bac_OTU_1312	p_Firmicutes;c_Bacilli;o_Lactobacillales;f_Lactobacillaceae;g_Lactobacillus;s_Lactobacillus plantarum	p_Actinobacteria;c_Actinobacteria;o_Propionibacteriales;f_Propionibacteriaceae;g_Cutibacterium;s_uncultured Propionibacterium sp.	0.5827	0.001	Dandruff
Bac_OTU_3485	Bac_OTU_1312	p_Proteobacteria;c_Alphaproteobacteria;o_Rhodobacterales;f_Rhodobacteraceae;g_Paracoccus;s_Unclassified	p_Actinobacteria;c_Actinobacteria;o_Propionibacteriales;f_Propionibacteriaceae;g_Cutibacterium;s_uncultured Propionibacterium sp.	0.5966	0.001	Dandruff
Bac_OTU_2457	Bac_OTU_1312	p_Firmicutes;c_Bacilli;o_Bacillales;f_Staphylococcaceae;g_Staphylococcus;s_Unclassified	p_Actinobacteria;c_Actinobacteria;o_Propionibacteriales;f_Propionibacteriaceae;g_Cutibacterium;s_uncultured Propionibacterium sp.	0.8004	0.001	Dandruff
Fun_OTU_5	Bac_OTU_127	p_Basidiomycota;c_Malasseziomycetes;o_Malasseziales;f_Malasseziaceae;g_Malassezia;s_Malassezia japonica	p_Actinobacteria;c_Actinobacteria;o_Actinomycetales;f_Actinomycetaceae;g_F0332;s_unidentified	-0.5485	0.001	Dandruff
Fun_OTU_25	Bac_OTU_127	p_Basidiomycota;c_Agaricomycetes;o_Polyporales;f_Ganodermataceae;g_Perenniporia;s_Perenniporia vanhullii	p_Actinobacteria;c_Actinobacteria;o_Actinomycetales;f_Actinomycetaceae;g_F0332;s_unidentified	-0.5351	0.001	Dandruff
Bac_OTU_889	Bac_OTU_127	p_Firmicutes;c_Bacilli;o_Lactobacillales;f_Streptococcaceae;g_Streptococcus;s_uncultured Streptococcaceae bacterium	p_Actinobacteria;c_Actinobacteria;o_Actinomycetales;f_Actinomycetaceae;g_F0332;s_unidentified	0.5642	0.001	Dandruff
Bac_OTU_3073	Bac_OTU_127	p_Actinobacteria;c_Actinobacteria;o_Corynebacteriales;f_Corynebacteriaceae;g_Corynebacterium 1;s_Corynebacterium genitalium ATCC 33030	p_Actinobacteria;c_Actinobacteria;o_Actinomycetales;f_Actinomycetaceae;g_F0332;s_unidentified	0.5033	0.001	Dandruff
Bac_OTU_25	Bac_OTU_127	p_Proteobacteria;c_Gammaproteobacteria;o_Xanthomonadales;f_Xanthomonadaceae;g_Luteimonas;s_uncultured bacterium	p_Actinobacteria;c_Actinobacteria;o_Actinomycetales;f_Actinomycetaceae;g_F0332;s_unidentified	0.5022	0.001	Dandruff
Bac_OTU_1	Bac_OTU_1261	p_Firmicutes;c_Bacilli;o_Bacillales;f_Staphylococcaceae;g_Staphylococcus;s_Staphylococcus aureus	p_Firmicutes;c_Bacilli;o_Bacillales;f_Staphylococcaceae;g_Staphylococcus;s_Unclassified	0.5439	0.002	Dandruff
Bac_OTU_17	Bac_OTU_1261	p_Actinobacteria;c_Actinobacteria;o_Propionibacteriales;f_Propionibacteriaceae;g_Cutibacterium;s_uncultured Propionibacterium sp.	p_Firmicutes;c_Bacilli;o_Bacillales;f_Staphylococcaceae;g_Staphylococcus;s_Unclassified	-0.5848	0.001	Dandruff
Bac_OTU_15	Bac_OTU_1261	p_Proteobacteria;c_Gammaproteobacteria;o_Pseudomonadales;f_Moraxellaceae;g_Moraxella;s_Moraxella atlantae NBRC 14588	p_Firmicutes;c_Bacilli;o_Bacillales;f_Staphylococcaceae;g_Staphylococcus;s_Unclassified	0.5196	0.004	Dandruff
Bac_OTU_2457	Bac_OTU_1261	p_Firmicutes;c_Bacilli;o_Bacillales;f_Staphylococcaceae;g_Staphylococcus;s_Unclassified	p_Firmicutes;c_Bacilli;o_Bacillales;f_Staphylococcaceae;g_Staphylococcus;s_Unclassified	-0.5107	0.001	Dandruff
Bac_OTU_1312	Bac_OTU_1261	p_Actinobacteria;c_Actinobacteria;o_Propionibacteriales;f_Propionibacteriaceae;g_Cutibacterium;s_uncultured Propionibacterium sp.	p_Firmicutes;c_Bacilli;o_Bacillales;f_Staphylococcaceae;g_Staphylococcus;s_Unclassified	-0.6009	0.001	Dandruff
Fun_OTU_5	Bac_OTU_1938	p_Basidiomycota;c_Malasseziomycetes;o_Malasseziales;f_Malasseziaceae;g_Malassezia;s_Malassezia japonica	p_Actinobacteria;c_Actinobacteria;o_Corynebacteriales;f_Corynebacteriaceae;g_Corynebacterium 1;s_uncultured bacterium	-0.5534	0.002	Dandruff
Fun_OTU_6	Bac_OTU_1938	p_Ascomycota;c_Dothideomycetes;o_Pleosporales;f_Pleosporaceae;g_Alternaria;s_Alternaria alternata	p_Actinobacteria;c_Actinobacteria;o_Corynebacteriales;f_Corynebacteriaceae;g_Corynebacterium 1;s_uncultured bacterium	0.5147	0.001	Dandruff
Fun_OTU_12	Bac_OTU_1938	p_Ascomycota;c_Eurotiomycetes;o_Eurotiales;f_Aspergillaceae;g_Aspergillus;s_Aspergillus caesiellus	p_Actinobacteria;c_Actinobacteria;o_Corynebacteriales;f_Corynebacteriaceae;g_Corynebacterium 1;s_uncultured bacterium	-0.5003	0.003	Dandruff
Fun_OTU_25	Bac_OTU_1938	p_Basidiomycota;c_Agaricomycetes;o_Polyporales;f_Ganodermataceae;g_Perenniporia;s_Perenniporia vanhullii	p_Actinobacteria;c_Actinobacteria;o_Corynebacteriales;f_Corynebacteriaceae;g_Corynebacterium 1;s_uncultured bacterium	-0.5562	0.001	Dandruff
Fun_OTU_100	Bac_OTU_1938	p_Basidiomycota;c_Agaricomycetes;o_Agaricales;f_Psathyrellaceae;g_Coprinellus;s_Unclassified	p_Actinobacteria;c_Actinobacteria;o_Corynebacteriales;f_Corynebacteriaceae;g_Corynebacterium 1;s_uncultured bacterium	0.5325	0.001	Dandruff
Fun_OTU_117	Bac_OTU_1938	p_Basidiomycota;c_Agaricomycetes;o_Polyporales;f_Polyporaceae;g_Megasporoporia;s_Megasporoporia minor	p_Actinobacteria;c_Actinobacteria;o_Corynebacteriales;f_Corynebacteriaceae;g_Corynebacterium 1;s_uncultured bacterium	-0.5411	0.001	Dandruff
Bac_OTU_13	Bac_OTU_1938	p_Actinobacteria;c_Actinobacteria;o_Micrococcales;f_Micrococcaceae;g_Micrococcus;s_Micrococcus luteus	p_Actinobacteria;c_Actinobacteria;o_Corynebacteriales;f_Corynebacteriaceae;g_Corynebacterium 1;s_uncultured bacterium	0.5207	0.001	Dandruff
Bac_OTU_9	Bac_OTU_1938	p_Actinobacteria;c_Actinobacteria;o_Corynebacteriales;f_Corynebacteriaceae;g_Corynebacterium 1;s_uncultured Corynebacterium sp.	p_Actinobacteria;c_Actinobacteria;o_Corynebacteriales;f_Corynebacteriaceae;g_Corynebacterium 1;s_uncultured bacterium	0.5363	0.001	Dandruff
Bac_OTU_204	Bac_OTU_1938	p_Actinobacteria;c_Actinobacteria;o_Micrococcales;f_Micrococcaceae;g_Nesterenkonia;s_Unclassified	p_Actinobacteria;c_Actinobacteria;o_Corynebacteriales;f_Corynebacteriaceae;g_Corynebacterium 1;s_uncultured bacterium	0.545	0.001	Dandruff
Bac_OTU_277	Bac_OTU_1938	p_Actinobacteria;c_Actinobacteria;o_Corynebacteriales;f_Corynebacteriaceae;g_Corynebacterium 1;s_unidentified	p_Actinobacteria;c_Actinobacteria;o_Corynebacteriales;f_Corynebacteriaceae;g_Corynebacterium 1;s_uncultured bacterium	0.5254	0.001	Dandruff
Bac_OTU_3073	Bac_OTU_1938	p_Actinobacteria;c_Actinobacteria;o_Corynebacteriales;f_Corynebacteriaceae;g_Corynebacterium 1;s_Corynebacterium genitalium ATCC 33030	p_Actinobacteria;c_Actinobacteria;o_Corynebacteriales;f_Corynebacteriaceae;g_Corynebacterium 1;s_uncultured bacterium	0.5957	0.001	Dandruff
Bac_OTU_86	Bac_OTU_1938	p_Actinobacteria;c_Actinobacteria;o_Corynebacteriales;f_Corynebacteriaceae;g_Corynebacterium 1;s_unidentified	p_Actinobacteria;c_Actinobacteria;o_Corynebacteriales;f_Corynebacteriaceae;g_Corynebacterium 1;s_uncultured bacterium	0.5276	0.001	Dandruff
Bac_OTU_18	Bac_OTU_2876	p_Actinobacteria;c_Actinobacteria;o_Corynebacteriales;f_Corynebacteriaceae;g_Corynebacterium 1;s_Unclassified	p_Actinobacteria;c_Actinobacteria;o_Corynebacteriales;f_Corynebacteriaceae;g_Corynebacterium 1;s_Corynebacterium xerosis	0.7739	0.001	Dandruff
Bac_OTU_9	Bac_OTU_2876	p_Actinobacteria;c_Actinobacteria;o_Corynebacteriales;f_Corynebacteriaceae;g_Corynebacterium 1;s_uncultured Corynebacterium sp.	p_Actinobacteria;c_Actinobacteria;o_Corynebacteriales;f_Corynebacteriaceae;g_Corynebacterium 1;s_Corynebacterium xerosis	0.5947	0.001	Dandruff
Bac_OTU_11	Bac_OTU_2876	p_Cyanobacteria;c_Oxyphotobacteria;o_Chloroplast;f_Cercis gigantea;g_Cercis gigantea;s_Cercis gigantea	p_Actinobacteria;c_Actinobacteria;o_Corynebacteriales;f_Corynebacteriaceae;g_Corynebacterium 1;s_Corynebacterium xerosis	0.5447	0.001	Dandruff
Bac_OTU_15	Bac_OTU_2876	p_Proteobacteria;c_Gammaproteobacteria;o_Pseudomonadales;f_Moraxellaceae;g_Moraxella;s_Moraxella atlantae NBRC 14588	p_Actinobacteria;c_Actinobacteria;o_Corynebacteriales;f_Corynebacteriaceae;g_Corynebacterium 1;s_Corynebacterium xerosis	0.544	0.002	Dandruff
Bac_OTU_86	Bac_OTU_2876	p_Actinobacteria;c_Actinobacteria;o_Corynebacteriales;f_Corynebacteriaceae;g_Corynebacterium 1;s_unidentified	p_Actinobacteria;c_Actinobacteria;o_Corynebacteriales;f_Corynebacteriaceae;g_Corynebacterium 1;s_Corynebacterium xerosis	0.5233	0.002	Dandruff
Fun_OTU_5	Bac_OTU_99	p_Basidiomycota;c_Malasseziomycetes;o_Malasseziales;f_Malasseziaceae;g_Malassezia;s_Malassezia japonica	p_Proteobacteria;c_Gammaproteobacteria;o_Pseudomonadales;f_Pseudomonadaceae;g_Pseudomonas;s_Pseudomonas stutzeri	-0.7202	0.001	Dandruff
Fun_OTU_6	Bac_OTU_99	p_Ascomycota;c_Dothideomycetes;o_Pleosporales;f_Pleosporaceae;g_Alternaria;s_Alternaria alternata	p_Proteobacteria;c_Gammaproteobacteria;o_Pseudomonadales;f_Pseudomonadaceae;g_Pseudomonas;s_Pseudomonas stutzeri	0.5603	0.002	Dandruff
Fun_OTU_10	Bac_OTU_99	p_Basidiomycota;c_Malasseziomycetes;o_Malasseziales;f_Malasseziaceae;g_Malassezia;s_Malassezia furfur	p_Proteobacteria;c_Gammaproteobacteria;o_Pseudomonadales;f_Pseudomonadaceae;g_Pseudomonas;s_Pseudomonas stutzeri	-0.5034	0.003	Dandruff
Fun_OTU_12	Bac_OTU_99	p_Ascomycota;c_Eurotiomycetes;o_Eurotiales;f_Aspergillaceae;g_Aspergillus;s_Aspergillus caesiellus	p_Proteobacteria;c_Gammaproteobacteria;o_Pseudomonadales;f_Pseudomonadaceae;g_Pseudomonas;s_Pseudomonas stutzeri	-0.5822	0.001	Dandruff
Fun_OTU_25	Bac_OTU_99	p_Basidiomycota;c_Agaricomycetes;o_Polyporales;f_Ganodermataceae;g_Perenniporia;s_Perenniporia vanhullii	p_Proteobacteria;c_Gammaproteobacteria;o_Pseudomonadales;f_Pseudomonadaceae;g_Pseudomonas;s_Pseudomonas stutzeri	-0.6161	0.001	Dandruff
Fun_OTU_29	Bac_OTU_99	p_Ascomycota;c_Eurotiomycetes;o_Eurotiales;f_Aspergillaceae;g_Aspergillus;s_Aspergillus caesiellus	p_Proteobacteria;c_Gammaproteobacteria;o_Pseudomonadales;f_Pseudomonadaceae;g_Pseudomonas;s_Pseudomonas stutzeri	-0.5789	0.001	Dandruff
Fun_OTU_100	Bac_OTU_99	p_Basidiomycota;c_Agaricomycetes;o_Agaricales;f_Psathyrellaceae;g_Coprinellus;s_Unclassified	p_Proteobacteria;c_Gammaproteobacteria;o_Pseudomonadales;f_Pseudomonadaceae;g_Pseudomonas;s_Pseudomonas stutzeri	0.5412	0.001	Dandruff
Bac_OTU_13	Bac_OTU_99	p_Actinobacteria;c_Actinobacteria;o_Micrococcales;f_Micrococcaceae;g_Micrococcus;s_Micrococcus luteus	p_Proteobacteria;c_Gammaproteobacteria;o_Pseudomonadales;f_Pseudomonadaceae;g_Pseudomonas;s_Pseudomonas stutzeri	0.531	0.002	Dandruff
Bac_OTU_204	Bac_OTU_99	p_Actinobacteria;c_Actinobacteria;o_Micrococcales;f_Micrococcaceae;g_Nesterenkonia;s_Unclassified	p_Proteobacteria;c_Gammaproteobacteria;o_Pseudomonadales;f_Pseudomonadaceae;g_Pseudomonas;s_Pseudomonas stutzeri	0.6004	0.001	Dandruff
Bac_OTU_545	Bac_OTU_99	p_Proteobacteria;c_Gammaproteobacteria;o_Enterobacteriales;f_Enterobacteriaceae;g_Pantoea;s_Flavobacterium acidificum	p_Proteobacteria;c_Gammaproteobacteria;o_Pseudomonadales;f_Pseudomonadaceae;g_Pseudomonas;s_Pseudomonas stutzeri	0.5228	0.001	Dandruff
Bac_OTU_31	Bac_OTU_99	p_Actinobacteria;c_Actinobacteria;o_Micrococcales;f_Dermacoccaceae;g_Kytococcus;s_Kytococcus sedentarius DSM 20547	p_Proteobacteria;c_Gammaproteobacteria;o_Pseudomonadales;f_Pseudomonadaceae;g_Pseudomonas;s_Pseudomonas stutzeri	0.5647	0.001	Dandruff
Bac_OTU_277	Bac_OTU_99	p_Actinobacteria;c_Actinobacteria;o_Corynebacteriales;f_Corynebacteriaceae;g_Corynebacterium 1;s_unidentified	p_Proteobacteria;c_Gammaproteobacteria;o_Pseudomonadales;f_Pseudomonadaceae;g_Pseudomonas;s_Pseudomonas stutzeri	0.5491	0.001	Dandruff
Bac_OTU_12	Bac_OTU_99	p_Proteobacteria;c_Gammaproteobacteria;o_Enterobacteriales;f_Enterobacteriaceae;g_Escherichia-Shigella;s_Escherichia coli	p_Proteobacteria;c_Gammaproteobacteria;o_Pseudomonadales;f_Pseudomonadaceae;g_Pseudomonas;s_Pseudomonas stutzeri	0.5081	0.001	Dandruff
Bac_OTU_3073	Bac_OTU_99	p_Actinobacteria;c_Actinobacteria;o_Corynebacteriales;f_Corynebacteriaceae;g_Corynebacterium 1;s_Corynebacterium genitalium ATCC 33030	p_Proteobacteria;c_Gammaproteobacteria;o_Pseudomonadales;f_Pseudomonadaceae;g_Pseudomonas;s_Pseudomonas stutzeri	0.5582	0.001	Dandruff
Bac_OTU_52	Bac_OTU_99	p_Actinobacteria;c_Actinobacteria;o_Micrococcales;f_Brevibacteriaceae;g_Brevibacterium;s_uncultured actinobacterium	p_Proteobacteria;c_Gammaproteobacteria;o_Pseudomonadales;f_Pseudomonadaceae;g_Pseudomonas;s_Pseudomonas stutzeri	0.5267	0.001	Dandruff
Bac_OTU_1630	Bac_OTU_99	p_Proteobacteria;c_Alphaproteobacteria;o_Rhodobacterales;f_Rhodobacteraceae;g_Paracoccus;s_uncultured bacterium	p_Proteobacteria;c_Gammaproteobacteria;o_Pseudomonadales;f_Pseudomonadaceae;g_Pseudomonas;s_Pseudomonas stutzeri	0.5461	0.002	Dandruff
Bac_OTU_25	Bac_OTU_99	p_Proteobacteria;c_Gammaproteobacteria;o_Xanthomonadales;f_Xanthomonadaceae;g_Luteimonas;s_uncultured bacterium	p_Proteobacteria;c_Gammaproteobacteria;o_Pseudomonadales;f_Pseudomonadaceae;g_Pseudomonas;s_Pseudomonas stutzeri	0.5835	0.001	Dandruff
Fun_OTU_5	Bac_OTU_4438	p_Basidiomycota;c_Malasseziomycetes;o_Malasseziales;f_Malasseziaceae;g_Malassezia;s_Malassezia japonica	p_Proteobacteria;c_Gammaproteobacteria;o_Betaproteobacteriales;f_Neisseriaceae;g_Neisseria;s_uncultured bacterium	-0.5082	0.001	Dandruff
Fun_OTU_12	Bac_OTU_4438	p_Ascomycota;c_Eurotiomycetes;o_Eurotiales;f_Aspergillaceae;g_Aspergillus;s_Aspergillus caesiellus	p_Proteobacteria;c_Gammaproteobacteria;o_Betaproteobacteriales;f_Neisseriaceae;g_Neisseria;s_uncultured bacterium	-0.5586	0.001	Dandruff
Fun_OTU_25	Bac_OTU_4438	p_Basidiomycota;c_Agaricomycetes;o_Polyporales;f_Ganodermataceae;g_Perenniporia;s_Perenniporia vanhullii	p_Proteobacteria;c_Gammaproteobacteria;o_Betaproteobacteriales;f_Neisseriaceae;g_Neisseria;s_uncultured bacterium	-0.528	0.002	Dandruff
Fun_OTU_29	Bac_OTU_4438	p_Ascomycota;c_Eurotiomycetes;o_Eurotiales;f_Aspergillaceae;g_Aspergillus;s_Aspergillus caesiellus	p_Proteobacteria;c_Gammaproteobacteria;o_Betaproteobacteriales;f_Neisseriaceae;g_Neisseria;s_uncultured bacterium	-0.5675	0.001	Dandruff
Bac_OTU_889	Bac_OTU_4438	p_Firmicutes;c_Bacilli;o_Lactobacillales;f_Streptococcaceae;g_Streptococcus;s_uncultured Streptococcaceae bacterium	p_Proteobacteria;c_Gammaproteobacteria;o_Betaproteobacteriales;f_Neisseriaceae;g_Neisseria;s_uncultured bacterium	0.6549	0.001	Dandruff
Fun_OTU_6	Bac_OTU_151	p_Ascomycota;c_Dothideomycetes;o_Pleosporales;f_Pleosporaceae;g_Alternaria;s_Alternaria alternata	p_Actinobacteria;c_Actinobacteria;o_Micrococcales;f_Micrococcaceae;g_Rothia;s_uncultured bacterium	0.5311	0.001	Dandruff
Fun_OTU_1107	Bac_OTU_151	p_Ascomycota;c_Dothideomycetes;o_Capnodiales;f_Cladosporiaceae;g_Cladosporium;s_Cladosporium delicatulum	p_Actinobacteria;c_Actinobacteria;o_Micrococcales;f_Micrococcaceae;g_Rothia;s_uncultured bacterium	0.5035	0.001	Dandruff
Bac_OTU_7	Bac_OTU_151	p_Proteobacteria;c_Gammaproteobacteria;o_Pseudomonadales;f_Pseudomonadaceae;g_Pseudomonas;s_Pseudomonas luteola XLDN4-9	p_Actinobacteria;c_Actinobacteria;o_Micrococcales;f_Micrococcaceae;g_Rothia;s_uncultured bacterium	0.5231	0.001	Dandruff
Bac_OTU_204	Bac_OTU_151	p_Actinobacteria;c_Actinobacteria;o_Micrococcales;f_Micrococcaceae;g_Nesterenkonia;s_Unclassified	p_Actinobacteria;c_Actinobacteria;o_Micrococcales;f_Micrococcaceae;g_Rothia;s_uncultured bacterium	0.5372	0.001	Dandruff
Bac_OTU_889	Bac_OTU_415	p_Firmicutes;c_Bacilli;o_Lactobacillales;f_Streptococcaceae;g_Streptococcus;s_uncultured Streptococcaceae bacterium	p_Proteobacteria;c_Gammaproteobacteria;o_Betaproteobacteriales;f_Burkholderiaceae;g_Noviherbaspirillum;s_uncultured bacterium	0.5046	0.001	Dandruff
Fun_OTU_1	Bac_OTU_20	p_Basidiomycota;c_Malasseziomycetes;o_Malasseziales;f_Malasseziaceae;g_Malassezia;s_Malassezia restricta	p_Proteobacteria;c_Alphaproteobacteria;o_Caulobacterales;f_Caulobacteraceae;g_Brevundimonas;s_uncultured bacterium	-0.653	0.001	Dandruff
Fun_OTU_53	Bac_OTU_20	p_Basidiomycota;c_Malasseziomycetes;o_Malasseziales;f_Malasseziaceae;g_Malassezia;s_Malassezia sympodialis	p_Proteobacteria;c_Alphaproteobacteria;o_Caulobacterales;f_Caulobacteraceae;g_Brevundimonas;s_uncultured bacterium	-0.6315	0.001	Dandruff
Fun_OTU_74	Bac_OTU_20	p_Basidiomycota;c_Agaricostilbomycetes;o_Agaricostilbales;f_Agaricostilbaceae;g_Sterigmatomyces;s_Sterigmatomyces halophilus	p_Proteobacteria;c_Alphaproteobacteria;o_Caulobacterales;f_Caulobacteraceae;g_Brevundimonas;s_uncultured bacterium	-0.5184	0.001	Dandruff
Bac_OTU_2	Bac_OTU_20	p_Actinobacteria;c_Actinobacteria;o_Propionibacteriales;f_Propionibacteriaceae;g_Cutibacterium;s_uncultured Propionibacterium sp.	p_Proteobacteria;c_Alphaproteobacteria;o_Caulobacterales;f_Caulobacteraceae;g_Brevundimonas;s_uncultured bacterium	-0.5571	0.003	Dandruff
Bac_OTU_54	Bac_OTU_20	p_Proteobacteria;c_Gammaproteobacteria;o_Betaproteobacteriales;f_Burkholderiaceae;g_Lautropia;s_uncultured bacterium	p_Proteobacteria;c_Alphaproteobacteria;o_Caulobacterales;f_Caulobacteraceae;g_Brevundimonas;s_uncultured bacterium	0.5129	0.003	Dandruff
Bac_OTU_28	Bac_OTU_20	p_Firmicutes;c_Bacilli;o_Lactobacillales;f_Streptococcaceae;g_Streptococcus;s_Streptococcus pneumoniae	p_Proteobacteria;c_Alphaproteobacteria;o_Caulobacterales;f_Caulobacteraceae;g_Brevundimonas;s_uncultured bacterium	0.5891	0.002	Dandruff
Bac_OTU_38	Bac_OTU_20	p_Actinobacteria;c_Actinobacteria;o_Micrococcales;f_Dermabacteraceae;g_Brachybacterium;s_uncultured bacterium	p_Proteobacteria;c_Alphaproteobacteria;o_Caulobacterales;f_Caulobacteraceae;g_Brevundimonas;s_uncultured bacterium	0.6003	0.001	Dandruff
Bac_OTU_17	Bac_OTU_20	p_Actinobacteria;c_Actinobacteria;o_Propionibacteriales;f_Propionibacteriaceae;g_Cutibacterium;s_uncultured Propionibacterium sp.	p_Proteobacteria;c_Alphaproteobacteria;o_Caulobacterales;f_Caulobacteraceae;g_Brevundimonas;s_uncultured bacterium	-0.658	0.001	Dandruff
Bac_OTU_60	Bac_OTU_20	p_Firmicutes;c_Bacilli;o_Lactobacillales;f_Lactobacillaceae;g_Lactobacillus;s_Lactobacillus plantarum	p_Proteobacteria;c_Alphaproteobacteria;o_Caulobacterales;f_Caulobacteraceae;g_Brevundimonas;s_uncultured bacterium	-0.5205	0.001	Dandruff
Bac_OTU_1630	Bac_OTU_20	p_Proteobacteria;c_Alphaproteobacteria;o_Rhodobacterales;f_Rhodobacteraceae;g_Paracoccus;s_uncultured bacterium	p_Proteobacteria;c_Alphaproteobacteria;o_Caulobacterales;f_Caulobacteraceae;g_Brevundimonas;s_uncultured bacterium	0.5166	0.006	Dandruff
Bac_OTU_15	Bac_OTU_20	p_Proteobacteria;c_Gammaproteobacteria;o_Pseudomonadales;f_Moraxellaceae;g_Moraxella;s_Moraxella atlantae NBRC 14588	p_Proteobacteria;c_Alphaproteobacteria;o_Caulobacterales;f_Caulobacteraceae;g_Brevundimonas;s_uncultured bacterium	0.5123	0.002	Dandruff
Bac_OTU_2457	Bac_OTU_20	p_Firmicutes;c_Bacilli;o_Bacillales;f_Staphylococcaceae;g_Staphylococcus;s_Unclassified	p_Proteobacteria;c_Alphaproteobacteria;o_Caulobacterales;f_Caulobacteraceae;g_Brevundimonas;s_uncultured bacterium	-0.6274	0.001	Dandruff
Bac_OTU_1312	Bac_OTU_20	p_Actinobacteria;c_Actinobacteria;o_Propionibacteriales;f_Propionibacteriaceae;g_Cutibacterium;s_uncultured Propionibacterium sp.	p_Proteobacteria;c_Alphaproteobacteria;o_Caulobacterales;f_Caulobacteraceae;g_Brevundimonas;s_uncultured bacterium	-0.6166	0.001	Dandruff
Bac_OTU_1261	Bac_OTU_20	p_Firmicutes;c_Bacilli;o_Bacillales;f_Staphylococcaceae;g_Staphylococcus;s_Unclassified	p_Proteobacteria;c_Alphaproteobacteria;o_Caulobacterales;f_Caulobacteraceae;g_Brevundimonas;s_uncultured bacterium	0.5231	0.002	Dandruff
Fun_OTU_5	Bac_OTU_118	p_Basidiomycota;c_Malasseziomycetes;o_Malasseziales;f_Malasseziaceae;g_Malassezia;s_Malassezia japonica	p_Firmicutes;c_Bacilli;o_Bacillales;f_Staphylococcaceae;g_Unclassified;s_Unclassified	-0.6082	0.001	Dandruff
Fun_OTU_6	Bac_OTU_118	p_Ascomycota;c_Dothideomycetes;o_Pleosporales;f_Pleosporaceae;g_Alternaria;s_Alternaria alternata	p_Firmicutes;c_Bacilli;o_Bacillales;f_Staphylococcaceae;g_Unclassified;s_Unclassified	0.6347	0.001	Dandruff
Fun_OTU_10	Bac_OTU_118	p_Basidiomycota;c_Malasseziomycetes;o_Malasseziales;f_Malasseziaceae;g_Malassezia;s_Malassezia furfur	p_Firmicutes;c_Bacilli;o_Bacillales;f_Staphylococcaceae;g_Unclassified;s_Unclassified	-0.5665	0.001	Dandruff
Fun_OTU_12	Bac_OTU_118	p_Ascomycota;c_Eurotiomycetes;o_Eurotiales;f_Aspergillaceae;g_Aspergillus;s_Aspergillus caesiellus	p_Firmicutes;c_Bacilli;o_Bacillales;f_Staphylococcaceae;g_Unclassified;s_Unclassified	-0.535	0.001	Dandruff
Fun_OTU_14	Bac_OTU_118	p_Basidiomycota;c_Malasseziomycetes;o_Malasseziales;f_Malasseziaceae;g_Malassezia;s_Malassezia slooffiae	p_Firmicutes;c_Bacilli;o_Bacillales;f_Staphylococcaceae;g_Unclassified;s_Unclassified	-0.51	0.002	Dandruff
Fun_OTU_25	Bac_OTU_118	p_Basidiomycota;c_Agaricomycetes;o_Polyporales;f_Ganodermataceae;g_Perenniporia;s_Perenniporia vanhullii	p_Firmicutes;c_Bacilli;o_Bacillales;f_Staphylococcaceae;g_Unclassified;s_Unclassified	-0.5595	0.002	Dandruff
Fun_OTU_40	Bac_OTU_118	p_Ascomycota;c_Dothideomycetes;o_Pleosporales;f_Unclassified;g_Unclassified;s_Unclassified	p_Firmicutes;c_Bacilli;o_Bacillales;f_Staphylococcaceae;g_Unclassified;s_Unclassified	0.6075	0.001	Dandruff
Fun_OTU_100	Bac_OTU_118	p_Basidiomycota;c_Agaricomycetes;o_Agaricales;f_Psathyrellaceae;g_Coprinellus;s_Unclassified	p_Firmicutes;c_Bacilli;o_Bacillales;f_Staphylococcaceae;g_Unclassified;s_Unclassified	0.5067	0.002	Dandruff
Bac_OTU_13	Bac_OTU_118	p_Actinobacteria;c_Actinobacteria;o_Micrococcales;f_Micrococcaceae;g_Micrococcus;s_Micrococcus luteus	p_Firmicutes;c_Bacilli;o_Bacillales;f_Staphylococcaceae;g_Unclassified;s_Unclassified	0.5563	0.001	Dandruff
Bac_OTU_7	Bac_OTU_118	p_Proteobacteria;c_Gammaproteobacteria;o_Pseudomonadales;f_Pseudomonadaceae;g_Pseudomonas;s_Pseudomonas luteola XLDN4-9	p_Firmicutes;c_Bacilli;o_Bacillales;f_Staphylococcaceae;g_Unclassified;s_Unclassified	0.6056	0.001	Dandruff
Bac_OTU_204	Bac_OTU_118	p_Actinobacteria;c_Actinobacteria;o_Micrococcales;f_Micrococcaceae;g_Nesterenkonia;s_Unclassified	p_Firmicutes;c_Bacilli;o_Bacillales;f_Staphylococcaceae;g_Unclassified;s_Unclassified	0.695	0.001	Dandruff
Bac_OTU_545	Bac_OTU_118	p_Proteobacteria;c_Gammaproteobacteria;o_Enterobacteriales;f_Enterobacteriaceae;g_Pantoea;s_Flavobacterium acidificum	p_Firmicutes;c_Bacilli;o_Bacillales;f_Staphylococcaceae;g_Unclassified;s_Unclassified	0.5098	0.002	Dandruff
Bac_OTU_31	Bac_OTU_118	p_Actinobacteria;c_Actinobacteria;o_Micrococcales;f_Dermacoccaceae;g_Kytococcus;s_Kytococcus sedentarius DSM 20547	p_Firmicutes;c_Bacilli;o_Bacillales;f_Staphylococcaceae;g_Unclassified;s_Unclassified	0.6015	0.001	Dandruff
Bac_OTU_277	Bac_OTU_118	p_Actinobacteria;c_Actinobacteria;o_Corynebacteriales;f_Corynebacteriaceae;g_Corynebacterium 1;s_unidentified	p_Firmicutes;c_Bacilli;o_Bacillales;f_Staphylococcaceae;g_Unclassified;s_Unclassified	0.5833	0.001	Dandruff
Bac_OTU_3073	Bac_OTU_118	p_Actinobacteria;c_Actinobacteria;o_Corynebacteriales;f_Corynebacteriaceae;g_Corynebacterium 1;s_Corynebacterium genitalium ATCC 33030	p_Firmicutes;c_Bacilli;o_Bacillales;f_Staphylococcaceae;g_Unclassified;s_Unclassified	0.5622	0.001	Dandruff
Bac_OTU_52	Bac_OTU_118	p_Actinobacteria;c_Actinobacteria;o_Micrococcales;f_Brevibacteriaceae;g_Brevibacterium;s_uncultured actinobacterium	p_Firmicutes;c_Bacilli;o_Bacillales;f_Staphylococcaceae;g_Unclassified;s_Unclassified	0.596	0.001	Dandruff
Bac_OTU_25	Bac_OTU_118	p_Proteobacteria;c_Gammaproteobacteria;o_Xanthomonadales;f_Xanthomonadaceae;g_Luteimonas;s_uncultured bacterium	p_Firmicutes;c_Bacilli;o_Bacillales;f_Staphylococcaceae;g_Unclassified;s_Unclassified	0.5579	0.001	Dandruff
Fun_OTU_12	Bac_OTU_3388	p_Ascomycota;c_Eurotiomycetes;o_Eurotiales;f_Aspergillaceae;g_Aspergillus;s_Aspergillus caesiellus	p_Firmicutes;c_Bacilli;o_Bacillales;f_Staphylococcaceae;g_Staphylococcus;s_Unclassified	-0.5246	0.001	Dandruff
Fun_OTU_25	Bac_OTU_3388	p_Basidiomycota;c_Agaricomycetes;o_Polyporales;f_Ganodermataceae;g_Perenniporia;s_Perenniporia vanhullii	p_Firmicutes;c_Bacilli;o_Bacillales;f_Staphylococcaceae;g_Staphylococcus;s_Unclassified	-0.5211	0.001	Dandruff
Bac_OTU_3073	Bac_OTU_3388	p_Actinobacteria;c_Actinobacteria;o_Corynebacteriales;f_Corynebacteriaceae;g_Corynebacterium 1;s_Corynebacterium genitalium ATCC 33030	p_Firmicutes;c_Bacilli;o_Bacillales;f_Staphylococcaceae;g_Staphylococcus;s_Unclassified	0.5259	0.001	Dandruff
Bac_OTU_25	Bac_OTU_3388	p_Proteobacteria;c_Gammaproteobacteria;o_Xanthomonadales;f_Xanthomonadaceae;g_Luteimonas;s_uncultured bacterium	p_Firmicutes;c_Bacilli;o_Bacillales;f_Staphylococcaceae;g_Staphylococcus;s_Unclassified	0.5562	0.001	Dandruff
Bac_OTU_54	Bac_OTU_1164	p_Proteobacteria;c_Gammaproteobacteria;o_Betaproteobacteriales;f_Burkholderiaceae;g_Lautropia;s_uncultured bacterium	p_Actinobacteria;c_Actinobacteria;o_Micrococcales;f_Micrococcaceae;g_Rothia;s_Rothia dentocariosa	0.5573	0.001	Dandruff
Bac_OTU_78	Bac_OTU_1164	p_Actinobacteria;c_Actinobacteria;o_Actinomycetales;f_Actinomycetaceae;g_Actinomyces;s_uncultured bacterium	p_Actinobacteria;c_Actinobacteria;o_Micrococcales;f_Micrococcaceae;g_Rothia;s_Rothia dentocariosa	0.5179	0.003	Dandruff
Bac_OTU_13	Bac_OTU_197	p_Actinobacteria;c_Actinobacteria;o_Micrococcales;f_Micrococcaceae;g_Micrococcus;s_Micrococcus luteus	p_Proteobacteria;c_Alphaproteobacteria;o_Rhizobiales;f_Rhizobiaceae;g_Aureimonas;s_Unclassified	0.562	0.001	Dandruff
Bac_OTU_277	Bac_OTU_197	p_Actinobacteria;c_Actinobacteria;o_Corynebacteriales;f_Corynebacteriaceae;g_Corynebacterium 1;s_unidentified	p_Proteobacteria;c_Alphaproteobacteria;o_Rhizobiales;f_Rhizobiaceae;g_Aureimonas;s_Unclassified	0.5236	0.001	Dandruff
Bac_OTU_1630	Bac_OTU_197	p_Proteobacteria;c_Alphaproteobacteria;o_Rhodobacterales;f_Rhodobacteraceae;g_Paracoccus;s_uncultured bacterium	p_Proteobacteria;c_Alphaproteobacteria;o_Rhizobiales;f_Rhizobiaceae;g_Aureimonas;s_Unclassified	0.516	0.002	Dandruff
Bac_OTU_25	Bac_OTU_197	p_Proteobacteria;c_Gammaproteobacteria;o_Xanthomonadales;f_Xanthomonadaceae;g_Luteimonas;s_uncultured bacterium	p_Proteobacteria;c_Alphaproteobacteria;o_Rhizobiales;f_Rhizobiaceae;g_Aureimonas;s_Unclassified	0.505	0.002	Dandruff
Bac_OTU_99	Bac_OTU_197	p_Proteobacteria;c_Gammaproteobacteria;o_Pseudomonadales;f_Pseudomonadaceae;g_Pseudomonas;s_Pseudomonas stutzeri	p_Proteobacteria;c_Alphaproteobacteria;o_Rhizobiales;f_Rhizobiaceae;g_Aureimonas;s_Unclassified	0.5016	0.001	Dandruff
Bac_OTU_18	Bac_OTU_43	p_Actinobacteria;c_Actinobacteria;o_Corynebacteriales;f_Corynebacteriaceae;g_Corynebacterium 1;s_Unclassified	p_Actinobacteria;c_Actinobacteria;o_Corynebacteriales;f_Corynebacteriaceae;g_Corynebacterium 1;s_Unclassified	0.6879	0.001	Dandruff
Bac_OTU_9	Bac_OTU_43	p_Actinobacteria;c_Actinobacteria;o_Corynebacteriales;f_Corynebacteriaceae;g_Corynebacterium 1;s_uncultured Corynebacterium sp.	p_Actinobacteria;c_Actinobacteria;o_Corynebacteriales;f_Corynebacteriaceae;g_Corynebacterium 1;s_Unclassified	0.56	0.001	Dandruff
Bac_OTU_15	Bac_OTU_43	p_Proteobacteria;c_Gammaproteobacteria;o_Pseudomonadales;f_Moraxellaceae;g_Moraxella;s_Moraxella atlantae NBRC 14588	p_Actinobacteria;c_Actinobacteria;o_Corynebacteriales;f_Corynebacteriaceae;g_Corynebacterium 1;s_Unclassified	0.6157	0.001	Dandruff
Bac_OTU_86	Bac_OTU_43	p_Actinobacteria;c_Actinobacteria;o_Corynebacteriales;f_Corynebacteriaceae;g_Corynebacterium 1;s_unidentified	p_Actinobacteria;c_Actinobacteria;o_Corynebacteriales;f_Corynebacteriaceae;g_Corynebacterium 1;s_Unclassified	0.5359	0.001	Dandruff
Bac_OTU_2876	Bac_OTU_43	p_Actinobacteria;c_Actinobacteria;o_Corynebacteriales;f_Corynebacteriaceae;g_Corynebacterium 1;s_Corynebacterium xerosis	p_Actinobacteria;c_Actinobacteria;o_Corynebacteriales;f_Corynebacteriaceae;g_Corynebacterium 1;s_Unclassified	0.6877	0.001	Dandruff
Bac_OTU_11	Bac_OTU_131	p_Cyanobacteria;c_Oxyphotobacteria;o_Chloroplast;f_Cercis gigantea;g_Cercis gigantea;s_Cercis gigantea	p_Actinobacteria;c_Actinobacteria;o_Frankiales;f_Geodermatophilaceae;g_Blastococcus;s_uncultured bacterium	0.5033	0.001	Dandruff
Fun_OTU_5	Bac_OTU_65	p_Basidiomycota;c_Malasseziomycetes;o_Malasseziales;f_Malasseziaceae;g_Malassezia;s_Malassezia japonica	p_Actinobacteria;c_Actinobacteria;o_Micrococcales;f_Microbacteriaceae;g_Microbacterium;s_Microbacterium testaceum	-0.6731	0.001	Dandruff
Fun_OTU_6	Bac_OTU_65	p_Ascomycota;c_Dothideomycetes;o_Pleosporales;f_Pleosporaceae;g_Alternaria;s_Alternaria alternata	p_Actinobacteria;c_Actinobacteria;o_Micrococcales;f_Microbacteriaceae;g_Microbacterium;s_Microbacterium testaceum	0.5377	0.001	Dandruff
Fun_OTU_10	Bac_OTU_65	p_Basidiomycota;c_Malasseziomycetes;o_Malasseziales;f_Malasseziaceae;g_Malassezia;s_Malassezia furfur	p_Actinobacteria;c_Actinobacteria;o_Micrococcales;f_Microbacteriaceae;g_Microbacterium;s_Microbacterium testaceum	-0.6514	0.001	Dandruff
Fun_OTU_12	Bac_OTU_65	p_Ascomycota;c_Eurotiomycetes;o_Eurotiales;f_Aspergillaceae;g_Aspergillus;s_Aspergillus caesiellus	p_Actinobacteria;c_Actinobacteria;o_Micrococcales;f_Microbacteriaceae;g_Microbacterium;s_Microbacterium testaceum	-0.5398	0.001	Dandruff
Fun_OTU_14	Bac_OTU_65	p_Basidiomycota;c_Malasseziomycetes;o_Malasseziales;f_Malasseziaceae;g_Malassezia;s_Malassezia slooffiae	p_Actinobacteria;c_Actinobacteria;o_Micrococcales;f_Microbacteriaceae;g_Microbacterium;s_Microbacterium testaceum	-0.6024	0.001	Dandruff
Fun_OTU_17	Bac_OTU_65	p_Basidiomycota;c_Agaricomycetes;o_Polyporales;f_Meripilaceae;g_Meripilus;s_Meripilus giganteus	p_Actinobacteria;c_Actinobacteria;o_Micrococcales;f_Microbacteriaceae;g_Microbacterium;s_Microbacterium testaceum	-0.5026	0.004	Dandruff
Fun_OTU_21	Bac_OTU_65	p_Basidiomycota;c_Malasseziomycetes;o_Malasseziales;f_Malasseziaceae;g_Malassezia;s_Malassezia restricta	p_Actinobacteria;c_Actinobacteria;o_Micrococcales;f_Microbacteriaceae;g_Microbacterium;s_Microbacterium testaceum	0.5341	0.001	Dandruff
Fun_OTU_25	Bac_OTU_65	p_Basidiomycota;c_Agaricomycetes;o_Polyporales;f_Ganodermataceae;g_Perenniporia;s_Perenniporia vanhullii	p_Actinobacteria;c_Actinobacteria;o_Micrococcales;f_Microbacteriaceae;g_Microbacterium;s_Microbacterium testaceum	-0.5687	0.001	Dandruff
Fun_OTU_26	Bac_OTU_65	p_Basidiomycota;c_Malasseziomycetes;o_Malasseziales;f_Malasseziaceae;g_Malassezia;s_Malassezia slooffiae	p_Actinobacteria;c_Actinobacteria;o_Micrococcales;f_Microbacteriaceae;g_Microbacterium;s_Microbacterium testaceum	-0.5153	0.001	Dandruff
Fun_OTU_29	Bac_OTU_65	p_Ascomycota;c_Eurotiomycetes;o_Eurotiales;f_Aspergillaceae;g_Aspergillus;s_Aspergillus caesiellus	p_Actinobacteria;c_Actinobacteria;o_Micrococcales;f_Microbacteriaceae;g_Microbacterium;s_Microbacterium testaceum	-0.5028	0.001	Dandruff
Fun_OTU_30	Bac_OTU_65	p_Basidiomycota;c_Agaricomycetes;o_Polyporales;f_Cerrenaceae;g_Cerrena;s_Cerrena unicolor	p_Actinobacteria;c_Actinobacteria;o_Micrococcales;f_Microbacteriaceae;g_Microbacterium;s_Microbacterium testaceum	-0.5302	0.001	Dandruff
Fun_OTU_59	Bac_OTU_65	p_Basidiomycota;c_Agaricomycetes;o_Polyporales;f_Meruliaceae;g_Phlebia;s_Unclassified	p_Actinobacteria;c_Actinobacteria;o_Micrococcales;f_Microbacteriaceae;g_Microbacterium;s_Microbacterium testaceum	-0.5449	0.001	Dandruff
Fun_OTU_73	Bac_OTU_65	p_Basidiomycota;c_Agaricomycetes;o_Polyporales;f_Polyporaceae;g_Erythromyces;s_Erythromyces crocicreas	p_Actinobacteria;c_Actinobacteria;o_Micrococcales;f_Microbacteriaceae;g_Microbacterium;s_Microbacterium testaceum	-0.5126	0.001	Dandruff
Bac_OTU_7	Bac_OTU_65	p_Proteobacteria;c_Gammaproteobacteria;o_Pseudomonadales;f_Pseudomonadaceae;g_Pseudomonas;s_Pseudomonas luteola XLDN4-9	p_Actinobacteria;c_Actinobacteria;o_Micrococcales;f_Microbacteriaceae;g_Microbacterium;s_Microbacterium testaceum	0.5603	0.001	Dandruff
Bac_OTU_204	Bac_OTU_65	p_Actinobacteria;c_Actinobacteria;o_Micrococcales;f_Micrococcaceae;g_Nesterenkonia;s_Unclassified	p_Actinobacteria;c_Actinobacteria;o_Micrococcales;f_Microbacteriaceae;g_Microbacterium;s_Microbacterium testaceum	0.6395	0.001	Dandruff
Bac_OTU_31	Bac_OTU_65	p_Actinobacteria;c_Actinobacteria;o_Micrococcales;f_Dermacoccaceae;g_Kytococcus;s_Kytococcus sedentarius DSM 20547	p_Actinobacteria;c_Actinobacteria;o_Micrococcales;f_Microbacteriaceae;g_Microbacterium;s_Microbacterium testaceum	0.5278	0.002	Dandruff
Bac_OTU_12	Bac_OTU_65	p_Proteobacteria;c_Gammaproteobacteria;o_Enterobacteriales;f_Enterobacteriaceae;g_Escherichia-Shigella;s_Escherichia coli	p_Actinobacteria;c_Actinobacteria;o_Micrococcales;f_Microbacteriaceae;g_Microbacterium;s_Microbacterium testaceum	0.5197	0.001	Dandruff
Bac_OTU_3073	Bac_OTU_65	p_Actinobacteria;c_Actinobacteria;o_Corynebacteriales;f_Corynebacteriaceae;g_Corynebacterium 1;s_Corynebacterium genitalium ATCC 33030	p_Actinobacteria;c_Actinobacteria;o_Micrococcales;f_Microbacteriaceae;g_Microbacterium;s_Microbacterium testaceum	0.5478	0.001	Dandruff
[truncated: 4,552 more rows]

## Sheet: Table S7
Isolates	Description	Scientific Name	Common Name	Taxid	Max Score	Total Score	Query Cover	E value	Per. Ident	Acc. Len	Accession	Sequenc
[truncated: 8 more rows]
